# Supplementary material for: Steady as they hover: kinematics of kestrel wing and tail morphing during hovering flights
Source: J Exp Biol. 2024 Aug 8;227(15):jeb247305. doi: 10.1242/jeb.247305 (PMC11418201; doi:10.1242/jeb.247305)
Supplement: Dataset 1. Correlation matrices showing the Pearson Correlation coefficient values of the major DoF identified. First matrix uses data for smooth flow test conditions for the two birds tested together, whereas second and third matrices refer to kestrel 1 and kestrel 2 respectively. The largest corre [file jexbio-227-247305-Dataset1.xlsx]

## Sheet: Correlations K1 + K2
	L Finger Extension	L Wrist Extension	L Elbow Extension	L Shoulder Extension	L Finger Elevation	L Wrist Elevation	L Arm Elevation	L Shoulder Supination	L Elbow Supination	L Wrist Supination	R Finger Extension	R Wrist Extension	R Elbow Extension	R Shoulder Extension	R Finger Elevation	R Wrist Elevation	R Arm Elevation	R Shoulder Supination	R Elbow Supination	R Wrist Supination	Tail Yaw	Tail Roll	Tail Pitch	Tail Spread
L Finger Extension	1	0.623061	0.583326	0.0921262	0.451203	0.165308	-0.167645	-0.33318	0.197023	-0.586899	0.310353	0.374302	0.371078	0.0184817	0.250837	0.250696	-0.203582	-0.382343	0.103262	-0.327216	-0.0947632	-0.0348437	0.0489773	0.42698
L Wrist Extension	0.623061	1	0.933338	-0.334787	-0.0555387	-0.271537	-0.0455568	0.103305	0.454909	-0.736996	0.232902	0.321529	0.213609	0.0916058	0.0662311	0.0681566	-0.07639	0.0187137	0.131896	-0.0307951	-0.026377	-0.130263	0.44445	0.585856
L Elbow Extension	0.583326	0.933338	1	-0.212944	0.0609926	-0.0885907	-0.127028	0.0176695	0.30902	-0.715185	0.258448	0.325966	0.249978	0.107795	0.165169	0.181394	-0.180468	-0.109451	0.119086	-0.0937754	-0.0466487	-0.0969179	0.300181	0.55072
L Shoulder Extension	0.0921262	-0.334787	-0.212944	1	0.376007	0.500051	0.0108849	-0.18563	-0.394834	0.146247	0.141154	0.208846	0.296797	-0.134228	0.100058	0.0588706	0.0595475	-0.389967	0.070308	-0.403284	-0.065649	0.286367	-0.287303	-0.025864
L Finger Elevation	0.451203	-0.0555387	0.0609926	0.376007	1	0.713966	-0.307573	-0.58724	-0.267517	-0.0972899	0.170182	0.161684	0.282065	0.0467562	0.413038	0.480016	-0.331728	-0.560613	-0.136954	-0.339663	-0.139065	0.0509553	-0.447452	-0.00203213
L Wrist Elevation	0.165308	-0.271537	-0.0885907	0.500051	0.713966	1	-0.32203	-0.507559	-0.480148	0.0876474	0.0271477	0.0430224	0.199622	0.00283645	0.398987	0.463883	-0.314084	-0.556296	-0.118733	-0.312175	-0.176896	0.118718	-0.592969	-0.179034
L Arm Elevation	-0.167645	-0.0455568	-0.127028	0.0108849	-0.307573	-0.32203	1	0.366031	-0.360078	0.101261	0.0733307	0.161561	0.297683	0.264793	-0.204182	-0.290146	0.721321	0.349558	-0.0661826	-0.139709	-0.00612995	0.492257	0.261076	0.220524
L Shoulder Supination	-0.33318	0.103305	0.0176695	-0.18563	-0.58724	-0.507559	0.366031	1	-0.0923714	-0.00630916	-0.138326	0.0474869	-0.0577261	0.0172304	-0.465583	-0.505508	0.461199	0.703778	0.115587	0.122384	0.0950741	0.172107	0.635551	0.116385
L Elbow Supination	0.197023	0.454909	0.30902	-0.394834	-0.267517	-0.480148	-0.360078	-0.0923714	1	-0.236158	-0.0310918	-0.0425013	-0.301856	-0.18293	-0.173247	-0.107147	-0.174128	0.088131	0.203854	0.341111	0.146108	-0.429016	0.333236	0.189561
L Wrist Supination	-0.586899	-0.736996	-0.715185	0.146247	-0.0972899	0.0876474	0.101261	-0.00630916	-0.236158	1	-0.254288	-0.24165	-0.258852	-0.215851	-0.224975	-0.262237	0.168642	0.0496393	0.0416854	0.144462	0.00583904	0.0486744	-0.169337	-0.33804
R Finger Extension	0.310353	0.232902	0.258448	0.141154	0.170182	0.0271477	0.0733307	-0.138326	-0.0310918	-0.254288	1	0.593971	0.50239	-0.0146195	0.0216402	-0.012259	-0.0680133	-0.115061	0.272102	-0.588671	0.0203422	0.217694	0.175883	0.33403
R Wrist Extension	0.374302	0.321529	0.325966	0.208846	0.161684	0.0430224	0.161561	0.0474869	-0.0425013	-0.24165	0.593971	1	0.756409	-0.152961	-0.308795	-0.268079	0.127865	-0.00375936	0.425735	-0.755135	-0.0884547	0.392904	0.384756	0.48366
R Elbow Extension	0.371078	0.213609	0.249978	0.296797	0.282065	0.199622	0.297683	-0.0577261	-0.301856	-0.258852	0.50239	0.756409	1	0.375276	-0.0576854	0.0297277	0.181884	-0.048279	-0.0464781	-0.660098	-0.18062	0.442412	0.134726	0.311557
R Shoulder Extension	0.0184817	0.0916058	0.107795	-0.134228	0.0467562	0.00283645	0.264793	0.0172304	-0.18293	-0.215851	-0.0146195	-0.152961	0.375276	1	0.218595	0.339214	0.110425	0.149216	-0.453149	0.0879391	0.00514614	0.105632	-0.0831274	-0.0410092
R Finger Elevation	0.250837	0.0662311	0.165169	0.100058	0.413038	0.398987	-0.204182	-0.465583	-0.173247	-0.224975	0.0216402	-0.308795	-0.0576854	0.218595	1	0.645547	-0.432802	-0.511644	-0.273625	0.0783658	-0.0365105	-0.123795	-0.472064	-0.130719
R Wrist Elevation	0.250696	0.0681566	0.181394	0.0588706	0.480016	0.463883	-0.290146	-0.505508	-0.107147	-0.262237	-0.012259	-0.268079	0.0297277	0.339214	0.645547	1	-0.602913	-0.479343	-0.436339	0.0865147	-0.0808925	-0.104849	-0.502574	-0.125195
R Arm Elevation	-0.203582	-0.07639	-0.180468	0.0595475	-0.331728	-0.314084	0.721321	0.461199	-0.174128	0.168642	-0.0680133	0.127865	0.181884	0.110425	-0.432802	-0.602913	1	0.480455	-0.0724782	0.0122372	-0.0326541	0.315844	0.350789	0.227393
R Shoulder Supination	-0.382343	0.0187137	-0.109451	-0.389967	-0.560613	-0.556296	0.349558	0.703778	0.088131	0.0496393	-0.115061	-0.00375936	-0.048279	0.149216	-0.511644	-0.479343	0.480455	1	-0.125829	0.2115	0.0636483	0.119139	0.578391	0.0455432
R Elbow Supination	0.103262	0.131896	0.119086	0.070308	-0.136954	-0.118733	-0.0661826	0.115587	0.203854	0.0416854	0.272102	0.425735	-0.0464781	-0.453149	-0.273625	-0.436339	-0.0724782	-0.125829	1	-0.296833	-0.0429431	0.0431581	0.210974	0.194908
R Wrist Supination	-0.327216	-0.0307951	-0.0937754	-0.403284	-0.339663	-0.312175	-0.139709	0.122384	0.341111	0.144462	-0.588671	-0.755135	-0.660098	0.0879391	0.0783658	0.0865147	0.0122372	0.2115	-0.296833	1	0.113931	-0.418554	-0.0110529	-0.226492
Tail Yaw	-0.0947632	-0.026377	-0.0466487	-0.065649	-0.139065	-0.176896	-0.00612995	0.0950741	0.146108	0.00583904	0.0203422	-0.0884547	-0.18062	0.00514614	-0.0365105	-0.0808925	-0.0326541	0.0636483	-0.0429431	0.113931	1	-0.254912	0.135257	-0.0755835
Tail Pitch	-0.0348437	-0.130263	-0.0969179	0.286367	0.0509553	0.118718	0.492257	0.172107	-0.429016	0.0486744	0.217694	0.392904	0.442412	0.105632	-0.123795	-0.104849	0.315844	0.119139	0.0431581	-0.418554	-0.254912	1	0.086449	0.226518
Tail Roll	0.0489773	0.44445	0.300181	-0.287303	-0.447452	-0.592969	0.261076	0.635551	0.333236	-0.169337	0.175883	0.384756	0.134726	-0.0831274	-0.472064	-0.502574	0.350789	0.578391	0.210974	-0.0110529	0.135257	0.086449	1	0.444355
Tail Spread	0.42698	0.585856	0.55072	-0.025864	-0.00203213	-0.179034	0.220524	0.116385	0.189561	-0.33804	0.33403	0.48366	0.311557	-0.0410092	-0.130719	-0.125195	0.227393	0.0455432	0.194908	-0.226492	-0.0755835	0.226518	0.444355	1

## Sheet: Correlations K1
	L Finger Extension	L Wrist Extension	L Elbow Extension	L Shoulder Extension	L Finger Elevation	L Wrist Elevation	L Arm Elevation	L Shoulder Supination	L Elbow Supination	L Wrist Supination	R Finger Extension	R Wrist Extension	R Elbow Extension	R Shoulder Extension	R Finger Elevation	R Wrist Elevation	R Arm Elevation	R Shoulder Supination	R Elbow Supination	R Wrist Supination	Tail Yaw	Tail Roll	Tail Pitch	Tail Spread
L Finger Extension	1	0.80169	0.824591	0.105806	0.561912	0.188001	-0.0289077	-0.362505	0.157318	-0.642396	0.508157	0.583744	0.490245	0.163634	0.400119	0.287197	-0.0448023	-0.352588	0.0670824	-0.527007	-0.233478	0.0334451	0.13665	0.582252
L Wrist Extension	0.80169	1	0.92411	-0.237916	0.163906	-0.201797	0.171292	0.0665492	0.309517	-0.696932	0.566622	0.750666	0.437047	0.0203045	-0.00138314	-0.0755864	0.176819	0.00981064	0.276857	-0.520951	-0.149237	0.048995	0.55636	0.699046
L Elbow Extension	0.824591	0.92411	1	-0.00672321	0.331593	0.0571588	0.12749	-0.0930808	0.0959138	-0.66134	0.560954	0.720489	0.472548	0.0520564	0.213052	0.0668881	0.112093	-0.179167	0.229048	-0.604216	-0.21165	0.121068	0.33569	0.715857
L Shoulder Extension	0.105806	-0.237916	-0.00672321	1	0.441541	0.564199	-0.0366809	-0.522086	-0.447927	0.0907375	-0.114734	-0.169413	0.00807631	-0.0286479	0.554855	0.386608	0.00912428	-0.633752	-0.053008	-0.234762	-0.214308	0.193643	-0.653159	-0.00234318
L Finger Elevation	0.561912	0.163906	0.331593	0.441541	1	0.6818	-0.265338	-0.624771	-0.191579	-0.323578	0.244971	0.142335	0.360716	0.315502	0.762576	0.674161	-0.310846	-0.53816	-0.330569	-0.307624	-0.193441	0.069549	-0.409477	0.136915
L Wrist Elevation	0.188001	-0.201797	0.0571588	0.564199	0.6818	1	-0.309904	-0.609308	-0.485052	0.0928982	-0.0407153	-0.150818	0.202959	0.245597	0.73496	0.652104	-0.320195	-0.543006	-0.27396	-0.125592	-0.314873	0.139494	-0.716755	-0.125359
L Arm Elevation	-0.0289077	0.171292	0.12749	-0.0366809	-0.265338	-0.309904	1	0.474598	-0.51588	-0.486217	0.178016	0.311769	0.472514	0.382409	-0.122222	-0.0486288	0.775876	0.381668	-0.0636423	-0.52314	-0.00658574	0.677182	0.136408	0.19846
L Shoulder Supination	-0.362505	0.0665492	-0.0930808	-0.522086	-0.624771	-0.609308	0.474598	1	-0.0554665	-0.0955819	-0.0262809	0.0918273	-0.100241	-0.161005	-0.582957	-0.566326	0.464845	0.737013	0.207986	0.0144722	0.130739	0.131277	0.58469	0.00655154
L Elbow Supination	0.157318	0.309517	0.0959138	-0.447927	-0.191579	-0.485052	-0.51588	-0.0554665	1	0.0834369	0.0725493	0.118263	-0.356303	-0.395282	-0.422567	-0.371201	-0.319855	0.0425556	0.295836	0.377475	0.218275	-0.627646	0.565309	0.177679
L Wrist Supination	-0.642396	-0.696932	-0.66134	0.0907375	-0.323578	0.0928982	-0.486217	-0.0955819	0.0834369	1	-0.485484	-0.607278	-0.638161	-0.398175	-0.149481	-0.194388	-0.441674	-0.156855	0.128165	0.675567	0.101738	-0.435607	-0.305232	-0.523888
R Finger Extension	0.508157	0.566622	0.560954	-0.114734	0.244971	-0.0407153	0.178016	-0.0262809	0.0725493	-0.485484	1	0.80127	0.484032	0.0956171	0.148203	0.0494197	0.0386518	0.00715664	0.222609	-0.548142	-0.0997658	0.258303	0.298946	0.523133
R Wrist Extension	0.583744	0.750666	0.720489	-0.169413	0.142335	-0.150818	0.311769	0.0918273	0.118263	-0.607278	0.80127	1	0.562632	0.039088	-0.0256867	-0.0774969	0.208574	0.155817	0.31715	-0.659762	-0.160075	0.30307	0.495565	0.709409
R Elbow Extension	0.490245	0.437047	0.472548	0.00807631	0.360716	0.202959	0.472514	-0.100241	-0.356303	-0.638161	0.484032	0.562632	1	0.756632	0.334953	0.572535	0.246305	0.108932	-0.404715	-0.626277	-0.29701	0.528858	-0.0493023	0.241841
R Shoulder Extension	0.163634	0.0203045	0.0520564	-0.0286479	0.315502	0.245597	0.382409	-0.161005	-0.395282	-0.398175	0.0956171	0.039088	0.756632	1	0.348999	0.638591	0.19485	0.0988642	-0.675622	-0.244851	-0.0164698	0.429038	-0.265197	-0.164019
R Finger Elevation	0.400119	-0.00138314	0.213052	0.554855	0.762576	0.73496	-0.122222	-0.582957	-0.422567	-0.149481	0.148203	-0.0256867	0.334953	0.348999	1	0.731507	-0.240429	-0.603753	-0.308261	-0.308776	-0.251789	0.171155	-0.597203	0.0100364
R Wrist Elevation	0.287197	-0.0755864	0.0668881	0.386608	0.674161	0.652104	-0.0486288	-0.566326	-0.371201	-0.194388	0.0494197	-0.0774969	0.572535	0.638591	0.731507	1	-0.191035	-0.367744	-0.688814	-0.166293	-0.211994	0.196978	-0.598611	-0.147194
R Arm Elevation	-0.0448023	0.176819	0.112093	0.00912428	-0.310846	-0.320195	0.775876	0.464845	-0.319855	-0.441674	0.0386518	0.208574	0.246305	0.19485	-0.240429	-0.191035	1	0.373696	-0.0412076	-0.373852	0.0210727	0.518703	0.223272	0.224681
R Shoulder Supination	-0.352588	0.00981064	-0.179167	-0.633752	-0.53816	-0.543006	0.381668	0.737013	0.0425556	-0.156855	0.00715664	0.155817	0.108932	0.0988642	-0.603753	-0.367744	0.373696	1	-0.0689563	0.0674874	0.0829742	0.187942	0.502988	-0.107396
R Elbow Supination	0.0670824	0.276857	0.229048	-0.053008	-0.330569	-0.27396	-0.0636423	0.207986	0.295836	0.128165	0.222609	0.31715	-0.404715	-0.675622	-0.308261	-0.688814	-0.0412076	-0.0689563	1	-0.0912432	-0.0453516	-0.166003	0.397134	0.365857
R Wrist Supination	-0.527007	-0.520951	-0.604216	-0.234762	-0.307624	-0.125592	-0.52314	0.0144722	0.377475	0.675567	-0.548142	-0.659762	-0.626277	-0.244851	-0.308776	-0.166293	-0.373852	0.0674874	-0.0912432	1	0.275218	-0.524646	-0.0609317	-0.514296
Tail Yaw	-0.233478	-0.149237	-0.21165	-0.214308	-0.193441	-0.314873	-0.00658574	0.130739	0.218275	0.101738	-0.0997658	-0.160075	-0.29701	-0.0164698	-0.251789	-0.211994	0.0210727	0.0829742	-0.0453516	0.275218	1	-0.288126	0.20973	-0.110986
Tail Pitch	0.0334451	0.048995	0.121068	0.193643	0.069549	0.139494	0.677182	0.131277	-0.627646	-0.435607	0.258303	0.30307	0.528858	0.429038	0.171155	0.196978	0.518703	0.187942	-0.166003	-0.524646	-0.288126	1	-0.196076	0.147031
Tail Roll	0.13665	0.55636	0.33569	-0.653159	-0.409477	-0.716755	0.136408	0.58469	0.565309	-0.305232	0.298946	0.495565	-0.0493023	-0.265197	-0.597203	-0.598611	0.223272	0.502988	0.397134	-0.0609317	0.20973	-0.196076	1	0.412228
Tail Spread	0.582252	0.699046	0.715857	-0.00234318	0.136915	-0.125359	0.19846	0.00655154	0.177679	-0.523888	0.523133	0.709409	0.241841	-0.164019	0.0100364	-0.147194	0.224681	-0.107396	0.365857	-0.514296	-0.110986	0.147031	0.412228	1

## Sheet: Correlations K2
	L Finger Extension	L Wrist Extension	L Elbow Extension	L Shoulder Extension	L Finger Elevation	L Wrist Elevation	L Arm Elevation	L Shoulder Supination	L Elbow Supination	L Wrist Supination	R Finger Extension	R Wrist Extension	R Elbow Extension	R Shoulder Extension	R Finger Elevation	R Wrist Elevation	R Arm Elevation	R Shoulder Supination	R Elbow Supination	R Wrist Supination	Tail Yaw	Tail Roll	Tail Pitch	Tail Spread
L Finger Extension	1	0.601872	0.55571	-0.0410551	0.0975575	0.0551518	-0.40196	-0.145648	0.380542	-0.585248	0.130805	0.103382	0.050157	-0.114279	0.181012	0.186208	-0.330945	-0.224631	0.0738916	-0.0581133	0.312159	-0.260169	0.0890692	0.327969
L Wrist Extension	0.601872	1	0.953569	-0.36415	-0.310461	-0.348372	-0.293147	0.117891	0.669824	-0.820963	0.0531858	-0.00703545	-0.153663	0.225328	0.252903	0.253855	-0.289438	0.0060483	0.0189584	0.226651	0.382292	-0.30917	0.428891	0.550205
L Elbow Extension	0.55571	0.953569	1	-0.258332	-0.192742	-0.188374	-0.411122	0.0419089	0.576781	-0.817059	0.126993	0.0529169	-0.0711708	0.234025	0.279519	0.331707	-0.403137	-0.0997139	0.0333478	0.142332	0.35082	-0.269032	0.346782	0.502352
L Shoulder Extension	-0.0410551	-0.36415	-0.258332	1	0.254452	0.428844	0.00358738	0.053891	-0.419012	0.191203	0.16767	0.340018	0.49033	-0.24322	-0.279274	-0.156848	0.101712	-0.0781045	0.112356	-0.412522	-0.0845746	0.3781	-0.0727442	-0.0506112
L Finger Elevation	0.0975575	-0.310461	-0.192742	0.254452	1	0.733945	-0.338694	-0.477125	-0.346336	0.199233	0.169465	0.150162	0.197203	-0.335388	0.132788	0.17779	-0.262567	-0.413386	-0.0369142	-0.276371	-0.121017	0.0642749	-0.456499	-0.233666
L Wrist Elevation	0.0551518	-0.348372	-0.188374	0.428844	0.733945	1	-0.389725	-0.412581	-0.478357	0.180164	0.174194	0.265175	0.325362	-0.388859	0.0836669	0.171905	-0.314578	-0.472749	-0.00323666	-0.41611	-0.165918	0.179319	-0.431203	-0.258435
L Arm Elevation	-0.40196	-0.293147	-0.411122	0.00358738	-0.338694	-0.389725	1	0.327009	-0.268998	0.525104	-0.0353199	0.0495284	0.114483	0.149631	-0.330727	-0.398649	0.736912	0.523673	-0.156172	0.0724905	0.0170676	0.463756	0.327939	0.199265
L Shoulder Supination	-0.145648	0.117891	0.0419089	0.053891	-0.477125	-0.412581	0.327009	1	-0.201753	0.00870321	-0.179965	0.00904034	-0.0855817	0.26173	-0.338648	-0.361735	0.416708	0.72162	0.075864	0.115218	0.0433014	0.226993	0.67624	0.167025
L Elbow Supination	0.380542	0.669824	0.576781	-0.419012	-0.346336	-0.478357	-0.268998	-0.201753	1	-0.607923	-0.117318	-0.232808	-0.318352	0.235058	0.274299	0.219657	-0.26105	-0.0811691	0.128407	0.359842	0.251766	-0.49704	0.0799202	0.255845
L Wrist Supination	-0.585248	-0.820963	-0.817059	0.191203	0.199233	0.180164	0.525104	0.00870321	-0.607923	1	-0.028143	0.057101	0.170257	-0.114325	-0.327231	-0.35424	0.46175	0.181785	-0.0274393	-0.157167	-0.280508	0.382881	-0.179316	-0.271083
R Finger Extension	0.130805	0.0531858	0.126993	0.16767	0.169465	0.174194	-0.0353199	-0.179965	-0.117318	-0.028143	1	0.675677	0.617784	-0.135431	-0.0243784	-0.0267574	-0.145142	-0.111717	0.210403	-0.596884	0.0546935	0.264581	0.082371	0.351106
R Wrist Extension	0.103382	-0.00703545	0.0529169	0.340018	0.150162	0.265175	0.0495284	0.00904034	-0.232808	0.057101	0.675677	1	0.922266	-0.421734	-0.464136	-0.394242	0.0934582	0.0236282	0.43098	-0.818093	-0.0332917	0.53201	0.278581	0.307843
R Elbow Extension	0.050157	-0.153663	-0.0711708	0.49033	0.197203	0.325362	0.114483	-0.0855817	-0.318352	0.170257	0.617784	0.922266	1	-0.412059	-0.505093	-0.380467	0.158426	-0.0569141	0.307216	-0.792237	-0.11651	0.565846	0.172054	0.267044
R Shoulder Extension	-0.114279	0.225328	0.234025	-0.24322	-0.335388	-0.388859	0.149631	0.26173	0.235058	-0.114325	-0.135431	-0.421734	-0.412059	1	0.130796	0.194874	0.0112417	0.277368	-0.0985706	0.432027	0.11631	-0.160985	0.17602	0.202629
R Finger Elevation	0.181012	0.252903	0.279519	-0.279274	0.132788	0.0836669	-0.330727	-0.338648	0.274299	-0.327231	-0.0243784	-0.464136	-0.505093	0.130796	1	0.775064	-0.626386	-0.401776	-0.25539	0.433067	0.133856	-0.386668	-0.30489	-0.129317
R Wrist Elevation	0.186208	0.253855	0.331707	-0.156848	0.17779	0.171905	-0.398649	-0.361735	0.219657	-0.35424	-0.0267574	-0.394242	-0.380467	0.194874	0.775064	1	-0.749241	-0.497281	-0.321664	0.31576	0.132249	-0.302108	-0.290533	-0.110934
R Arm Elevation	-0.330945	-0.289438	-0.403137	0.101712	-0.262567	-0.314578	0.736912	0.416708	-0.26105	0.46175	-0.145142	0.0934582	0.158426	0.0112417	-0.626386	-0.749241	1	0.626354	-0.128518	0.0749866	-0.027935	0.295524	0.346117	0.185685
R Shoulder Supination	-0.224631	0.0060483	-0.0997139	-0.0781045	-0.413386	-0.472749	0.523673	0.72162	-0.0811691	0.181785	-0.111717	0.0236282	-0.0569141	0.277368	-0.401776	-0.497281	0.626354	1	-0.0882826	0.114374	0.053715	0.224152	0.627166	0.187043
R Elbow Supination	0.0738916	0.0189584	0.0333478	0.112356	-0.0369142	-0.00323666	-0.156172	0.075864	0.128407	-0.0274393	0.210403	0.43098	0.307216	-0.0985706	-0.25539	-0.321664	-0.128518	-0.0882826	1	-0.393531	-0.144211	0.155329	0.0829321	0.0121812
R Wrist Supination	-0.0581133	0.226651	0.142332	-0.412522	-0.276371	-0.41611	0.0724905	0.115218	0.359842	-0.157167	-0.596884	-0.818093	-0.792237	0.432027	0.433067	0.31576	0.0749866	0.114374	-0.393531	1	0.13026	-0.455489	-0.00217172	-0.0673069
Tail Yaw	0.312159	0.382292	0.35082	-0.0845746	-0.121017	-0.165918	0.0170676	0.0433014	0.251766	-0.280508	0.0546935	-0.0332917	-0.11651	0.11631	0.133856	0.132249	-0.027935	0.053715	-0.144211	0.13026	1	-0.329437	0.174805	0.359997
Tail Pitch	-0.260169	-0.30917	-0.269032	0.3781	0.0642749	0.179319	0.463756	0.226993	-0.49704	0.382881	0.264581	0.53201	0.565846	-0.160985	-0.386668	-0.302108	0.295524	0.224152	0.155329	-0.455489	-0.329437	1	0.260689	0.111193
Tail Roll	0.0890692	0.428891	0.346782	-0.0727442	-0.456499	-0.431203	0.327939	0.67624	0.0799202	-0.179316	0.082371	0.278581	0.172054	0.17602	-0.30489	-0.290533	0.346117	0.627166	0.0829321	-0.00217172	0.174805	0.260689	1	0.531245
Tail Spread	0.327969	0.550205	0.502352	-0.0506112	-0.233666	-0.258435	0.199265	0.167025	0.255845	-0.271083	0.351106	0.307843	0.267044	0.202629	-0.129317	-0.110934	0.185685	0.187043	0.0121812	-0.0673069	0.359997	0.111193	0.531245	1

## Sheet: Kinematics_K1_22Apr_test1
L Finger Sweep'	'L Wrist Sweep'	'L Elbow Sweep'	'L Shoulder Sweep'	'L Finger Dihedral'	'L Wrist Dihedral'	'L Arm Dihedral'	'L Root Twist'	'L Wrist Twist'	'L Tip Twist'	'R Finger Sweep'	'R Wrist Sweep'	'R Elbow Sweep'	'R Shoulder Sweep'	'R Finger Dihedral'	'R Wrist Dihedral'	'R Arm Dihedral'	'R Root Twist'	'R Wrist Twist'	'R Tip Twist'	'Tail Yaw'	'Tail Roll'	'Tail Pitch'	'Tail Spread'
-0.812265	14.1885	-42.2751	NaN	0.357184	7.08921	-4.99952	NaN	NaN	1.636	1.29192	0.800512	-2.39545	NaN	0.353934	-4.04199	-0.534327	NaN	NaN	NaN	5.54901	20.0782	3.81417	-11.8277
-0.729815	14.3217	-42.2641	NaN	0.457504	7.37907	-5.0909	NaN	NaN	1.71957	1.39918	1.76668	-2.09014	NaN	0.298615	-4.33222	-0.376324	NaN	NaN	NaN	5.69665	20.5221	3.75921	-12.1063
-0.653091	14.4733	-42.3443	NaN	0.607824	7.89867	-5.46697	NaN	NaN	1.49591	1.55377	2.54453	-1.8005	NaN	0.125505	-4.60999	-0.315695	NaN	NaN	NaN	5.78106	20.7891	3.5831	-12.1752
-0.581416	14.5811	-42.0528	NaN	0.510066	7.75028	-5.18472	NaN	NaN	1.13331	1.5375	3.22462	-2.01097	NaN	-0.239992	-5.17926	0.197576	NaN	NaN	NaN	6.01087	21.2811	3.76649	-12.2012
-0.505328	14.6908	-42.2574	NaN	0.706681	8.43842	-5.58584	NaN	NaN	0.967901	1.645	3.67527	-1.99606	NaN	-0.332059	-5.4724	0.520454	NaN	NaN	NaN	6.23766	21.3405	3.52434	-12.1565
-0.455114	14.7924	-42.5327	NaN	1.0547	8.94648	-6.06324	NaN	NaN	0.780221	1.68071	4.04443	-1.92853	NaN	-0.341959	-5.85762	0.784794	NaN	NaN	NaN	6.55827	21.0986	3.3376	-12.175
-0.414832	14.7107	-42.3813	NaN	1.45216	9.49286	-6.59135	NaN	NaN	0.46956	1.1317	4.3123	-2.26574	NaN	-0.811282	-6.11537	1.04662	NaN	NaN	NaN	6.85478	20.783	3.01294	-12.3271
-0.346324	14.7734	-42.6811	NaN	1.75024	10.1265	-7.31902	NaN	NaN	-0.566323	1.10049	4.47079	-2.2999	NaN	-0.735964	-6.27528	1.18121	NaN	NaN	NaN	7.02856	20.3927	2.63965	-12.4972
-0.348991	14.7974	-42.6403	NaN	1.73495	9.99621	-7.47682	NaN	NaN	-0.97875	0.976985	4.75388	-2.22646	NaN	-0.860385	-6.5721	1.47169	NaN	NaN	NaN	7.72557	20.6973	2.81783	-12.5751
-0.432004	14.8136	-42.5815	NaN	1.65433	9.35372	-7.44825	NaN	NaN	-0.752032	1.04917	4.89827	-2.38301	NaN	-0.904006	-6.8651	1.51075	NaN	NaN	NaN	7.56855	20.9861	3.10232	-12.5494
-0.47105	14.8692	-42.6111	NaN	1.67283	9.14625	-7.67495	NaN	NaN	-0.180275	1.08143	5.07243	-2.26599	NaN	-0.99154	-6.87583	1.49124	NaN	NaN	NaN	7.35186	21.3287	3.13534	-12.6325
-0.496451	15.0018	-42.6891	NaN	1.49221	8.77569	-7.72182	NaN	NaN	0.235522	1.12552	5.15102	-2.2976	NaN	-1.03574	-6.84988	1.46117	NaN	NaN	NaN	7.49923	21.5109	3.13673	-12.7318
-0.528407	15.1711	-42.7405	NaN	1.29584	8.2806	-7.80848	NaN	NaN	0.577707	0.757687	5.09856	-1.97826	NaN	-1.24178	-6.90397	1.28902	NaN	NaN	NaN	7.62539	21.4034	3.20873	-12.6983
-0.613348	15.443	-42.805	NaN	1.01756	7.37456	-7.28175	NaN	NaN	0.816877	0.803845	5.15483	-1.79299	NaN	-1.39178	-6.92376	1.35686	NaN	NaN	NaN	7.72826	21.4597	3.50531	-12.7282
-0.480794	15.7233	-42.9581	NaN	0.813618	6.99876	-7.34019	NaN	NaN	0.934699	0.817732	5.15362	-1.68804	NaN	-1.46871	-6.8379	1.14972	NaN	NaN	NaN	7.67544	21.1625	3.53976	-12.6656
-0.44141	15.9889	-43.0754	NaN	0.711463	6.94746	-7.63691	NaN	NaN	0.954246	0.814683	5.11466	-1.58314	NaN	-1.37638	-6.86028	1.00363	NaN	NaN	NaN	7.84971	21.022	3.54595	-12.6005
-0.325215	16.2716	-43.038	NaN	0.682715	6.70304	-7.30011	NaN	NaN	0.700251	1.65321	4.97436	-1.60258	NaN	-0.825218	-6.73293	1.24893	NaN	NaN	NaN	7.88413	21.5338	3.66085	-12.6626
-0.182157	16.4906	-43.0516	NaN	0.779443	6.95173	-7.7377	NaN	NaN	0.574853	1.69057	4.80896	-1.3877	NaN	-0.797304	-6.71487	1.1737	NaN	NaN	NaN	7.8532	21.4253	3.6103	-12.7173
-0.0405184	16.6517	-42.9617	NaN	0.926228	6.89076	-7.78737	NaN	NaN	0.444599	1.59243	4.64741	-1.2398	NaN	-0.843188	-6.84291	1.41826	NaN	NaN	NaN	7.90778	21.4729	3.68942	-12.6503
0.173885	16.7236	-42.9146	NaN	1.16207	7.26219	-8.24432	NaN	NaN	0.0881996	1.58339	4.44307	-1.22775	NaN	-0.819117	-6.68432	1.45494	NaN	NaN	NaN	7.92523	21.4347	3.48027	-12.7244
0.325665	16.6999	-42.8541	NaN	1.26543	7.54086	-8.80215	NaN	NaN	-0.317587	1.50472	4.33914	-1.15072	NaN	-0.780844	-6.67858	1.40671	NaN	NaN	NaN	7.81593	21.1105	3.41298	-12.4778
0.396556	16.6433	-42.8024	NaN	1.29418	7.73734	-9.63387	NaN	NaN	-0.0957281	1.50212	4.13487	-1.33951	NaN	-0.855411	-6.47308	0.897731	NaN	NaN	NaN	7.9768	20.4818	3.59683	-12.2199
0.427991	16.5472	-42.7882	NaN	1.34634	7.78944	-10.0274	NaN	NaN	0.123097	1.43832	4.03155	-1.16641	NaN	-0.790421	-6.34704	0.742953	NaN	NaN	NaN	7.95458	19.9643	3.68122	-11.9811
0.39506	16.4149	-42.6553	NaN	1.38704	7.71186	-10.3403	NaN	NaN	0.378322	1.34054	3.94525	-1.24289	NaN	-0.677114	-6.32512	0.617706	NaN	NaN	NaN	7.87179	19.4158	3.68692	-11.8146
0.256608	16.3781	-42.5647	NaN	1.25305	7.00597	-9.49798	NaN	NaN	0.52022	1.25427	3.86489	-1.6053	NaN	-0.680789	-6.25697	1.06573	NaN	NaN	NaN	7.89185	19.7802	3.8596	-11.873
0.249174	16.2608	-42.562	NaN	1.43772	7.27644	-9.94334	NaN	NaN	0.806613	1.22388	3.83514	-1.85681	NaN	-0.550402	-6.04953	0.934406	NaN	NaN	NaN	7.71944	19.6292	3.62254	-11.9846
0.293175	16.1024	-42.4583	NaN	1.52681	7.14239	-10.3817	NaN	NaN	0.898756	1.2149	3.98068	-1.75903	NaN	-0.462144	-6.16399	0.699952	NaN	NaN	NaN	7.6064	19.1099	3.61829	-11.9793
0.328235	15.9485	-42.1041	NaN	1.5992	7.16255	-10.5884	NaN	NaN	0.336544	1.25641	4.12082	-1.82977	NaN	-0.541644	-6.03393	0.655172	NaN	NaN	NaN	7.49713	18.584	3.28081	-11.6351
0.284953	15.8529	-41.9286	NaN	1.60894	6.81353	-10.5563	NaN	NaN	-0.186691	1.38649	4.49034	-1.64737	NaN	-0.591635	-6.22214	0.775384	NaN	NaN	NaN	7.32949	18.133	3.07416	-11.6028
0.239079	15.8154	-41.7977	NaN	1.55338	6.29785	-10.452	NaN	NaN	-0.303771	0.515071	4.73263	-1.9224	NaN	-1.44011	-6.20942	0.713743	NaN	NaN	NaN	7.18245	17.565	2.95753	-11.2151
0.119818	15.9467	-41.6629	NaN	1.34012	5.17622	-9.28301	NaN	NaN	-0.212199	0.657294	5.17031	-1.95075	NaN	-1.60881	-6.47783	1.39026	NaN	NaN	NaN	6.93166	17.3375	2.91894	-11.2495
0.113135	15.962	-41.5854	NaN	1.21227	4.89967	-9.33678	NaN	NaN	-0.0627832	0.710279	5.28657	-2.08244	NaN	-1.81752	-6.3024	1.22017	NaN	NaN	NaN	7.01779	16.3747	2.5317	-11.0198
0.0464598	16.0791	-41.5959	NaN	1.056	4.28217	-8.74909	NaN	NaN	-0.0221914	0.804453	5.25983	-2.46447	NaN	-1.95626	-5.91417	1.3358	NaN	NaN	NaN	6.93896	15.9839	2.13586	-11.1577
-0.0551917	16.2346	-41.6048	NaN	0.783064	3.20187	-7.81639	NaN	NaN	-0.0443978	1.16724	5.40984	-2.70741	NaN	-1.69801	-5.60325	1.52666	NaN	NaN	NaN	6.72652	15.7399	2.03226	-11.1266
-0.127411	16.3454	-42.3208	NaN	0.705545	2.8864	-7.69995	NaN	NaN	-0.111055	1.77843	5.1865	-2.70468	NaN	-0.973307	-5.67182	1.53588	NaN	NaN	NaN	6.70059	15.5307	1.74992	-11.0048
-0.145482	16.4243	-42.3884	NaN	0.624403	2.8232	-7.54181	NaN	NaN	-0.147667	1.66961	5.01418	-2.69096	NaN	-0.858679	-5.56964	1.71339	NaN	NaN	NaN	6.75401	15.4372	1.30126	-11.2161
-0.103544	16.5065	-42.4913	NaN	0.704305	3.02144	-7.6552	NaN	NaN	-0.332773	1.00309	5.02754	-2.75774	NaN	-1.24977	-5.58363	1.99474	NaN	NaN	NaN	6.82963	14.7312	0.686874	-11.0167
-0.0368161	16.5644	-42.5369	NaN	0.690527	3.41693	-8.15318	NaN	NaN	-0.556739	1.54942	4.70418	-2.80477	NaN	-0.862997	-5.67534	1.95505	NaN	NaN	NaN	6.82981	13.5345	0.189795	-10.6618
-0.00843523	16.6377	-42.1965	NaN	0.651902	3.18422	-7.81454	NaN	NaN	-0.698207	1.4686	4.57965	-2.89177	NaN	-0.918798	-5.79916	2.37905	NaN	NaN	NaN	6.8563	12.8632	0.21807	-10.442
0.0642018	16.6144	-42.0741	NaN	0.702532	3.19224	-7.96777	NaN	NaN	-0.831673	1.40393	4.39202	-3.08386	NaN	-0.994449	-5.90992	2.57147	NaN	NaN	NaN	7.01918	12.5478	0.535087	-10.2896
0.0307323	16.5533	-41.994	NaN	0.616188	2.80419	-7.99882	NaN	NaN	-0.766288	1.39794	4.178	-3.26323	NaN	-1.09362	-6.05565	2.65168	NaN	NaN	NaN	6.69698	12.2864	1.01684	-10.4618
-0.12517	16.5609	-41.9343	NaN	0.518167	2.52866	-7.55399	NaN	NaN	-0.523134	1.40097	3.9802	-3.29782	NaN	-1.14287	-6.25909	3.22077	NaN	NaN	NaN	8.02322	13.2047	1.57106	-10.8266
-0.307289	16.5863	-41.9251	NaN	0.223745	1.32435	-6.4098	NaN	NaN	-0.326356	1.55124	3.73033	-3.52707	NaN	-1.19532	-6.32853	3.72114	NaN	NaN	NaN	8.0909	14.3941	2.2079	-11.173
-0.432887	16.5176	-41.9848	NaN	0.0894237	1.45881	-6.40488	NaN	NaN	-0.0249772	1.58283	3.38679	-3.68784	NaN	-1.26147	-6.08549	3.96197	NaN	NaN	NaN	8.61657	15.6045	2.35952	-11.5387
-0.527654	16.5368	-42.0657	NaN	-0.233425	1.03363	-6.03741	NaN	NaN	0.427889	1.63997	3.05522	-3.38856	NaN	-1.34981	-5.96719	4.1785	NaN	NaN	NaN	8.76366	16.4221	2.59372	-11.6615
-0.677688	16.4824	-42.119	NaN	-0.478012	0.944992	-6.07425	NaN	NaN	0.955034	0.873278	2.54913	-3.45067	NaN	-2.01108	-5.48181	4.02979	NaN	NaN	NaN	8.90465	16.7653	2.67391	-11.5997
-0.701453	16.4686	-42.1616	NaN	-0.690131	0.197453	-5.32761	NaN	NaN	1.30331	0.0636849	2.16113	-3.47992	NaN	-2.78611	-4.98771	4.23717	NaN	NaN	NaN	8.77384	17.1511	2.84275	-11.6162
-0.788964	16.3307	-42.1173	NaN	-0.734986	0.495493	-6.02032	NaN	NaN	1.47152	0.0138756	1.43705	-3.36832	NaN	-2.82413	-4.43707	3.732	NaN	NaN	NaN	8.3556	16.4812	2.62743	-11.4866
-0.730911	16.2425	-42.0431	NaN	-0.753273	0.36611	-5.95742	NaN	NaN	1.27634	-0.36042	0.680971	-3.45173	NaN	-3.06296	-3.99573	3.62393	NaN	NaN	NaN	8.48243	16.1124	2.51575	-11.4234
-0.68111	16.193	-41.7398	NaN	-0.645595	0.103592	-5.71536	NaN	NaN	0.801538	-0.728592	-0.224129	-3.47194	NaN	-3.05222	-3.70672	3.59142	NaN	NaN	NaN	8.62733	15.7363	2.3012	-11.4618
-0.682654	16.2129	-41.9412	NaN	-0.613242	0.16066	-5.7904	NaN	NaN	0.596521	-0.813487	-1.28972	-3.7033	NaN	-2.56943	-3.76103	3.57131	NaN	NaN	NaN	8.71436	15.3637	2.14152	-11.3821
-0.70285	16.3776	-41.8308	NaN	-0.67109	-0.258931	-5.06019	NaN	NaN	0.460893	-1.00293	-2.32492	-4.11963	NaN	-2.4702	-4.15026	3.97353	NaN	NaN	NaN	9.27829	15.4879	2.23779	-11.4858
-0.596714	16.4414	-41.9406	NaN	-0.503299	0.0246176	-5.37492	NaN	NaN	0.509305	-1.50373	-3.37753	-4.60724	NaN	-2.63685	-4.27434	3.9555	NaN	NaN	NaN	8.70548	14.6808	1.83324	-11.3169
-0.556912	16.6215	-42.0579	NaN	-0.453496	0.192166	-5.34156	NaN	NaN	0.524517	-1.31453	-4.47673	-5.21648	NaN	-2.21744	-4.6024	4.08805	NaN	NaN	NaN	8.69804	14.0811	1.63026	-11.1937
-0.570752	16.8576	-42.1457	NaN	-0.482387	0.138471	-5.03054	NaN	NaN	0.620755	-1.46498	-5.44248	-5.71619	NaN	-2.32406	-4.77585	4.26166	NaN	NaN	NaN	8.69956	13.6589	1.62924	-11.1334
-0.596887	17.1027	-42.2921	NaN	-0.470951	0.281592	-5.01492	NaN	NaN	0.613833	-1.37983	-6.44764	-6.2752	NaN	-2.30736	-4.75586	4.14481	NaN	NaN	NaN	8.74302	13.3403	1.75526	-11.0018
-0.580661	17.3511	-42.4785	NaN	-0.451828	0.6709	-5.07389	NaN	NaN	0.564338	-1.75859	-7.28956	-6.90962	NaN	-2.46415	-4.51516	4.03202	NaN	NaN	NaN	9.03909	13.3839	1.93171	-11.0812
-0.547922	17.7091	-42.6233	NaN	-0.472814	0.404548	-4.18277	NaN	NaN	0.361292	-1.05312	-8.1405	-7.24271	NaN	-1.44843	-4.77995	4.4332	NaN	NaN	NaN	8.76393	13.9958	2.20338	-11.2157
-0.499252	17.9662	-42.7675	NaN	-0.48179	0.506755	-4.29259	NaN	NaN	0.281846	-1.83269	-8.58871	-7.49488	NaN	-1.70143	-4.73406	4.04065	NaN	NaN	NaN	8.67113	13.9626	2.39342	-11.0913
-0.442392	18.1996	-42.8441	NaN	-0.46779	0.497969	-4.08165	NaN	NaN	0.0872461	-1.97576	-8.95192	-7.60499	NaN	-1.52781	-4.93552	3.89194	NaN	NaN	NaN	8.66451	14.1207	2.58636	-11.2661
-0.401838	18.345	-42.8862	NaN	-0.487019	0.498568	-4.41263	NaN	NaN	0.113647	-1.38858	-9.42628	-7.74047	NaN	-0.887875	-5.2995	3.1807	NaN	NaN	NaN	8.51592	13.5642	2.75003	-10.9809
-0.354632	18.5179	-42.8631	NaN	-0.503889	0.386357	-3.55809	NaN	NaN	-0.0647424	-1.38437	-9.49713	-7.76257	NaN	-0.867643	-5.58702	3.50546	NaN	NaN	NaN	9.29816	14.1039	2.87125	-11.0269
-0.320983	18.5527	-42.8805	NaN	-0.532523	0.282953	-3.79557	NaN	NaN	0.0517636	-1.40208	-9.46862	-7.6326	NaN	-0.930076	-5.69231	2.85187	NaN	NaN	NaN	8.55565	13.3785	2.8569	-10.8493
-0.322214	18.5709	-42.5315	NaN	-0.558673	0.154328	-3.26422	NaN	NaN	-0.0134366	-1.35667	-9.28321	-7.67681	NaN	-1.05281	-5.72716	2.82471	NaN	NaN	NaN	9.09864	13.5912	2.85158	-10.9286
-0.34297	18.5299	-42.4903	NaN	-0.563083	0.0555961	-3.00246	NaN	NaN	-0.0119555	-1.14124	-8.90088	-7.57671	NaN	-1.05231	-5.69839	2.70315	NaN	NaN	NaN	8.76145	13.3579	2.68807	-10.9377
-0.331085	18.4741	-42.4443	NaN	-0.59578	0.187021	-2.7085	NaN	NaN	-0.271836	-0.924618	-8.37894	-7.64507	NaN	-1.06968	-5.48312	2.77407	NaN	NaN	NaN	8.85435	13.3899	2.49564	-11.1431
-0.262305	18.3925	-42.4485	NaN	-0.601694	0.443737	-2.58232	NaN	NaN	-0.442095	-0.59751	-7.90374	-7.67402	NaN	-1.0667	-4.84621	2.57752	NaN	NaN	NaN	9.23879	13.5403	2.19476	-11.1618
-0.407323	18.3451	-42.3317	NaN	-0.666098	0.0363351	-2.03952	NaN	NaN	-0.327871	-0.323081	-7.35998	-7.89859	NaN	-1.05022	-4.33678	2.43841	NaN	NaN	NaN	9.06243	13.6158	2.23178	-11.1735
-0.380544	18.3398	-42.3012	NaN	-0.778515	-0.184588	-1.45621	NaN	NaN	-0.37408	0.0565701	-6.92618	-7.7931	NaN	-0.727094	-3.86727	2.47333	NaN	NaN	NaN	9.23257	13.8047	2.15652	-11.2114
-0.428988	18.3143	-42.3022	NaN	-0.720017	-0.0289552	-1.61253	NaN	NaN	-0.198479	0.151686	-6.5067	-7.93476	NaN	-0.438112	-3.3992	2.04213	NaN	NaN	NaN	9.30249	13.5946	1.91326	-11.2414
-0.399888	18.3365	-42.5101	NaN	-0.669396	0.051203	-1.25045	NaN	NaN	0.0169534	0.0396754	-6.14342	-7.75107	NaN	-0.398919	-3.34057	2.32492	NaN	NaN	NaN	9.45728	14.0882	1.73235	-11.4576
-0.412394	18.3579	-42.2371	NaN	-0.666199	-0.199809	-0.645362	NaN	NaN	-0.04943	-0.798651	-5.6775	-7.58523	NaN	-1.00295	-3.52766	2.74074	NaN	NaN	NaN	9.6371	14.6615	1.65209	-11.6578
-0.333827	18.3428	-42.4993	NaN	-0.483177	0.390407	-1.01909	NaN	NaN	-0.315002	-0.728545	-5.64041	-7.29871	NaN	-0.879602	-3.79691	2.86195	NaN	NaN	NaN	9.68626	14.7921	1.09657	-11.6627
-0.35428	18.4341	-42.4391	NaN	-0.580328	-0.342846	0.170492	NaN	NaN	-0.674269	-0.191053	-5.54806	-7.49918	NaN	-0.674709	-4.69226	3.6617	NaN	NaN	NaN	10.0765	15.6603	1.2141	-11.8836
-0.378704	18.4411	-42.3343	NaN	-0.564747	-0.546226	0.80103	NaN	NaN	-0.772143	-0.236087	-5.47898	-7.44371	NaN	-0.93691	-5.37681	4.30566	NaN	NaN	NaN	10.5709	16.1894	1.13956	-11.9945
-0.354246	18.396	-42.3346	NaN	-0.405153	-0.463786	0.739018	NaN	NaN	-0.911008	-0.27456	-5.52343	-7.60259	NaN	-1.15095	-5.85445	4.43816	NaN	NaN	NaN	10.7711	16.3091	1.07215	-12.1492
-0.370752	18.3415	-42.3515	NaN	-0.35982	-0.28059	0.698799	NaN	NaN	-1.19145	-0.260459	-5.59666	-7.75988	NaN	-1.35015	-6.15491	4.6753	NaN	NaN	NaN	10.9263	16.4979	0.980233	-12.3216
-0.331856	18.2031	-42.4445	NaN	-0.213089	0.383491	-0.432632	NaN	NaN	-1.27812	-0.179522	-5.81248	-7.88199	NaN	-1.45496	-6.00744	4.03348	NaN	NaN	NaN	11.0288	15.923	0.722699	-12.2553
-0.324503	18.076	-42.5114	NaN	-0.120381	0.611064	-0.639716	NaN	NaN	-1.12664	-0.199271	-6.00206	-8.05317	NaN	-1.62949	-5.82428	4.04555	NaN	NaN	NaN	11.1415	16.0863	0.483709	-12.3461
-0.407791	18.0091	-42.442	NaN	-0.307144	0.333991	-0.226468	NaN	NaN	-1.05617	-0.165454	-6.17916	-8.0376	NaN	-1.80238	-5.7086	4.32064	NaN	NaN	NaN	11.3618	16.5902	0.544603	-12.5579
-0.440798	17.8861	-42.4312	NaN	-0.268233	0.629953	-0.789982	NaN	NaN	-0.82221	-0.181698	-6.46534	-7.99011	NaN	-1.82231	-5.1178	3.85098	NaN	NaN	NaN	11.0417	16.3006	0.496472	-12.5466
-0.444555	17.7751	-42.4082	NaN	-0.208078	1.11984	-1.25123	NaN	NaN	-0.566054	-1.26474	-6.63171	-8.07625	NaN	-2.85678	-4.28786	3.66676	NaN	NaN	NaN	11.3078	16.0646	0.504887	-12.4144
-0.435582	17.7049	-42.1114	NaN	-0.261688	0.944302	-1.18446	NaN	NaN	-0.458983	-1.3342	-6.97416	-7.9865	NaN	-2.90868	-3.8546	3.56894	NaN	NaN	NaN	11.0166	15.873	0.867851	-12.1859
-0.424343	17.7034	-42.0304	NaN	-0.367385	0.519316	-0.553591	NaN	NaN	-0.573206	-1.50144	-7.31443	-7.87207	NaN	-2.81428	-3.67312	3.93974	NaN	NaN	NaN	11.0923	16.2646	1.29543	-12.2292
-0.354565	17.6648	-42.351	NaN	-0.182929	1.12567	-1.32569	NaN	NaN	-0.701383	-1.6948	-7.71104	-7.93166	NaN	-2.48352	-3.35014	3.60195	NaN	NaN	NaN	10.9911	16.0411	1.32879	-12.1378
-0.263174	17.6139	-42.3534	NaN	-0.156803	1.72353	-1.84662	NaN	NaN	-0.656409	-1.86872	-8.01523	-7.97677	NaN	-2.30672	-3.38218	3.60141	NaN	NaN	NaN	10.9032	16.0429	1.35252	-12.2294
-0.152788	17.5602	-42.1444	NaN	-0.0422231	2.3677	-2.11327	NaN	NaN	-0.383053	-1.74476	-8.27572	-8.04608	NaN	-1.93556	-3.6723	3.93194	NaN	NaN	NaN	11.1553	16.2892	1.35909	-12.3247
-0.103995	17.521	-42.2103	NaN	0.0982796	2.87048	-2.44016	NaN	NaN	-0.261938	-1.79858	-8.3448	-8.066	NaN	-1.76917	-4.07311	4.17083	NaN	NaN	NaN	10.9882	16.3006	1.53814	-12.3326
-0.0041488	17.4603	-42.3721	NaN	0.118866	3.46432	-2.78825	NaN	NaN	-0.329053	-1.14993	-8.45649	-8.19612	NaN	-1.35283	-4.55661	4.47224	NaN	NaN	NaN	10.9011	16.4586	1.75686	-12.1968
-0.00379372	17.3472	-42.6176	NaN	0.222553	3.57631	-2.97692	NaN	NaN	-0.269873	-1.11908	-8.27232	-8.28528	NaN	-1.48546	-5.02751	4.63544	NaN	NaN	NaN	10.5543	16.441	2.18398	-12.2231
-0.029479	17.1753	-42.699	NaN	0.350133	4.02206	-3.3111	NaN	NaN	-0.254253	-1.05909	-8.00684	-8.28139	NaN	-1.61479	-5.21032	4.81581	NaN	NaN	NaN	10.4059	16.4944	2.23551	-12.1384
-0.0818812	17.0031	-42.7129	NaN	0.484034	4.23115	-3.49741	NaN	NaN	-0.372172	-1.52526	-7.53844	-8.14973	NaN	-2.07924	-5.14843	4.89633	NaN	NaN	NaN	10.2568	16.406	2.21681	-12.0746
-0.143357	16.8029	-42.745	NaN	0.67275	4.4547	-3.52732	NaN	NaN	-0.257935	-1.38544	-7.15367	-7.98163	NaN	-2.07467	-4.95021	5.06814	NaN	NaN	NaN	10.3798	16.5637	2.16291	-12.286
-0.132103	16.5919	-42.6961	NaN	0.865986	5.23441	-4.19954	NaN	NaN	-0.316831	-0.713899	-6.89592	-7.74693	NaN	-1.54437	-4.56531	5.0043	NaN	NaN	NaN	10.5154	16.5018	1.96797	-12.2868
-0.133116	16.4023	-42.6861	NaN	0.889567	5.568	-4.61937	NaN	NaN	-0.457221	-1.34768	-6.34765	-7.51817	NaN	-1.94897	-3.97686	4.85436	NaN	NaN	NaN	10.3353	16.3403	1.92726	-12.1144
-0.101609	16.2351	-42.6867	NaN	0.901192	5.73319	-4.91003	NaN	NaN	-0.330646	-1.3219	-6.05561	-7.37382	NaN	-1.95882	-3.56	4.75532	NaN	NaN	NaN	10.1448	16.1879	1.84188	-12.0452
-0.173857	16.1174	-42.6204	NaN	0.653426	4.92851	-4.40654	NaN	NaN	-0.0277878	-1.31591	-5.74912	-7.25963	NaN	-2.07052	-3.54968	4.7789	NaN	NaN	NaN	9.69028	16.1292	2.26298	-11.9603
-0.19009	15.9019	-42.393	NaN	0.386953	4.92289	-4.31918	NaN	NaN	0.180105	-1.46757	-5.52272	-7.16124	NaN	-2.26037	-3.39762	4.91665	NaN	NaN	NaN	9.32405	16.084	2.3763	-12.0282
-0.246332	15.6113	-42.4179	NaN	0.236768	5.43669	-4.68305	NaN	NaN	0.654534	-1.45284	-5.41474	-7.05237	NaN	-2.27732	-3.27048	4.94302	NaN	NaN	NaN	9.29477	16.0068	2.46474	-11.7605
-0.30614	15.3136	-42.4748	NaN	0.307035	5.98729	-5.06074	NaN	NaN	1.05745	-1.06735	-5.55433	-6.76258	NaN	-2.00335	-3.16001	4.97222	NaN	NaN	NaN	9.37112	16.0961	2.61656	-11.8242
-0.386153	15.0115	-42.4904	NaN	0.540487	6.36904	-5.50435	NaN	NaN	0.854115	-1.27012	-5.57741	-6.65056	NaN	-2.25805	-2.909	4.85814	NaN	NaN	NaN	9.52255	16.2294	2.76655	-11.9198
-0.48343	14.7293	-42.553	NaN	0.729257	6.63134	-5.90682	NaN	NaN	0.219257	-1.10528	-5.82431	-6.562	NaN	-1.95316	-2.85246	4.77386	NaN	NaN	NaN	9.71223	16.4945	2.88824	-12.0956
-0.462569	14.5035	-42.6573	NaN	0.994781	7.19803	-6.87815	NaN	NaN	-0.105635	-1.41567	-6.00369	-6.54269	NaN	-1.92869	-2.64493	4.40455	NaN	NaN	NaN	9.39579	16.2736	2.73507	-12.3073
-0.423561	14.3528	-42.6052	NaN	1.12539	7.34811	-7.30112	NaN	NaN	-0.112116	-1.23772	-6.2301	-6.60799	NaN	-1.60284	-2.79319	4.31628	NaN	NaN	NaN	9.53974	16.563	2.85054	-12.5589
-0.425874	14.3069	-42.5998	NaN	1.15576	7.60776	-7.69556	NaN	NaN	0.0589483	-1.49493	-6.40492	-6.68839	NaN	-1.67086	-2.87313	4.27778	NaN	NaN	NaN	9.80535	16.7849	2.89235	-12.6632
-0.391166	14.323	-42.5236	NaN	1.21561	7.1883	-7.73199	NaN	NaN	0.366292	-0.613647	-6.82392	-6.74569	NaN	-0.806674	-3.36919	4.05932	NaN	NaN	NaN	9.5242	16.4918	2.92936	-12.6827
-0.393275	14.3724	-42.4067	NaN	1.23509	6.8068	-7.49003	NaN	NaN	0.538321	-1.3465	-6.89192	-6.87584	NaN	-1.17143	-3.60727	4.12733	NaN	NaN	NaN	9.73469	16.5532	3.02358	-12.5769
-0.41175	14.5274	-42.3132	NaN	1.20354	6.07969	-6.89966	NaN	NaN	0.568345	-0.822687	-7.2174	-7.13274	NaN	-0.696326	-4.12647	4.22684	NaN	NaN	NaN	9.88896	16.4727	3.07127	-12.7318
-0.392635	14.6563	-42.2834	NaN	1.18916	5.47964	-6.45997	NaN	NaN	0.229206	-1.60888	-7.08116	-7.21716	NaN	-1.21232	-4.39793	4.3118	NaN	NaN	NaN	9.86352	16.3059	3.01915	-12.6035
-0.358796	14.7226	-42.1263	NaN	1.10733	5.29564	-6.4958	NaN	NaN	-0.335279	-0.888409	-7.27112	-7.43081	NaN	-0.668264	-4.78348	4.19644	NaN	NaN	NaN	9.91886	15.5724	2.65992	-12.7448
-0.325112	14.8325	-42.6578	NaN	1.08326	5.6477	-6.95764	NaN	NaN	-0.679495	-0.783321	-7.18887	-7.51337	NaN	-0.674305	-4.88758	4.07357	NaN	NaN	NaN	10.0409	14.7926	2.08158	-12.4788
-0.29857	14.961	-42.5436	NaN	0.854924	4.97768	-6.18082	NaN	NaN	-0.769719	-1.36776	-6.78831	-7.52	NaN	-1.21075	-5.15053	4.48987	NaN	NaN	NaN	9.85541	14.3114	1.82423	-12.602
-0.199839	14.9946	-42.4941	NaN	0.82447	5.28298	-6.53238	NaN	NaN	-0.651176	-0.684165	-6.64744	-7.78294	NaN	-0.879867	-5.18715	4.42667	NaN	NaN	NaN	9.7915	13.2722	1.42986	-12.3589
-0.134844	15.0618	-42.5045	NaN	0.703612	5.28191	-6.43546	NaN	NaN	-0.51838	-0.410143	-6.25702	-7.87497	NaN	-0.918788	-5.19965	4.58359	NaN	NaN	NaN	10.3076	12.7568	1.49423	-12.2758
-0.0677062	15.0419	-42.5012	NaN	0.764671	5.5108	-6.53875	NaN	NaN	-0.461847	-0.261795	-5.83629	-7.84918	NaN	-0.976132	-4.9471	4.72248	NaN	NaN	NaN	10.2634	12.2833	1.35112	-12.1415
0.0659231	14.8927	-42.5697	NaN	1.10508	6.79072	-8.33147	NaN	NaN	-0.349819	-0.0301148	-5.52624	-7.80457	NaN	-0.778559	-4.26688	3.95108	NaN	NaN	NaN	9.88976	11.03	0.793752	-12.1686
0.0373183	14.9106	-42.4952	NaN	1.10241	6.79052	-8.18107	NaN	NaN	-0.583292	0.124894	-5.18788	-7.83301	NaN	-0.590996	-4.03456	4.2098	NaN	NaN	NaN	10.5873	11.4998	0.929686	-12.372
0.0490605	14.9184	-42.5178	NaN	1.25174	6.70749	-8.49259	NaN	NaN	-0.522089	0.104663	-4.80182	-7.58034	NaN	-0.34105	-4.05511	4.14841	NaN	NaN	NaN	9.83488	11.5114	0.830467	-12.4764
0.0762213	14.9585	-42.0014	NaN	1.25568	6.52795	-8.36248	NaN	NaN	-0.573526	0.0752355	-4.44585	-7.40436	NaN	-0.271867	-4.22741	4.40259	NaN	NaN	NaN	10.3361	12.1302	0.847632	-12.6638
0.194248	15.0291	-42.6835	NaN	1.29461	6.93379	-9.06109	NaN	NaN	-0.443299	-0.529285	-3.96691	-7.07199	NaN	-0.73988	-4.22258	4.30204	NaN	NaN	NaN	9.58643	12.134	0.409208	-12.9668
0.0590568	15.2067	-42.6161	NaN	0.937032	6.24577	-8.19353	NaN	NaN	-0.228263	0.0499457	-3.75476	-6.97651	NaN	-0.682741	-4.81571	4.89432	NaN	NaN	NaN	10.6073	13.3063	0.813079	-13.0785
0.0114903	15.3358	-42.6132	NaN	0.65039	5.5757	-7.49384	NaN	NaN	0.126014	0.181393	-3.48152	-6.84642	NaN	-0.90971	-5.31215	5.32263	NaN	NaN	NaN	10.9008	14.057	0.946018	-13.1611
0.036615	15.385	-42.693	NaN	0.543485	5.43159	-7.41221	NaN	NaN	0.506608	0.255552	-3.33359	-6.69437	NaN	-1.05821	-5.42446	5.36146	NaN	NaN	NaN	10.8107	14.2045	0.707194	-13.3262
-0.131341	15.3798	-42.7293	NaN	0.420292	5.64015	-7.63092	NaN	NaN	0.660444	0.258655	-3.37046	-6.74854	NaN	-1.31529	-5.3018	5.23405	NaN	NaN	NaN	11.1763	14.1674	0.454483	-13.288
-0.1747	15.3565	-42.7502	NaN	0.228217	5.81717	-7.78809	NaN	NaN	0.617952	0.2916	-3.4702	-6.72785	NaN	-1.52967	-5.15599	5.13058	NaN	NaN	NaN	11.1994	14.0301	0.258218	-13.2459
-0.189082	15.1963	-42.7297	NaN	0.125547	6.59633	-8.50186	NaN	NaN	0.819463	-0.34303	-3.56485	-6.70723	NaN	-2.13351	-4.5495	4.8319	NaN	NaN	NaN	10.6297	13.4884	-0.260051	-13.1674
-0.269815	15.0654	-42.3828	NaN	-0.139095	6.76742	-8.32722	NaN	NaN	1.16472	-0.604528	-3.88813	-6.81501	NaN	-2.51317	-4.14028	4.90909	NaN	NaN	NaN	10.6293	13.3816	-0.441696	-13.1928
-0.321636	14.8125	-42.3748	NaN	-0.150312	7.33522	-8.58923	NaN	NaN	1.56776	-0.599176	-4.40122	-6.92767	NaN	-2.59817	-3.68265	4.94605	NaN	NaN	NaN	10.556	12.8508	-0.709491	-13.2088
-0.314797	14.378	-42.295	NaN	0.15291	7.7289	-8.82477	NaN	NaN	1.32874	-0.617039	-5.08072	-7.06491	NaN	-2.51035	-3.28131	5.09026	NaN	NaN	NaN	10.5852	12.211	-0.965938	-13.1547
-0.339019	13.9501	-42.304	NaN	0.380053	7.65981	-8.70281	NaN	NaN	0.486123	-0.944493	-5.74928	-7.23131	NaN	-2.6962	-2.94482	5.45422	NaN	NaN	NaN	10.5502	11.8336	-1.04479	-13.018
-0.449546	13.4535	-42.1501	NaN	0.38609	7.57209	-8.74751	NaN	NaN	-0.231337	-1.05652	-6.52847	-7.36434	NaN	-2.72093	-2.75544	5.73557	NaN	NaN	NaN	10.5159	11.6509	-1.01405	-13.1011
-0.62184	12.9899	-41.9829	NaN	0.252296	7.37722	-8.71683	NaN	NaN	-0.0163948	-1.17041	-7.33813	-7.52944	NaN	-2.74815	-2.63407	6.02127	NaN	NaN	NaN	10.5538	11.7176	-0.920782	-13.2767
-0.783725	12.5153	-41.7207	NaN	0.0305542	6.89378	-8.38543	NaN	NaN	0.853053	-1.36531	-8.21561	-7.76065	NaN	-2.79319	-2.67649	6.33718	NaN	NaN	NaN	10.5282	11.8647	-0.804598	-13.2429
-0.886243	12.0329	-41.4907	NaN	-0.0876578	6.57111	-8.23896	NaN	NaN	1.68318	-1.60036	-9.09329	-7.98558	NaN	-2.89569	-2.69176	6.53025	NaN	NaN	NaN	10.55	11.7608	-0.81622	-13.2787
-1.01006	11.5418	-41.2764	NaN	-0.322841	6.06296	-8.16842	NaN	NaN	2.32475	-1.76234	-10.0015	-8.22012	NaN	-2.87168	-2.87729	6.4652	NaN	NaN	NaN	10.6718	11.4628	-0.682878	-13.2212
-1.14517	11.0907	-41.1399	NaN	-0.57356	5.58886	-7.9635	NaN	NaN	2.59328	-1.99997	-10.7966	-8.5466	NaN	-2.84504	-3.11149	6.47113	NaN	NaN	NaN	10.6973	11.3574	-0.518326	-13.2607
-1.23766	10.6887	-41.2907	NaN	-0.689034	5.41515	-7.95625	NaN	NaN	2.80853	-2.36223	-11.4063	-8.82783	NaN	-2.80888	-3.37223	6.44553	NaN	NaN	NaN	10.7357	11.2525	-0.425331	-13.174
-1.36959	10.2414	-41.1454	NaN	-0.947857	5.17854	-7.84293	NaN	NaN	2.80616	-2.62018	-11.985	-9.13688	NaN	-2.80151	-3.78865	6.39968	NaN	NaN	NaN	10.6969	11.1223	-0.427071	-13.0322
-1.46931	9.85263	-41.0844	NaN	-1.07009	5.44028	-7.84192	NaN	NaN	2.5464	-2.82433	-12.4522	-9.36054	NaN	-2.66348	-4.14786	6.51011	NaN	NaN	NaN	10.6199	11.3349	-0.569498	-13.0366
-1.5849	9.42578	-40.9548	NaN	-1.25903	6.21282	-8.51425	NaN	NaN	2.6188	-2.89729	-12.7499	-9.61208	NaN	-2.39478	-4.44755	6.31064	NaN	NaN	NaN	10.8099	11.2645	-0.549796	-13.127
-1.6142	9.06009	-40.856	NaN	-1.1523	6.11416	-8.4068	NaN	NaN	2.81362	-3.2637	-12.8524	-9.84023	NaN	-2.84463	-4.81837	6.26905	NaN	NaN	NaN	10.4184	11.1859	-0.444453	-13.0897
-1.61125	8.73061	-40.8209	NaN	-1.03934	6.04168	-8.51798	NaN	NaN	2.50566	-3.28011	-12.7662	-9.92328	NaN	-2.97659	-5.14648	6.17182	NaN	NaN	NaN	10.276	11.0168	-0.221977	-13.1677
-1.64513	8.41908	-40.6805	NaN	-1.02993	6.26228	-8.67536	NaN	NaN	1.73753	-3.13298	-12.5269	-9.99271	NaN	-2.98695	-5.14544	6.25387	NaN	NaN	NaN	10.1667	11.1162	-0.186382	-13.1557
-1.62402	8.14805	-40.3814	NaN	-1.04617	5.99594	-8.40404	NaN	NaN	1.24726	-3.0092	-12.1386	-9.99138	NaN	-3.10406	-5.03559	6.36788	NaN	NaN	NaN	10.2116	11.2677	-0.0217044	-13.2732
-1.60891	7.97125	-40.4658	NaN	-1.01173	6.06812	-8.45165	NaN	NaN	1.46176	-2.45283	-11.6873	-9.91341	NaN	-2.83706	-4.64098	6.45568	NaN	NaN	NaN	10.1856	11.4124	0.188204	-13.3712
-1.64597	7.8436	-40.3159	NaN	-1.05028	6.31207	-8.88511	NaN	NaN	1.76176	-2.10992	-11.2684	-9.76128	NaN	-2.73154	-4.00828	6.21629	NaN	NaN	NaN	10.2068	11.2797	0.506018	-13.4928
-1.62009	7.76498	-40.3066	NaN	-1.14503	6.07676	-8.57305	NaN	NaN	2.25603	-1.81028	-10.8207	-9.42951	NaN	-2.64555	-3.33256	6.254	NaN	NaN	NaN	10.2409	11.6409	0.913821	-13.5451
-1.66448	7.77012	-40.2949	NaN	-1.12014	5.79568	-8.36295	NaN	NaN	2.66078	-1.79707	-10.4164	-9.0814	NaN	-2.49244	-2.60919	6.15667	NaN	NaN	NaN	10.2941	12.267	1.38645	-13.5067
-1.66052	7.89259	-40.2977	NaN	-1.09197	5.40226	-7.68304	NaN	NaN	2.66763	-1.55213	-10.16	-8.72788	NaN	-2.25623	-2.05869	6.50409	NaN	NaN	NaN	10.3765	13.423	1.72687	-13.669
-1.63374	8.05659	-40.3948	NaN	-1.06995	5.14136	-7.86053	NaN	NaN	2.35685	-1.56376	-10.0184	-8.36265	NaN	-2.1602	-1.61051	6.11052	NaN	NaN	NaN	10.4938	13.7975	2.06312	-13.6701
-1.65886	8.31726	-40.3794	NaN	-1.08617	5.44643	-8.14483	NaN	NaN	2.00582	-1.50687	-10.0166	-8.09794	NaN	-1.71756	-1.2213	6.04766	NaN	NaN	NaN	10.6477	14.2286	2.08062	-13.7743
-1.57567	8.64948	-40.5048	NaN	-1.01654	5.78714	-8.51527	NaN	NaN	2.00386	-1.57596	-10.1729	-7.9004	NaN	-1.87119	-1.00344	5.89057	NaN	NaN	NaN	10.8411	14.4581	2.05642	-13.8925
-1.42421	9.01501	-40.6781	NaN	-0.883051	6.1232	-8.79076	NaN	NaN	2.19626	-1.69001	-10.457	-7.93302	NaN	-1.87647	-0.958861	5.81356	NaN	NaN	NaN	10.8903	14.5416	1.84394	-13.8368
-1.29678	9.39496	-40.7459	NaN	-0.694991	6.31374	-8.96986	NaN	NaN	2.04509	-1.74152	-10.8803	-8.08741	NaN	-1.85378	-1.17711	5.79019	NaN	NaN	NaN	11.0402	14.308	1.63363	-13.8142
-1.24764	9.8175	-40.8076	NaN	-0.486429	5.89121	-8.40792	NaN	NaN	1.53284	-1.95983	-11.396	-8.42953	NaN	-1.94858	-1.61421	6.04701	NaN	NaN	NaN	11.1363	14.0123	1.42192	-13.7251
-1.14905	10.2192	-40.922	NaN	-0.33332	5.94773	-8.49284	NaN	NaN	1.05098	-2.02888	-11.9242	-8.70801	NaN	-2.0092	-1.9598	6.02815	NaN	NaN	NaN	11.4667	13.4127	1.06594	-13.6728
-1.12246	10.6469	-41.0634	NaN	-0.275124	5.66625	-8.41448	NaN	NaN	1.04569	-2.04297	-12.4269	-9.03057	NaN	-2.14255	-2.39336	5.92641	NaN	NaN	NaN	11.623	12.6302	0.818438	-13.7733
-1.07845	11.0549	-41.2517	NaN	-0.271882	5.50288	-8.65144	NaN	NaN	1.1598	-2.25897	-12.9763	-9.35287	NaN	-2.41206	-2.75731	5.58035	NaN	NaN	NaN	11.4104	11.5513	0.559127	-13.6838
-0.985244	11.4491	-41.4277	NaN	-0.324997	5.42743	-8.61911	NaN	NaN	1.28214	-2.28872	-13.4416	-9.62567	NaN	-2.59289	-3.03604	5.54087	NaN	NaN	NaN	11.3843	10.8779	0.322026	-13.5772
-1.00204	11.8178	-41.586	NaN	-0.431036	5.24281	-8.49936	NaN	NaN	1.28091	-2.41481	-13.8727	-9.75993	NaN	-2.8278	-3.2173	5.434	NaN	NaN	NaN	11.3369	10.0321	0.155111	-13.4144
-0.948428	12.1122	-41.6687	NaN	-0.432857	5.04951	-8.24879	NaN	NaN	1.38575	-2.22411	-14.3173	-9.96622	NaN	-2.85233	-3.23138	5.41381	NaN	NaN	NaN	11.2755	9.32289	0.0481015	-13.3964
-0.84342	12.3981	-41.8041	NaN	-0.365954	4.72031	-7.99544	NaN	NaN	1.37553	-2.39799	-14.7019	-10.0935	NaN	-3.02927	-3.18016	5.32904	NaN	NaN	NaN	11.2044	8.7177	0.101171	-13.625
-0.756321	12.6292	-41.8358	NaN	-0.291728	4.81452	-7.89813	NaN	NaN	1.22727	-2.44968	-15.0988	-10.1836	NaN	-3.02109	-2.91926	5.39124	NaN	NaN	NaN	11.3111	8.3595	0.0508226	-13.5053
-0.680643	12.8411	-41.8107	NaN	-0.333159	4.46503	-7.57462	NaN	NaN	0.808976	-2.49083	-15.4705	-10.2605	NaN	-2.89403	-2.76198	5.29995	NaN	NaN	NaN	10.9122	7.92529	0.0823402	-13.5153
-0.641956	13.0558	-41.8065	NaN	-0.267553	4.56965	-7.56029	NaN	NaN	0.650824	-2.59469	-15.7755	-10.3078	NaN	-2.62198	-2.56505	5.24472	NaN	NaN	NaN	10.9207	7.79897	0.10011	-13.5759
-0.571947	13.2474	-41.8055	NaN	-0.163986	4.3839	-7.36046	NaN	NaN	0.753014	-2.40505	-16.0102	-10.2677	NaN	-2.08889	-2.64743	5.21689	NaN	NaN	NaN	10.8171	7.80218	0.141122	-13.6534
-0.508495	13.4255	-41.8341	NaN	-0.195309	4.25049	-7.08655	NaN	NaN	0.843243	-2.51255	-16.1904	-10.3788	NaN	-2.20437	-2.70097	5.16484	NaN	NaN	NaN	10.7742	8.08987	0.0972013	-13.6692
-0.446019	13.5853	-41.8743	NaN	-0.220338	4.476	-7.10816	NaN	NaN	0.743969	-2.60092	-16.2187	-10.4451	NaN	-2.0825	-2.85402	5.11609	NaN	NaN	NaN	10.912	8.21844	-0.0642679	-13.7574
-0.389524	13.7395	-41.8773	NaN	-0.260507	3.97027	-6.58397	NaN	NaN	0.783488	-2.72527	-16.1535	-10.4881	NaN	-2.11799	-3.19273	5.0052	NaN	NaN	NaN	10.5878	8.07648	-0.0542725	-13.9319
-0.337518	13.802	-41.688	NaN	-0.349302	3.94348	-6.49956	NaN	NaN	0.942353	-2.69481	-16.0362	-10.5031	NaN	-2.03908	-3.43199	4.77152	NaN	NaN	NaN	10.3796	7.65936	-0.170803	-13.732
-0.361549	13.9205	-41.7086	NaN	-0.396268	3.68029	-6.00117	NaN	NaN	1.12952	-2.53485	-15.8399	-10.4969	NaN	-1.87793	-3.84389	4.75684	NaN	NaN	NaN	10.1587	7.50409	-0.242367	-13.8921
-0.385445	14.0504	-41.7459	NaN	-0.342147	3.64699	-5.39625	NaN	NaN	1.18961	-2.32603	-15.5342	-10.3798	NaN	-1.81962	-4.19987	5.00227	NaN	NaN	NaN	10.8005	8.01393	-0.26582	-13.9397
-0.332387	14.0837	-41.7817	NaN	-0.184179	4.266	-5.91354	NaN	NaN	0.915983	-2.65039	-15.1531	-10.1963	NaN	-1.94051	-4.19898	4.62664	NaN	NaN	NaN	10.6499	8.12943	-0.588832	-13.9549
-0.275867	14.1783	-41.8159	NaN	-0.112915	4.55247	-6.01946	NaN	NaN	0.429648	-1.88322	-14.709	-9.96751	NaN	-1.44327	-4.24105	4.32037	NaN	NaN	NaN	10.5577	8.48437	-0.780991	-13.924
-0.198112	14.2976	-41.8155	NaN	0.020547	4.80768	-6.14566	NaN	NaN	0.158683	-1.60318	-14.1258	-9.89224	NaN	-1.36266	-4.05938	3.92799	NaN	NaN	NaN	10.4394	8.75867	-0.908484	-14.0132
-0.238386	14.5016	-41.8309	NaN	0.0281882	4.43954	-5.74195	NaN	NaN	0.0861965	-2.12094	-13.3422	-9.76675	NaN	-1.88084	-3.80775	3.59311	NaN	NaN	NaN	10.0472	8.9277	-0.774509	-14.2214
-0.114034	14.6607	-41.8368	NaN	0.114734	4.60283	-5.66162	NaN	NaN	0.000829297	-1.23404	-12.8909	-9.55335	NaN	-1.36017	-3.64322	3.39122	NaN	NaN	NaN	9.91106	9.08265	-0.737896	-14.24
-0.0117385	14.791	-41.7093	NaN	0.208879	5.00821	-5.88217	NaN	NaN	-0.301247	-1.75058	-12.2092	-9.32657	NaN	-1.90465	-3.08967	3.09243	NaN	NaN	NaN	9.77834	9.23102	-0.6758	-14.3383
0.0581558	14.906	-41.7927	NaN	0.401724	5.70485	-6.27621	NaN	NaN	-0.280564	-1.52155	-11.6796	-9.01382	NaN	-1.65141	-2.78675	3.00451	NaN	NaN	NaN	9.97352	9.63478	-0.643731	-14.4677
0.028357	15.0516	-41.8985	NaN	0.467392	5.73622	-6.11156	NaN	NaN	-0.309529	-1.47603	-11.0585	-8.95334	NaN	-1.5019	-2.70671	3.0372	NaN	NaN	NaN	9.86477	10.2193	-0.37417	-14.814
0.0144413	15.176	-42.0392	NaN	0.514337	6.36	-6.47535	NaN	NaN	-0.300713	-0.889342	-10.7411	-8.81268	NaN	-0.928054	-2.83147	3.08834	NaN	NaN	NaN	10.111	10.8959	-0.429695	-14.8401
-0.0309345	15.2964	-42.1194	NaN	0.419408	5.88881	-5.97746	NaN	NaN	-0.0238647	-0.921703	-10.3123	-8.68579	NaN	-1.01817	-3.20479	3.20866	NaN	NaN	NaN	10.0345	11.5909	-0.125064	-15.082
-0.127592	15.3247	-42.1973	NaN	0.302954	5.51932	-5.69292	NaN	NaN	0.0428145	-0.916634	-10.0007	-8.42308	NaN	-0.998759	-3.57763	3.20327	NaN	NaN	NaN	10.105	12.1242	0.0754422	-15.1234
-0.235773	15.3803	-42.2894	NaN	0.237038	5.2033	-5.15235	NaN	NaN	0.147063	-1.47493	-9.56955	-8.48925	NaN	-1.57682	-3.82153	3.49474	NaN	NaN	NaN	10.5958	13.0642	0.246038	-15.5189
-0.395747	15.4103	-42.2667	NaN	0.0959623	4.4821	-4.51303	NaN	NaN	0.517568	-0.925477	-9.5198	-8.33836	NaN	-1.36913	-4.26427	3.54913	NaN	NaN	NaN	10.4283	13.7726	0.418131	-15.4426
-0.476069	15.417	-42.2318	NaN	0.0857349	4.27373	-4.16014	NaN	NaN	0.674428	-0.939771	-9.45445	-8.44712	NaN	-1.60151	-4.3905	3.7261	NaN	NaN	NaN	10.5088	14.4183	0.338324	-15.5056
-0.521222	15.4022	-42.1655	NaN	0.131219	3.96032	-3.97861	NaN	NaN	0.639303	-1.43563	-9.35814	-8.57362	NaN	-2.09887	-4.32537	3.6025	NaN	NaN	NaN	10.6457	14.5775	0.222586	-15.5689
-0.500544	15.3586	-42.0482	NaN	0.0889389	3.94566	-3.96884	NaN	NaN	0.300131	-0.982638	-9.64256	-8.69736	NaN	-1.76186	-4.25578	3.43213	NaN	NaN	NaN	11.1009	14.7313	-0.0385072	-15.4446
-0.501805	15.3605	-41.8681	NaN	0.108109	3.62658	-3.48878	NaN	NaN	0.108467	-0.961864	-9.73253	-8.8411	NaN	-1.56211	-4.33531	3.57139	NaN	NaN	NaN	11.1974	15.0284	-0.237987	-15.5338
-0.489082	15.409	-41.8852	NaN	0.00942164	3.14983	-3.22588	NaN	NaN	0.261936	-1.47088	-9.65851	-8.81686	NaN	-1.88733	-4.47291	3.38905	NaN	NaN	NaN	11.0955	14.8133	-0.191231	-15.5601
-0.409038	15.3788	-41.7461	NaN	-0.0792535	3.16283	-3.09054	NaN	NaN	0.160753	-1.12484	-9.81839	-8.80052	NaN	-1.50223	-4.79588	3.42293	NaN	NaN	NaN	11.1952	14.3547	-0.466842	-15.5581
-0.37434	15.288	-41.7345	NaN	-0.150924	3.93013	-3.4723	NaN	NaN	0.0381673	-1.26369	-9.80742	-8.49713	NaN	-1.46761	-4.93399	3.50888	NaN	NaN	NaN	11.2632	13.7811	-1.04243	-15.4865
-0.373246	15.097	-42.2426	NaN	-0.255143	5.24026	-4.33775	NaN	NaN	0.259324	-1.27706	-9.70276	-8.53608	NaN	-1.4949	-4.92441	3.42611	NaN	NaN	NaN	11.4332	13.1541	-1.62534	-15.4575
-0.481558	14.8756	-42.2831	NaN	-0.443857	5.25468	-3.97055	NaN	NaN	0.691191	-1.19908	-9.46401	-8.43031	NaN	-1.49214	-5.25986	3.63762	NaN	NaN	NaN	11.5642	13.0863	-1.53812	-15.5335
-0.538997	14.4813	-42.3684	NaN	-0.297396	6.42699	-4.66931	NaN	NaN	0.829755	-1.07951	-9.20235	-8.3475	NaN	-1.60925	-5.02152	3.57711	NaN	NaN	NaN	11.9891	13.0014	-1.8235	-15.6711
-0.762338	14.0721	-42.3805	NaN	-0.2867	6.84402	-5.01137	NaN	NaN	0.763981	-0.932648	-8.89151	-8.25645	NaN	-1.64156	-4.79436	3.27843	NaN	NaN	NaN	12.0707	12.9911	-1.72038	-15.8669
-0.922451	13.6762	-42.3211	NaN	-0.337881	7.01151	-4.9483	NaN	NaN	0.806648	-0.595023	-8.55219	-8.11177	NaN	-1.54845	-4.51249	3.2229	NaN	NaN	NaN	12.1462	13.5093	-1.55791	-16.2052
-1.02277	13.3116	-42.1423	NaN	-0.432365	7.09625	-4.9879	NaN	NaN	1.05797	-0.148837	-8.28857	-8.01042	NaN	-1.37076	-4.06482	2.99101	NaN	NaN	NaN	12.0577	13.8896	-1.43652	-16.396
-1.10552	12.9427	-41.4694	NaN	-0.535457	6.57043	-4.8307	NaN	NaN	1.52974	-0.612669	-8.05444	-7.92872	NaN	-1.85531	-3.5471	2.50242	NaN	NaN	NaN	11.7621	13.8635	-1.09514	-16.4947
-1.18151	12.7042	-41.6527	NaN	-0.642071	6.56919	-4.79552	NaN	NaN	1.85068	-0.590873	-8.14553	-7.85089	NaN	-1.89527	-3.02141	2.34124	NaN	NaN	NaN	11.5511	13.9446	-1.00762	-16.4477
-1.23482	12.438	-41.5794	NaN	-0.672302	6.86217	-4.49126	NaN	NaN	2.1106	-0.717943	-8.26561	-7.71461	NaN	-1.98482	-2.42868	2.65952	NaN	NaN	NaN	11.3403	14.437	-1.11585	-16.3651
-1.26652	12.2186	-41.5763	NaN	-0.735347	6.61679	-4.5947	NaN	NaN	2.27265	-1.07666	-8.69396	-7.72253	NaN	-2.3074	-1.89671	2.14499	NaN	NaN	NaN	11.1968	14.2023	-0.872057	-16.1149
-1.25897	12.047	-41.4834	NaN	-0.641969	6.63317	-4.44543	NaN	NaN	2.09629	-1.01141	-9.21796	-7.65773	NaN	-2.05005	-1.63857	2.18761	NaN	NaN	NaN	11.0185	14.4846	-0.907062	-15.9735
-1.22638	11.9874	-41.5179	NaN	-0.578301	7.0624	-4.83858	NaN	NaN	1.74171	-1.41516	-9.80781	-7.68115	NaN	-2.27199	-1.35515	2.0585	NaN	NaN	NaN	10.9486	14.5872	-0.977735	-15.9367
-1.19958	11.9797	-41.5005	NaN	-0.353	7.28075	-5.13477	NaN	NaN	1.5504	-1.69363	-10.5643	-7.83053	NaN	-2.29085	-1.35949	1.92872	NaN	NaN	NaN	10.7056	14.4699	-1.07419	-15.9238
-1.15036	12.0123	-41.3492	NaN	-0.265181	7.32244	-4.83522	NaN	NaN	1.33172	-1.98326	-11.3319	-8.07895	NaN	-2.35198	-1.59328	2.31374	NaN	NaN	NaN	10.6924	14.8782	-1.11815	-15.9658
-1.12681	12.0585	-41.5897	NaN	-0.242414	7.40628	-5.06745	NaN	NaN	1.23834	-2.14945	-12.1748	-8.35087	NaN	-2.39797	-2.1005	2.34158	NaN	NaN	NaN	10.5248	14.6789	-1.09112	-15.9767
-1.12316	12.057	-41.6367	NaN	-0.199221	7.68863	-5.09538	NaN	NaN	1.17206	-2.33411	-13.0557	-8.71564	NaN	-2.47841	-2.44748	2.605	NaN	NaN	NaN	10.7722	14.9151	-1.25171	-16.1531
-1.12609	11.9977	-41.6475	NaN	-0.19716	7.74283	-5.15345	NaN	NaN	1.24916	-2.27095	-13.9355	-9.1408	NaN	-2.34678	-2.73882	2.6118	NaN	NaN	NaN	10.7391	15.0101	-1.32777	-16.0454
-1.09596	11.8736	-41.4689	NaN	-0.101875	8.19726	-5.61327	NaN	NaN	1.41729	-2.30495	-14.7452	-9.49168	NaN	-2.19105	-2.84439	2.48535	NaN	NaN	NaN	10.9532	14.9578	-1.52488	-16.0564
-1.13913	11.8082	-41.4059	NaN	-0.241411	7.93573	-5.32286	NaN	NaN	1.49411	-2.72663	-15.3614	-9.89935	NaN	-2.64668	-3.00574	2.5565	NaN	NaN	NaN	10.7794	15.0826	-1.50857	-15.9836
-1.17343	11.6776	-41.5854	NaN	-0.321113	8.43676	-5.74102	NaN	NaN	1.67314	-2.77208	-16.0521	-10.3619	NaN	-2.5547	-2.87857	2.39816	NaN	NaN	NaN	10.7138	14.8403	-1.78941	-16.0596
-1.14267	11.5202	-41.6242	NaN	-0.416183	8.73475	-5.88474	NaN	NaN	1.86007	-2.96325	-16.5104	-10.5244	NaN	-2.62324	-2.80946	2.31046	NaN	NaN	NaN	10.6005	14.499	-2.03318	-16.1337
-1.14167	11.3322	-41.5983	NaN	-0.558039	9.09776	-6.00153	NaN	NaN	2.14304	-2.16533	-17.0898	-10.7379	NaN	-1.81111	-2.83404	2.24519	NaN	NaN	NaN	10.5099	14.2613	-2.15023	-16.1926
-1.19828	11.0629	-41.579	NaN	-0.716992	9.63739	-6.34176	NaN	NaN	2.27133	-2.7452	-17.1247	-10.7711	NaN	-2.37724	-2.50368	2.07221	NaN	NaN	NaN	10.4562	14.0644	-2.19139	-16.1862
-1.30201	10.7219	-41.5496	NaN	-0.753492	10.1887	-6.66509	NaN	NaN	2.37959	-2.95977	-17.1822	-10.7492	NaN	-2.58703	-2.09209	1.88515	NaN	NaN	NaN	10.3512	13.9155	-2.23614	-16.115
-1.33422	10.4172	-41.5934	NaN	-0.843345	10.7601	-6.9275	NaN	NaN	2.45504	-2.8274	-17.2338	-10.5268	NaN	-2.61562	-1.68959	1.84735	NaN	NaN	NaN	10.4976	13.875	-2.32024	-16.3216
-1.38446	10.0572	-41.575	NaN	-0.870599	11.5328	-7.47799	NaN	NaN	2.57925	-2.60417	-17.304	-10.5317	NaN	-2.49796	-1.07156	1.61924	NaN	NaN	NaN	10.3349	13.5346	-2.52299	-16.2665
-1.48168	9.70881	-41.5135	NaN	-1.02384	11.8826	-7.70423	NaN	NaN	2.80172	-2.45448	-17.3309	-10.467	NaN	-2.55134	-0.684219	1.51029	NaN	NaN	NaN	10.5442	13.4676	-2.43435	-16.5331
-1.50716	9.35127	-41.2315	NaN	-1.1197	11.9588	-7.66954	NaN	NaN	3.05317	-2.34491	-17.4072	-10.4014	NaN	-2.51042	-0.334635	1.40848	NaN	NaN	NaN	10.2736	13.3467	-2.34605	-16.5182
-1.55903	9.00276	-41.3912	NaN	-1.225	12.6437	-8.07155	NaN	NaN	3.22768	-2.34661	-17.5678	-10.3673	NaN	-2.54068	0.0329482	1.36706	NaN	NaN	NaN	10.3635	13.5902	-2.36255	-16.5863
-1.60162	8.65826	-41.3434	NaN	-1.41822	12.5754	-8.03324	NaN	NaN	3.44355	-2.28163	-17.816	-10.3787	NaN	-2.47148	-0.0909912	1.26622	NaN	NaN	NaN	10.0721	13.6802	-2.16097	-16.6085
-1.67229	8.24667	-41.2685	NaN	-1.46132	13.1708	-8.25484	NaN	NaN	3.78696	-2.53178	-18.0847	-10.4492	NaN	-2.40634	-0.276597	1.45338	NaN	NaN	NaN	9.95803	13.9303	-2.30636	-16.742
-1.6748	7.81826	-41.2221	NaN	-1.5445	13.9258	-8.82449	NaN	NaN	4.19311	-2.8172	-18.3388	-10.4964	NaN	-2.32591	-0.727074	1.50522	NaN	NaN	NaN	9.92942	14.0998	-2.38832	-16.7825
-1.749	7.33233	-41.1659	NaN	-1.43646	14.837	-9.49341	NaN	NaN	4.27611	-3.27118	-18.5491	-10.7912	NaN	-2.40969	-1.18368	1.61172	NaN	NaN	NaN	10.0354	14.4169	-2.57312	-16.765
-1.80474	6.85706	-41.0692	NaN	-1.34592	14.5548	-9.4246	NaN	NaN	4.09144	-3.27357	-18.6571	-10.7587	NaN	-2.21559	-2.24482	1.69548	NaN	NaN	NaN	10.0283	14.6377	-2.36621	-16.8406
-1.82411	6.35818	-40.9822	NaN	-1.06587	14.853	-9.9821	NaN	NaN	3.49771	-3.15094	-18.951	-10.8223	NaN	-1.92832	-2.85045	1.48929	NaN	NaN	NaN	9.56471	14.5406	-2.66724	-16.8266
-1.89424	5.89824	-40.7682	NaN	-1.19641	14.1695	-9.57771	NaN	NaN	2.97125	-3.16141	-18.8855	-11.1468	NaN	-2.13864	-3.81993	1.77837	NaN	NaN	NaN	9.89829	14.9966	-2.48119	-16.9794
-1.95097	5.43329	-40.6025	NaN	-1.26898	13.7498	-9.58211	NaN	NaN	2.97429	-3.33378	-18.6744	-11.2719	NaN	-2.49229	-4.51239	1.77828	NaN	NaN	NaN	9.62724	15.0544	-2.48207	-17.154
-2.02211	4.97166	-40.2278	NaN	-1.3456	13.5073	-9.60814	NaN	NaN	3.19381	-3.10417	-18.335	-11.3116	NaN	-2.58744	-5.01687	1.88594	NaN	NaN	NaN	9.56087	14.9234	-2.5747	-17.2291
-1.95839	4.54734	-40.2337	NaN	-1.18741	14.5388	-10.9098	NaN	NaN	3.72352	-2.61101	-17.9301	-11.1161	NaN	-2.36578	-4.91034	1.54519	NaN	NaN	NaN	9.39642	14.3637	-3.1293	-17.1902
-1.94287	4.15756	-40.1259	NaN	-1.23611	14.9388	-11.5012	NaN	NaN	3.98532	-2.29008	-17.3594	-11.0709	NaN	-2.29866	-4.78078	1.45893	NaN	NaN	NaN	9.31569	14.2304	-3.27812	-17.3693
-1.97263	3.83586	-40.1821	NaN	-1.42511	14.6119	-11.4986	NaN	NaN	4.40902	-2.11116	-16.6833	-10.967	NaN	-2.50432	-4.73773	1.50553	NaN	NaN	NaN	9.15135	14.2306	-3.0574	-17.3226
-1.94515	3.5105	-39.9422	NaN	-1.35231	15.1511	-12.229	NaN	NaN	4.46789	-1.76859	-16.1414	-10.788	NaN	-2.47224	-4.16039	1.32455	NaN	NaN	NaN	9.47616	14.4646	-3.08183	-17.3649
-1.91384	3.22873	-39.8538	NaN	-1.24688	15.725	-12.918	NaN	NaN	4.2178	-1.39158	-15.5752	-10.6874	NaN	-2.27706	-3.46259	1.17558	NaN	NaN	NaN	9.71174	14.7823	-3.14707	-17.6001
-1.96901	3.08904	-39.8356	NaN	-1.09128	15.6034	-13.1395	NaN	NaN	4.06185	-1.09359	-15.0716	-10.4465	NaN	-2.10836	-2.79152	0.960742	NaN	NaN	NaN	9.7072	15.123	-3.12857	-17.6596
-2.05042	2.97698	-39.7259	NaN	-0.704382	16.1618	-13.949	NaN	NaN	3.71356	-1.8213	-14.4697	-10.0693	NaN	-2.78913	-1.87748	0.848989	NaN	NaN	NaN	9.99662	15.5417	-3.29153	-18.0501
-2.00563	2.95921	-39.6326	NaN	-0.399142	16.294	-14.4229	NaN	NaN	3.18266	-1.63713	-14.326	-9.78355	NaN	-2.51424	-1.31673	0.761293	NaN	NaN	NaN	10.4864	16.0205	-3.32312	-18.2375
-1.95998	3.11219	-39.6926	NaN	-0.215138	16.2116	-14.8227	NaN	NaN	2.74807	-1.50728	-14.331	-9.52314	NaN	-2.28784	-0.86069	0.582234	NaN	NaN	NaN	10.6825	16.0504	-3.40627	-18.232
-1.91284	3.48614	-39.9082	NaN	-0.201544	15.5445	-14.735	NaN	NaN	2.72381	-1.83791	-14.4267	-9.3527	NaN	-2.36795	-0.808456	0.534435	NaN	NaN	NaN	10.6716	16.0152	-3.29703	-18.3045
-1.89511	3.97182	-39.9169	NaN	-0.258	14.7656	-14.316	NaN	NaN	2.87629	-1.79875	-14.661	-9.37306	NaN	-1.98797	-1.16914	0.69916	NaN	NaN	NaN	10.8159	16.013	-3.15257	-18.3253
-1.75247	4.54414	-40.0001	NaN	-0.204098	15.6275	-15.2345	NaN	NaN	3.14397	-1.782	-14.979	-9.46953	NaN	-1.79884	-1.30933	0.672072	NaN	NaN	NaN	11.1912	15.6183	-3.45389	-18.3488
-1.62786	5.34074	-40.0706	NaN	-0.495198	14.5641	-14.4152	NaN	NaN	3.47069	-1.20333	-15.4359	-9.78241	NaN	-1.52953	-2.1266	0.875886	NaN	NaN	NaN	11.2216	15.2927	-3.11021	-18.1918
-1.40611	6.02996	-40.1106	NaN	-0.423618	15.2495	-15.0973	NaN	NaN	3.64122	-1.25638	-15.8167	-10.1099	NaN	-1.56222	-2.43058	0.80166	NaN	NaN	NaN	11.3037	14.6068	-3.29883	-17.9412
-1.15996	6.67223	-40.2858	NaN	-0.377911	15.5746	-15.3905	NaN	NaN	3.33468	-1.32677	-16.2697	-10.2752	NaN	-1.61637	-2.79244	0.745436	NaN	NaN	NaN	11.221	14.1884	-3.28926	-17.8555
-1.05095	7.30302	-40.696	NaN	-0.440357	15.6582	-15.4968	NaN	NaN	2.8807	-1.31476	-16.5869	-10.5876	NaN	-1.65497	-3.22339	0.72312	NaN	NaN	NaN	11.1845	14.0306	-3.00851	-17.8327
-0.967372	7.68881	-40.9149	NaN	-0.378108	16.2806	-16.1695	NaN	NaN	2.61349	-1.29009	-16.832	-10.6058	NaN	-1.64914	-3.38758	0.536846	NaN	NaN	NaN	11.5196	13.9467	-2.93928	-17.7239
-0.920406	7.89861	-40.9923	NaN	-0.408984	15.7438	-15.6941	NaN	NaN	2.37602	-1.45885	-16.863	-10.5347	NaN	-1.67597	-3.68064	0.519824	NaN	NaN	NaN	11.3657	13.8921	-2.81506	-17.8281
-0.903163	7.99634	-41.4043	NaN	-0.196358	16.6912	-16.6764	NaN	NaN	2.21211	-1.74837	-16.8886	-10.3713	NaN	-1.81744	-3.61183	0.352168	NaN	NaN	NaN	11.6289	13.5866	-3.09741	-17.8635
-0.967544	7.94891	-41.3735	NaN	-0.278908	16.627	-16.75	NaN	NaN	1.93213	-1.86633	-16.7322	-10.1343	NaN	-1.90029	-3.62493	0.28671	NaN	NaN	NaN	11.6974	13.1362	-3.13005	-18.0267
-1.01381	7.80395	-41.3067	NaN	-0.542569	15.7786	-16.1314	NaN	NaN	2.01063	-1.9227	-16.4269	-9.98564	NaN	-2.02444	-3.72723	0.363003	NaN	NaN	NaN	11.51	12.586	-2.89311	-17.9137
-1.11915	7.53541	-41.1361	NaN	-0.796857	15.264	-15.9801	NaN	NaN	2.28419	-1.90315	-16.1355	-9.86405	NaN	-2.08992	-3.75963	0.339305	NaN	NaN	NaN	11.4591	11.9986	-2.60501	-17.7972
-1.1382	7.23876	-41.0551	NaN	-0.85373	14.9281	-15.6662	NaN	NaN	2.60019	-1.52965	-15.8032	-9.67398	NaN	-1.84922	-3.55603	0.601861	NaN	NaN	NaN	11.4555	11.8201	-2.6027	-17.9281
-0.115659	19.1657	-45.1417	NaN	-0.0986286	2.40625	-8.50014	NaN	NaN	0.853666	-1.04564	-3.2834	-3.93746	NaN	-1.91617	-3.02702	-2.13624	NaN	NaN	NaN	1.51246	13.2251	8.8386	-16.156
-0.0562619	19.5071	-45.1817	NaN	-0.0994461	2.32037	-8.21528	NaN	NaN	0.725401	-0.899529	-3.33059	-3.73951	NaN	-1.34258	-3.01756	-2.06644	NaN	NaN	NaN	1.16792	13.6028	9.20466	-16.1541
-0.0286325	19.8287	-45.3581	NaN	-0.0466859	2.5293	-8.19503	NaN	NaN	0.735462	-0.311893	-3.52553	-3.58309	NaN	-0.592383	-3.20184	-2.07261	NaN	NaN	NaN	1.07765	13.7366	9.23897	-16.2337
-0.0172297	20.1688	-45.544	NaN	0.0789868	2.48877	-8.20032	NaN	NaN	0.761991	-1.16335	-3.50453	-3.66052	NaN	-0.991961	-3.44001	-2.13734	NaN	NaN	NaN	1.04138	13.5487	9.26586	-16.3799
0.0335598	20.44	-45.6919	NaN	0.189183	3.08546	-8.35839	NaN	NaN	0.595259	-0.32345	-3.83231	-3.74458	NaN	-0.409079	-3.71698	-2.13376	NaN	NaN	NaN	1.26217	13.2908	9.00077	-16.5024
0.0825844	20.6847	-45.7873	NaN	0.230887	3.15273	-8.37131	NaN	NaN	0.714912	-0.362031	-3.92863	-3.91184	NaN	-0.459093	-4.06877	-2.17762	NaN	NaN	NaN	1.01355	12.6784	9.04717	-16.3433
0.0523949	20.8781	-45.8626	NaN	0.26364	3.11592	-8.27775	NaN	NaN	0.89117	-1.19239	-3.78851	-4.00368	NaN	-1.14429	-4.22501	-2.16943	NaN	NaN	NaN	0.578955	11.9786	9.07623	-16.1163
0.051455	21.0711	-46.0252	NaN	0.404377	3.15238	-8.27009	NaN	NaN	0.632594	-0.403421	-3.94065	-4.03182	NaN	-0.752872	-4.51736	-2.2421	NaN	NaN	NaN	0.422649	11.3909	8.93521	-15.8564
0.0273819	21.2368	-46.0631	NaN	0.4163	3.05579	-8.24116	NaN	NaN	0.399924	-1.1536	-3.65552	-4.0286	NaN	-1.39572	-4.51607	-2.27845	NaN	NaN	NaN	0.261077	11.3331	8.90366	-15.8641
0.0804577	21.2996	-46.2048	NaN	0.521131	3.3984	-8.53152	NaN	NaN	0.185089	-1.14102	-3.57963	-3.97634	NaN	-1.45705	-4.27705	-2.51853	NaN	NaN	NaN	0.225893	11.2406	8.57956	-15.8388
0.179649	21.3209	-46.237	NaN	0.762681	4.05276	-9.10304	NaN	NaN	0.312893	-0.224378	-3.69697	-4.03491	NaN	-0.926838	-3.88451	-2.90929	NaN	NaN	NaN	0.499769	10.767	8.26848	-15.7516
0.175587	21.4067	-46.1691	NaN	0.711811	3.77579	-8.99403	NaN	NaN	0.415894	-0.905327	-3.36964	-4.05785	NaN	-1.55153	-3.44253	-3.01081	NaN	NaN	NaN	0.131347	10.247	8.52463	-15.7129
0.253735	21.4556	-46.1153	NaN	0.832665	4.38737	-9.49514	NaN	NaN	0.516764	-0.0376595	-3.64286	-4.04935	NaN	-0.82555	-2.99869	-3.33234	NaN	NaN	NaN	0.309067	9.52391	8.36213	-15.6861
0.261893	21.5531	-46.1754	NaN	0.793632	4.24995	-9.10474	NaN	NaN	0.435219	-0.892625	-3.60651	-4.0444	NaN	-1.28486	-2.57561	-3.17982	NaN	NaN	NaN	0.249769	9.20351	8.46932	-15.668
0.268409	21.6273	-46.2455	NaN	0.71979	4.19794	-8.98023	NaN	NaN	0.584349	-0.915729	-3.87637	-3.98893	NaN	-1.15779	-2.45414	-3.20316	NaN	NaN	NaN	0.141333	9.10397	8.51475	-15.6374
0.207509	21.6953	-46.3287	NaN	0.565003	3.9011	-8.74485	NaN	NaN	0.771123	-0.152355	-4.3318	-3.92286	NaN	-0.562576	-2.75896	-3.12326	NaN	NaN	NaN	-0.188526	9.42609	8.7129	-15.6825
0.12357	21.7876	-46.3826	NaN	0.412684	3.58722	-8.36334	NaN	NaN	1.00811	-1.21094	-4.47162	-4.05059	NaN	-1.35247	-2.8114	-2.85813	NaN	NaN	NaN	-0.118074	9.94462	9.00338	-15.7928
0.187497	21.7585	-46.5307	NaN	0.574962	4.48319	-8.99743	NaN	NaN	1.08572	-0.934998	-5.06049	-4.26691	NaN	-1.17313	-2.4394	-3.20158	NaN	NaN	NaN	0.165558	9.88343	8.42366	-15.7388
0.167527	21.7574	-46.5706	NaN	0.468196	4.51677	-9.15181	NaN	NaN	1.04768	-1.29336	-5.60813	-4.57559	NaN	-1.45477	-2.42648	-3.38261	NaN	NaN	NaN	0.139552	9.75091	8.39045	-15.6756
0.17851	21.7195	-46.5619	NaN	0.499458	4.53053	-9.15533	NaN	NaN	1.00574	-1.238	-6.28895	-5.00257	NaN	-1.47993	-2.34704	-3.46578	NaN	NaN	NaN	-0.0989483	9.20126	8.15628	-15.5871
0.184064	21.6827	-46.6094	NaN	0.57168	4.58458	-9.26403	NaN	NaN	1.09608	-1.72369	-6.88942	-5.30498	NaN	-1.83648	-2.18871	-3.609	NaN	NaN	NaN	-0.121795	8.21401	7.89298	-15.636
0.170426	21.6068	-46.629	NaN	0.663683	4.58822	-9.32998	NaN	NaN	1.09605	-1.64112	-7.70305	-5.65291	NaN	-1.51371	-2.25159	-3.75034	NaN	NaN	NaN	-0.103161	7.30934	7.67435	-15.4863
0.199027	21.5227	-46.655	NaN	0.832947	4.82439	-9.58728	NaN	NaN	0.999206	-1.85982	-8.43704	-5.96801	NaN	-1.41876	-2.18062	-3.99516	NaN	NaN	NaN	-0.155429	6.63471	7.22663	-15.374
0.29136	21.4292	-46.6761	NaN	1.01361	5.39353	-9.91237	NaN	NaN	0.822049	-1.92528	-9.08187	-6.06811	NaN	-1.27189	-2.10543	-4.1229	NaN	NaN	NaN	0.166334	5.83509	6.61087	-15.2791
0.31083	21.3564	-46.6218	NaN	1.07478	5.61484	-10.1417	NaN	NaN	0.820266	-1.76965	-9.69663	-6.40828	NaN	-1.18682	-2.14035	-4.27026	NaN	NaN	NaN	0.228707	4.5784	6.23369	-15.2476
0.320464	21.3363	-46.5484	NaN	1.13185	5.5952	-10.2111	NaN	NaN	0.785763	-1.81683	-10.1684	-6.68928	NaN	-1.28703	-2.19476	-4.37289	NaN	NaN	NaN	0.132933	3.68847	6.1425	-15.3125
0.371129	21.316	-46.5254	NaN	1.20365	5.63025	-10.262	NaN	NaN	0.587227	-1.84514	-10.5454	-6.9601	NaN	-1.32416	-2.2301	-4.43436	NaN	NaN	NaN	0.184549	3.43415	6.28069	-15.2187
0.374479	21.2975	-46.5217	NaN	1.27708	5.73047	-10.2949	NaN	NaN	0.292742	-1.11155	-10.9824	-7.15766	NaN	-0.666323	-2.37612	-4.49972	NaN	NaN	NaN	0.314421	4.01284	6.465	-15.1898
0.383761	21.2798	-46.562	NaN	1.23299	5.6765	-10.1767	NaN	NaN	0.288724	-2.31296	-10.8927	-7.31631	NaN	-1.26792	-2.4894	-4.43537	NaN	NaN	NaN	0.350691	5.00563	6.6998	-15.4706
0.356259	21.239	-46.5993	NaN	1.1836	5.56645	-10.056	NaN	NaN	0.477702	-2.12972	-10.7605	-7.47117	NaN	-0.93473	-2.86597	-4.3666	NaN	NaN	NaN	0.496375	5.90076	6.83975	-15.6706
0.34029	21.1872	-46.6405	NaN	1.17219	5.56945	-9.9853	NaN	NaN	0.573588	-2.13185	-10.4932	-7.46621	NaN	-1.00621	-3.1441	-4.35186	NaN	NaN	NaN	0.624208	6.80598	6.83224	-15.7261
0.313749	21.137	-46.6282	NaN	1.12379	5.30028	-9.71464	NaN	NaN	0.525218	-1.40691	-10.278	-7.33801	NaN	-0.545849	-3.5421	-4.31772	NaN	NaN	NaN	0.779426	7.63536	6.84454	-15.856
0.296063	21.0223	-46.5635	NaN	1.17916	5.48594	-9.77591	NaN	NaN	0.503609	-1.23773	-9.91287	-7.23401	NaN	-0.529126	-3.55721	-4.44319	NaN	NaN	NaN	1.14297	7.7455	6.42586	-15.8756
0.24698	20.9504	-46.51	NaN	1.10249	5.25118	-9.57152	NaN	NaN	0.574579	-1.18665	-9.46152	-7.14632	NaN	-0.587224	-3.58909	-4.54157	NaN	NaN	NaN	1.22374	7.24288	6.09562	-15.935
0.110602	20.9006	-46.2811	NaN	0.860678	4.39652	-8.69805	NaN	NaN	0.812515	-1.06273	-8.90779	-7.07655	NaN	-0.705067	-3.9696	-4.14504	NaN	NaN	NaN	1.35214	6.9775	6.03602	-16.1999
0.150697	20.768	-46.1746	NaN	0.855807	4.36103	-8.64922	NaN	NaN	0.803295	-0.845794	-8.40072	-6.86737	NaN	-0.637081	-4.07134	-4.23847	NaN	NaN	NaN	1.35554	6.65137	5.55912	-16.1417
0.130878	20.6897	-45.9619	NaN	0.813228	4.17552	-8.05849	NaN	NaN	0.531064	-0.673885	-7.75427	-6.58351	NaN	-0.668031	-4.44222	-3.61315	NaN	NaN	NaN	1.49649	7.16165	5.39084	-15.9619
0.198652	20.425	-45.7917	NaN	0.879361	4.27136	-8.13497	NaN	NaN	0.312786	-0.565265	-7.15021	-6.3847	NaN	-0.662752	-4.62657	-3.56613	NaN	NaN	NaN	1.72418	7.45073	5.11192	-16.1634
0.286595	20.1171	-45.7137	NaN	0.982766	4.3291	-8.31139	NaN	NaN	0.110839	-0.642233	-6.35696	-6.13584	NaN	-0.718072	-4.8869	-3.49091	NaN	NaN	NaN	1.56634	7.69518	5.1634	-16.0606
0.366831	19.702	-45.5563	NaN	1.11951	4.57744	-8.41764	NaN	NaN	0.0167838	-0.729019	-5.47097	-5.70651	NaN	-0.846916	-5.09525	-3.20971	NaN	NaN	NaN	1.75936	8.19864	5.24475	-16.1563
0.396409	19.2381	-45.395	NaN	1.29858	4.92675	-8.67566	NaN	NaN	-0.0372781	-0.652436	-4.46865	-5.35312	NaN	-0.853078	-5.20236	-3.02823	NaN	NaN	NaN	2.25979	8.64869	5.2749	-16.1223
0.351338	18.7806	-45.2027	NaN	1.34694	4.63042	-8.60123	NaN	NaN	-0.0222346	-0.661289	-3.25782	-4.84367	NaN	-1.02609	-5.44215	-2.80029	NaN	NaN	NaN	2.14618	9.2749	5.49307	-16.2142
0.298633	18.2759	-44.9615	NaN	1.45049	4.37214	-8.52985	NaN	NaN	0.112823	-0.545581	-2.01063	-4.30737	NaN	-1.1352	-5.58148	-2.57986	NaN	NaN	NaN	2.26325	10.0628	5.62178	-16.4342
0.432337	17.6319	-44.8866	NaN	2.0508	6.71893	-9.86279	NaN	NaN	0.19083	-0.161957	-1.00149	-3.60565	NaN	-0.922977	-4.77468	-2.54454	NaN	NaN	NaN	4.15297	10.822	4.36446	-16.7763
0.266003	17.21	-44.2908	NaN	1.51965	4.26108	-8.51786	NaN	NaN	0.344581	0.0511987	0.634318	-3.15209	NaN	-1.20127	-5.50589	-2.00448	NaN	NaN	NaN	2.72619	10.7977	5.2593	-16.771
0.134069	16.6632	-44.012	NaN	1.43191	3.9151	-8.49761	NaN	NaN	0.390069	0.430342	1.98473	-2.65612	NaN	-1.27184	-5.43282	-1.84979	NaN	NaN	NaN	2.84976	10.3753	5.06573	-16.56
0.0448905	16.1686	-43.7324	NaN	1.28547	3.41603	-8.34981	NaN	NaN	0.558584	0.799999	3.32155	-2.17359	NaN	-1.27286	-5.30069	-1.68714	NaN	NaN	NaN	2.67823	10.4125	4.83942	-16.7171
-0.0323677	15.6795	-43.4658	NaN	1.22499	3.22777	-8.22893	NaN	NaN	0.599885	1.2202	4.45526	-1.95387	NaN	-1.2726	-4.95229	-1.49957	NaN	NaN	NaN	2.82105	11.1481	4.60913	-16.8175
-0.122699	15.2778	-43.3212	NaN	1.09303	3.0776	-8.344	NaN	NaN	0.6925	2.26943	5.29519	-1.58695	NaN	-0.695723	-4.69219	-1.48031	NaN	NaN	NaN	2.91362	11.4433	4.45539	-16.8144
-0.121394	14.9126	-43.1912	NaN	1.10739	3.37884	-8.66415	NaN	NaN	0.866378	2.53002	5.86834	-1.22892	NaN	-0.639133	-4.43132	-1.38475	NaN	NaN	NaN	3.2258	11.7142	4.14063	-16.8805
-0.178022	14.683	-43.2507	NaN	1.11631	3.50606	-8.99629	NaN	NaN	0.917965	2.59496	6.25152	-0.742275	NaN	-0.589552	-4.46093	-1.22906	NaN	NaN	NaN	3.3798	11.8746	3.79557	-16.8714
-0.159276	14.4341	-43.2491	NaN	1.26595	4.32106	-10.0704	NaN	NaN	0.808423	2.55954	6.34612	-0.413682	NaN	-0.558351	-4.37056	-1.49037	NaN	NaN	NaN	3.86141	11.8008	3.22956	-16.8792
-0.118916	14.3349	-43.2042	NaN	1.32931	4.29743	-10.3769	NaN	NaN	0.59992	2.44284	6.37816	-0.247535	NaN	-0.66878	-4.45776	-1.48715	NaN	NaN	NaN	3.75973	11.6552	3.06903	-17.0268
-0.0481886	14.3335	-43.2108	NaN	1.47136	4.69657	-10.5867	NaN	NaN	0.432135	2.24491	6.3017	-0.138349	NaN	-0.740774	-4.48614	-1.14445	NaN	NaN	NaN	3.30992	11.3063	2.75888	-17.0069
0.00925072	14.4508	-43.2284	NaN	1.55356	5.23929	-11.0641	NaN	NaN	0.329801	1.33155	6.0847	0.0464915	NaN	-1.322	-4.55146	-0.991917	NaN	NaN	NaN	3.59121	10.7102	2.77412	-16.9405
0.127058	14.6118	-43.2233	NaN	1.62029	5.44863	-11.3324	NaN	NaN	0.373531	1.23933	5.91648	0.0773131	NaN	-1.44567	-4.68625	-0.795854	NaN	NaN	NaN	3.60178	10.4671	3.04868	-16.8567
0.233463	14.762	-43.2363	NaN	1.71683	5.7203	-12.1418	NaN	NaN	0.407034	1.02807	5.74501	0.0967413	NaN	-1.52491	-4.75872	-1.10727	NaN	NaN	NaN	3.79286	10.3913	3.40742	-16.6526
0.303732	15.043	-43.19	NaN	1.74778	5.11117	-11.5967	NaN	NaN	0.087609	0.192251	5.81073	0.0803716	NaN	-2.19776	-4.8448	-0.592412	NaN	NaN	NaN	3.22962	11.3693	3.90381	-16.7681
0.430891	15.1637	-43.2195	NaN	1.94061	5.75053	-12.4118	NaN	NaN	-0.100623	0.985993	5.46139	0.143676	NaN	-1.55571	-4.75772	-0.829412	NaN	NaN	NaN	3.33783	11.7055	3.94245	-16.8033
0.516652	15.3936	-43.0525	NaN	1.92139	5.23671	-12.0035	NaN	NaN	-0.0821213	0.962447	5.42956	0.0589516	NaN	-1.49819	-4.82695	-0.40689	NaN	NaN	NaN	3.10136	12.1102	4.30377	-17.0049
0.552183	15.5654	-43.2044	NaN	1.836	4.7795	-11.8642	NaN	NaN	-0.341729	0.946567	5.42066	0.166365	NaN	-1.47603	-4.73173	-0.334246	NaN	NaN	NaN	3.23878	11.7188	4.66542	-16.8846
0.646917	15.5787	-43.3311	NaN	1.84463	5.13791	-12.3046	NaN	NaN	-0.387081	1.00013	5.36558	0.157125	NaN	-1.34429	-4.42241	-0.395559	NaN	NaN	NaN	3.06493	11.0256	4.48797	-16.8177
0.634489	15.5174	-43.4854	NaN	1.79756	5.4923	-12.9379	NaN	NaN	-0.00150058	0.971861	5.30148	0.18168	NaN	-1.2052	-4.11116	-0.682319	NaN	NaN	NaN	2.9503	10.2116	4.30683	-16.6522
0.571013	15.524	-43.6012	NaN	1.69371	5.41906	-12.7949	NaN	NaN	0.40443	0.878612	5.32626	0.171785	NaN	-1.108	-3.96392	-0.44484	NaN	NaN	NaN	2.87689	10.4339	4.37294	-16.6587
0.489112	15.442	-43.6248	NaN	1.57406	5.40732	-12.7854	NaN	NaN	0.686495	0.792992	5.31416	0.22152	NaN	-1.11333	-3.83666	-0.325765	NaN	NaN	NaN	2.79753	10.7932	4.45993	-16.7358
0.477719	15.3091	-43.5676	NaN	1.48374	5.05129	-12.7	NaN	NaN	0.728327	0.750016	5.30595	0.149791	NaN	-1.1097	-3.90734	-0.26894	NaN	NaN	NaN	2.4608	10.945	4.62257	-16.7635
0.369175	15.275	-43.3885	NaN	1.37638	4.76998	-12.256	NaN	NaN	0.648716	0.762514	5.28318	-0.0591854	NaN	-1.10395	-4.02694	0.260203	NaN	NaN	NaN	2.47144	11.5295	4.76717	-16.9163
0.24865	15.0958	-43.4462	NaN	1.47838	4.9526	-12.7765	NaN	NaN	0.495161	0.835587	5.17554	-0.104084	NaN	-1.00832	-3.96898	0.0414939	NaN	NaN	NaN	2.25823	11.1795	4.5675	-16.8657
0.31531	14.9796	-43.252	NaN	1.5149	4.70294	-12.7047	NaN	NaN	0.176945	0.846395	5.11402	-0.312736	NaN	-1.03153	-4.04164	0.195087	NaN	NaN	NaN	2.16255	11.1559	4.58803	-16.7282
0.23502	15.0351	-43.0993	NaN	1.39101	4.19961	-11.8976	NaN	NaN	-0.113124	0.84041	5.07701	-0.486473	NaN	-1.12903	-4.13251	0.92587	NaN	NaN	NaN	2.22754	11.7037	4.75487	-16.7092
0.218368	14.9878	-42.9849	NaN	1.30612	3.76556	-12.2721	NaN	NaN	0.0156989	0.796965	4.91578	-0.687101	NaN	-1.21665	-4.17968	0.492876	NaN	NaN	NaN	2.05074	11.1453	4.98343	-16.5827
0.134294	15.0466	-42.908	NaN	1.2373	3.42803	-12.1125	NaN	NaN	0.136155	-0.151101	4.9802	-0.901464	NaN	-1.86737	-3.90444	0.53661	NaN	NaN	NaN	2.10834	11.0168	5.02197	-16.4909
0.0866926	15.1811	-42.8569	NaN	1.04762	2.90039	-11.6409	NaN	NaN	0.222833	0.686089	4.61569	-1.06593	NaN	-1.50957	-3.90452	0.741635	NaN	NaN	NaN	2.18451	10.838	5.05107	-16.3546
0.0314388	15.3576	-43.0251	NaN	0.94964	2.68879	-11.4654	NaN	NaN	0.251328	0.737127	4.34229	-1.21823	NaN	-1.44812	-3.64939	0.810872	NaN	NaN	NaN	2.30257	10.5864	4.91578	-16.4537
0.00566841	15.5482	-43.0778	NaN	0.871679	2.49397	-11.157	NaN	NaN	0.224688	-0.271358	4.29098	-1.40437	NaN	-2.10687	-3.20313	0.966392	NaN	NaN	NaN	2.50046	10.7129	4.81432	-16.4423
-0.058134	15.7661	-43.1056	NaN	0.874037	2.40293	-11.0803	NaN	NaN	0.173855	-0.472773	3.96526	-1.53492	NaN	-2.32753	-2.77917	0.904457	NaN	NaN	NaN	2.8223	10.6928	4.68977	-16.6375
-0.106412	16.0051	-43.0597	NaN	0.836936	2.28974	-10.9671	NaN	NaN	-0.105372	-0.500382	3.50676	-1.68893	NaN	-2.30877	-2.39426	0.814226	NaN	NaN	NaN	3.15728	10.6524	4.62127	-16.5935
-0.191578	16.2062	-43.005	NaN	0.912245	2.63726	-11.138	NaN	NaN	-0.458281	-0.308366	2.945	-1.88043	NaN	-2.00546	-1.9851	0.751683	NaN	NaN	NaN	3.58994	10.7522	4.41354	-16.462
-0.158456	16.5475	-42.9642	NaN	0.774997	1.80226	-10.3967	NaN	NaN	-0.854594	-0.638707	2.50656	-2.13627	NaN	-2.2384	-1.82147	0.918658	NaN	NaN	NaN	3.62519	10.7218	4.60459	-16.4757
0.0916301	16.8143	-43.0738	NaN	0.889117	2.54656	-10.5554	NaN	NaN	-1.33234	-0.751729	1.94637	-2.32462	NaN	-1.98667	-1.46377	1.23969	NaN	NaN	NaN	4.37639	10.7832	4.14838	-16.5916
0.0491461	17.1008	-43.0627	NaN	0.699873	1.96238	-10.1161	NaN	NaN	-1.37843	-0.841751	1.3542	-2.67632	NaN	-1.95245	-1.60321	1.34871	NaN	NaN	NaN	4.35172	10.6145	4.41189	-16.6808
0.0372492	17.3606	-43.0218	NaN	0.558582	1.554	-9.53545	NaN	NaN	-1.19335	-0.996216	0.776136	-3.04432	NaN	-1.9861	-1.72616	1.62351	NaN	NaN	NaN	4.53188	10.8742	4.58538	-16.859
-0.0326953	17.5967	-42.9559	NaN	0.306725	1.00172	-8.80258	NaN	NaN	-0.792232	-1.09469	0.263223	-3.36699	NaN	-2.02935	-1.88659	1.86744	NaN	NaN	NaN	4.65886	11.0522	4.76487	-16.9928
-0.169984	17.8245	-42.9236	NaN	0.23743	0.331052	-8.07274	NaN	NaN	-0.450496	-1.21653	-0.190727	-3.66673	NaN	-2.08579	-2.10173	2.05156	NaN	NaN	NaN	4.78455	11.1241	4.94695	-17.0849
-0.198023	17.9768	-42.8041	NaN	0.122744	-0.379521	-7.23127	NaN	NaN	-0.557709	-1.24749	-0.548795	-3.93952	NaN	-2.17959	-2.3466	2.34091	NaN	NaN	NaN	4.81887	11.2229	5.1674	-17.1158
-0.148334	18.0527	-42.7436	NaN	-0.0121232	-0.823217	-6.74855	NaN	NaN	-0.744237	-1.09993	-0.92214	-4.18937	NaN	-1.9873	-2.58495	2.43658	NaN	NaN	NaN	4.83058	11.0877	5.21276	-17.1503
-0.316866	18.1157	-42.6778	NaN	-0.166411	-1.56187	-5.87265	NaN	NaN	-0.978241	-1.36914	-1.06456	-4.38212	NaN	-2.24962	-2.77526	2.71117	NaN	NaN	NaN	4.83395	11.2347	5.27808	-17.0545
-0.313197	18.0228	-42.5832	NaN	-0.272285	-1.35254	-5.86654	NaN	NaN	-0.872831	-1.3733	-1.21424	-4.52657	NaN	-2.23443	-2.74157	2.70103	NaN	NaN	NaN	5.0876	11.2905	5.02696	-16.9975
-0.299338	17.9212	-42.5071	NaN	-0.319607	-1.40775	-5.64185	NaN	NaN	-0.722262	-1.08855	-1.3263	-4.67827	NaN	-2.0925	-2.72249	2.7245	NaN	NaN	NaN	5.06135	11.3869	4.85522	-16.9838
-0.293721	17.8633	-42.4948	NaN	-0.445879	-1.55737	-4.87818	NaN	NaN	-0.756339	-1.06356	-1.29778	-4.8872	NaN	-2.07816	-2.70837	3.25781	NaN	NaN	NaN	5.18329	12.0714	4.78817	-17.1275
-0.359833	17.691	-42.4527	NaN	-0.639782	-1.91772	-4.46177	NaN	NaN	-0.713699	-1.17315	-1.20091	-4.95909	NaN	-2.36363	-2.60102	3.24551	NaN	NaN	NaN	4.96011	12.5138	4.96913	-17.195
-0.401663	17.413	-42.4296	NaN	-0.690263	-1.7725	-4.74447	NaN	NaN	-0.461641	-0.967751	-1.17051	-4.85589	NaN	-2.35883	-2.37806	2.84268	NaN	NaN	NaN	4.86406	12.8124	5.11709	-17.1157
-0.488415	17.1681	-42.4318	NaN	-0.747606	-1.58098	-4.75909	NaN	NaN	-0.245554	-0.828512	-1.14289	-4.75571	NaN	-2.37985	-2.11602	2.77338	NaN	NaN	NaN	4.86852	13.278	5.20817	-17.2443
-0.588369	16.9673	-42.3772	NaN	-0.79398	-1.72345	-4.2497	NaN	NaN	-0.205301	-0.8669	-1.12701	-4.71722	NaN	-2.34157	-1.95563	2.98379	NaN	NaN	NaN	4.91981	13.5962	5.39571	-17.084
-0.693243	16.8801	-42.3342	NaN	-0.871166	-1.8199	-3.26074	NaN	NaN	-0.344644	-0.869511	-1.1172	-4.69962	NaN	-2.31407	-1.99056	3.80058	NaN	NaN	NaN	5.33871	14.6207	5.62815	-17.478
-0.703438	16.7491	-42.2534	NaN	-0.902579	-1.8677	-3.1168	NaN	NaN	-0.434459	-0.866164	-1.13648	-4.63088	NaN	-2.29009	-2.01852	3.76689	NaN	NaN	NaN	5.3943	14.8337	5.94632	-17.4091
-0.727434	16.7193	-42.2276	NaN	-1.02855	-2.01117	-2.76819	NaN	NaN	-0.394577	-0.97828	-1.09257	-4.57178	NaN	-2.36804	-2.21155	3.93216	NaN	NaN	NaN	5.41416	15.4025	6.43928	-17.5425
-0.756214	16.6926	-42.2047	NaN	-1.07551	-2.28053	-2.58378	NaN	NaN	-0.15733	-1.12245	-1.1062	-4.64116	NaN	-2.46166	-2.52317	3.87893	NaN	NaN	NaN	5.23778	15.7006	6.92569	-17.5422
-0.687988	16.6456	-42.2584	NaN	-0.911881	-1.96579	-3.13215	NaN	NaN	-0.0940926	-1.22047	-1.20245	-4.71238	NaN	-2.48651	-2.69473	3.47569	NaN	NaN	NaN	5.18579	15.5748	7.03675	-17.3598
-0.664931	16.7496	-42.2001	NaN	-0.974297	-2.40041	-2.11261	NaN	NaN	-0.425324	-1.43325	-1.16507	-4.831	NaN	-2.63974	-3.22671	4.24191	NaN	NaN	NaN	5.29318	16.4761	7.3279	-17.4583
-0.594185	16.8112	-42.2586	NaN	-0.903829	-2.14661	-2.11817	NaN	NaN	-0.528801	-1.21407	-1.25227	-4.91234	NaN	-2.37176	-3.65055	4.43755	NaN	NaN	NaN	5.37543	16.6983	7.35072	-17.7813
-0.493302	16.8213	-42.4168	NaN	-0.724531	-1.85946	-2.17457	NaN	NaN	-0.391338	-1.23657	-1.26975	-4.97711	NaN	-2.39245	-3.91885	4.59385	NaN	NaN	NaN	5.41349	16.5112	7.36049	-17.8087
-0.437328	16.7612	-42.5369	NaN	-0.548864	-1.23971	-2.69875	NaN	NaN	-0.454818	-0.391628	-1.43515	-4.99183	NaN	-1.88417	-4.13978	4.53401	NaN	NaN	NaN	5.36074	15.9359	7.34364	-17.8285
-0.381176	16.6521	-42.7026	NaN	-0.461422	-0.582119	-3.6409	NaN	NaN	-0.496688	-0.361873	-1.37106	-5.00637	NaN	-1.89444	-4.03413	3.94298	NaN	NaN	NaN	5.54408	15.3018	7.41918	-17.6775
-0.365882	16.528	-42.7531	NaN	-0.200153	0.352855	-4.31821	NaN	NaN	-0.47843	-1.17698	-1.10108	-4.99357	NaN	-2.37684	-3.61209	3.85717	NaN	NaN	NaN	5.77596	15.4693	7.35124	-17.6974
-0.390957	16.4394	-42.8183	NaN	-0.142	0.494966	-4.4227	NaN	NaN	-0.39673	-1.27703	-0.97953	-4.9318	NaN	-2.55709	-3.39289	3.7627	NaN	NaN	NaN	5.66274	15.4158	7.52546	-17.7249
-0.418408	16.3818	-42.8481	NaN	-0.131357	0.586906	-4.44831	NaN	NaN	-0.454069	-1.224	-0.957698	-4.91362	NaN	-2.51036	-3.17792	3.72159	NaN	NaN	NaN	5.50057	15.0582	7.65917	-17.687
-0.432139	16.3278	-42.8959	NaN	0.0121453	0.828896	-4.62294	NaN	NaN	-0.365573	-1.15362	-0.941573	-4.79383	NaN	-2.47146	-2.93392	3.69226	NaN	NaN	NaN	5.28035	14.4483	7.65374	-17.4228
-0.526526	16.4202	-42.8626	NaN	-0.0877278	0.195057	-3.81348	NaN	NaN	-0.563541	-1.05996	-0.914338	-4.75882	NaN	-2.49714	-2.88913	4.10377	NaN	NaN	NaN	4.71723	14.4184	7.96035	-17.3533
-0.616692	16.5526	-42.9209	NaN	-0.098654	0.00318584	-3.56461	NaN	NaN	-0.640683	-1.15562	-0.98925	-4.74467	NaN	-2.51204	-2.71707	4.14202	NaN	NaN	NaN	4.6102	14.6117	8.0461	-17.383
-0.634759	16.7662	-42.9281	NaN	-0.309452	-0.407772	-3.02819	NaN	NaN	-0.565075	-1.04211	-1.09918	-4.7581	NaN	-2.51532	-2.71965	4.32421	NaN	NaN	NaN	4.5115	15.0777	8.17702	-17.3545
-0.653985	17.0595	-42.9666	NaN	-0.396596	-0.818552	-2.5239	NaN	NaN	-0.494149	-1.15712	-1.2725	-4.89679	NaN	-2.65991	-2.75302	4.47924	NaN	NaN	NaN	4.40588	15.2281	8.29557	-17.4108
-0.64146	17.3845	-43.0734	NaN	-0.516264	-1.02613	-2.30525	NaN	NaN	-0.627701	-1.13543	-1.49105	-4.89501	NaN	-2.70885	-2.87713	4.52445	NaN	NaN	NaN	4.29625	14.5176	8.33482	-17.3211
-0.560402	17.7279	-43.2083	NaN	-0.463506	-0.712079	-2.37986	NaN	NaN	-0.702062	-1.04778	-1.84402	-4.99394	NaN	-2.72404	-2.85645	4.59081	NaN	NaN	NaN	4.58751	13.756	8.17894	-17.1807
-0.485714	18.0971	-43.2991	NaN	-0.515895	-1.14793	-1.93341	NaN	NaN	-0.668858	-1.00808	-2.22676	-5.24069	NaN	-2.79736	-3.01944	4.75123	NaN	NaN	NaN	4.1878	12.9267	8.36525	-16.9485
-0.366699	18.3976	-43.3984	NaN	-0.485259	-1.07268	-1.94251	NaN	NaN	-0.79487	-0.978169	-2.74379	-5.46437	NaN	-2.81229	-3.04132	4.76995	NaN	NaN	NaN	4.11007	12.4354	8.42779	-16.8443
-0.26533	18.6518	-43.4656	NaN	-0.400119	-0.877238	-1.98728	NaN	NaN	-0.953604	-1.08311	-3.34562	-5.6152	NaN	-2.81324	-3.03649	4.868	NaN	NaN	NaN	3.9743	12.2719	8.48697	-16.7367
-0.147017	18.8082	-43.4993	NaN	-0.244584	-0.573379	-2.15321	NaN	NaN	-1.08959	-1.14222	-3.88638	-5.83497	NaN	-2.78582	-2.95976	4.9222	NaN	NaN	NaN	3.92181	12.4001	8.4652	-16.8443
-0.0746712	18.8747	-43.5125	NaN	-0.107386	-0.409144	-2.28596	NaN	NaN	-1.36531	-1.38402	-4.35049	-6.17104	NaN	-2.76205	-2.94029	4.95084	NaN	NaN	NaN	3.81117	12.3069	8.43511	-16.5647
-0.0368329	18.8457	-43.5061	NaN	-0.051259	-0.26021	-2.38062	NaN	NaN	-1.60626	-1.56236	-4.78745	-6.31438	NaN	-2.70046	-3.1309	5.09947	NaN	NaN	NaN	3.78521	12.0024	8.36498	-16.5517
-0.0495805	18.6415	-43.4709	NaN	0.0126277	0.0265331	-2.6237	NaN	NaN	-1.52938	-1.69967	-5.19978	-6.51488	NaN	-2.75402	-3.27773	5.18409	NaN	NaN	NaN	3.81116	11.6069	8.10837	-16.6008
-0.0969465	18.3918	-43.4308	NaN	0.0125961	-0.0270453	-2.61343	NaN	NaN	-1.40436	-1.8535	-5.42615	-6.57444	NaN	-2.89841	-3.48791	5.26292	NaN	NaN	NaN	3.83153	11.3667	7.97653	-16.6371
-0.153717	18.0618	-43.2749	NaN	-0.0409364	0.190366	-2.63776	NaN	NaN	-1.47405	-1.91627	-5.63138	-6.59307	NaN	-2.97825	-3.55114	5.46854	NaN	NaN	NaN	3.94164	11.6512	7.70753	-16.7675
-0.269438	17.6761	-43.1948	NaN	-0.139232	0.0248377	-2.5402	NaN	NaN	-1.14305	-1.83536	-5.79432	-6.56255	NaN	-3.06499	-3.6207	5.44664	NaN	NaN	NaN	3.97407	11.8303	7.70522	-16.7315
-0.338272	17.2404	-43.1035	NaN	-0.161438	0.47608	-2.77934	NaN	NaN	-0.905534	-1.82366	-5.87457	-6.62063	NaN	-3.05019	-3.43272	5.47741	NaN	NaN	NaN	4.31338	12.0735	7.40063	-16.8268
-0.442322	16.7805	-42.9059	NaN	-0.238953	0.646862	-2.80954	NaN	NaN	-0.757213	-1.58593	-5.95141	-6.72957	NaN	-3.01478	-3.28424	5.56072	NaN	NaN	NaN	4.37457	12.4151	7.3288	-17.032
-0.582617	16.3923	-42.8363	NaN	-0.325093	0.619955	-2.57148	NaN	NaN	-0.544133	-1.3669	-5.98016	-6.95235	NaN	-2.94611	-3.12671	5.74925	NaN	NaN	NaN	4.37494	13.0013	7.33103	-17.1299
-0.705813	16.083	-42.8147	NaN	-0.401078	0.343996	-2.43103	NaN	NaN	-0.374476	-1.31403	-6.09858	-7.07156	NaN	-2.87212	-2.90402	5.54374	NaN	NaN	NaN	4.30944	13.212	7.46055	-17.1336
-0.884944	15.852	-42.7414	NaN	-0.320215	0.235897	-2.77326	NaN	NaN	-0.15216	-1.43684	-6.25893	-7.10259	NaN	-2.73995	-2.65458	4.94628	NaN	NaN	NaN	4.06765	12.7293	7.43926	-17.0016
-0.995905	15.8722	-42.6772	NaN	-0.468813	-0.887559	-1.44363	NaN	NaN	-0.307472	-1.4379	-6.41696	-7.26956	NaN	-2.71591	-3.05898	5.58728	NaN	NaN	NaN	3.72044	12.9797	7.75123	-17.0143
-1.02125	15.9299	-42.5706	NaN	-0.48232	-1.02137	-1.37413	NaN	NaN	-0.470315	-1.57883	-6.57574	-7.29576	NaN	-2.77622	-3.23588	5.5602	NaN	NaN	NaN	3.88271	12.7654	7.65084	-17.0098
-1.04706	16.0831	-42.5557	NaN	-0.519416	-1.55345	-0.864728	NaN	NaN	-0.816266	-1.70193	-6.65084	-7.41577	NaN	-2.92657	-3.62869	5.8047	NaN	NaN	NaN	3.85981	12.904	7.70546	-17.0331
-1.02055	16.2896	-42.5586	NaN	-0.675869	-2.12843	-0.396711	NaN	NaN	-0.813908	-1.79403	-6.66256	-7.50091	NaN	-3.12617	-4.04503	6.00325	NaN	NaN	NaN	3.63369	13.0703	7.83643	-17.0849
-0.916022	16.3994	-42.6188	NaN	-0.624573	-1.75786	-1.19873	NaN	NaN	-0.667206	-1.84622	-6.73384	-7.50535	NaN	-3.26563	-4.01538	5.39979	NaN	NaN	NaN	3.62952	12.6595	7.61599	-16.915
-0.889273	16.6154	-42.6562	NaN	-0.769373	-1.99535	-0.620196	NaN	NaN	-0.605108	-1.79843	-6.81901	-7.62747	NaN	-3.42711	-4.25292	5.84347	NaN	NaN	NaN	3.79789	13.3274	7.68753	-16.9602
-0.795504	16.7454	-42.7027	NaN	-0.775063	-1.92131	-0.680695	NaN	NaN	-0.550782	-1.78597	-6.96024	-7.74506	NaN	-3.52058	-4.27876	5.7736	NaN	NaN	NaN	3.84416	13.3556	7.60855	-17.0075
-0.786388	16.8694	-42.7239	NaN	-0.792154	-1.98719	-0.55163	NaN	NaN	-0.388606	-1.75421	-7.06037	-7.87394	NaN	-3.57821	-4.27716	5.76959	NaN	NaN	NaN	3.83235	13.289	7.59822	-16.9832
-0.810977	16.9741	-42.6937	NaN	-0.918512	-2.07108	-0.271558	NaN	NaN	-0.150363	-1.62547	-7.23246	-8.07111	NaN	-3.56148	-4.25557	5.88996	NaN	NaN	NaN	3.93845	13.1575	7.61523	-17.1216
-0.804936	16.9735	-42.6638	NaN	-0.901111	-2.01357	-0.113867	NaN	NaN	-0.170389	-1.5845	-7.41941	-8.26399	NaN	-3.58492	-4.15993	6.00783	NaN	NaN	NaN	4.04083	13.0933	7.59843	-17.1524
-0.792525	16.9009	-42.5219	NaN	-0.889849	-1.74172	-0.251365	NaN	NaN	-0.477431	-1.60152	-7.67007	-8.50738	NaN	-3.61124	-3.98214	6.02952	NaN	NaN	NaN	4.0573	13.2591	7.54519	-17.0372
-0.797676	16.7716	-42.4647	NaN	-0.966022	-1.72901	0.131347	NaN	NaN	-0.553474	-1.57235	-7.84626	-8.63531	NaN	-3.707	-3.93715	6.37778	NaN	NaN	NaN	4.57022	13.7966	7.42118	-17.2597
-0.786353	16.5023	-42.2823	NaN	-1.03576	-2.01425	0.442374	NaN	NaN	-0.638199	-1.6683	-8.01492	-8.76109	NaN	-3.83137	-3.97203	6.52587	NaN	NaN	NaN	4.32221	14.0404	7.40621	-17.0153
-0.807042	16.2404	-42.2037	NaN	-1.12437	-2.04716	0.576847	NaN	NaN	-0.562158	-1.65259	-8.16281	-8.80163	NaN	-3.81726	-3.91094	6.53523	NaN	NaN	NaN	4.62419	14.2975	7.18696	-17.4757
-0.798909	15.8606	-42.0211	NaN	-1.2134	-1.41877	0.431772	NaN	NaN	-0.328296	-1.79779	-8.30713	-8.78508	NaN	-3.87412	-3.81939	6.76427	NaN	NaN	NaN	4.99324	14.8011	6.93273	-17.6652
-0.808116	15.4488	-41.9108	NaN	-1.40433	-1.16473	0.349039	NaN	NaN	0.0374466	-1.76325	-8.38577	-8.74853	NaN	-3.82614	-4.00457	6.863	NaN	NaN	NaN	4.79631	14.8233	6.8602	-17.6456
-0.842806	14.8884	-41.7871	NaN	-1.67522	-0.255936	0.107887	NaN	NaN	0.627106	-1.75252	-8.45443	-8.76052	NaN	-3.76556	-4.08164	7.11816	NaN	NaN	NaN	5.12822	14.9466	6.59886	-17.6371
-0.931629	14.347	-41.8209	NaN	-1.8714	0.519761	-0.311827	NaN	NaN	1.48504	-1.84634	-8.44779	-8.85293	NaN	-3.7826	-4.20193	7.12189	NaN	NaN	NaN	5.13008	15.0003	6.5305	-17.4871
-1.03722	13.5667	-41.7832	NaN	-1.98282	1.41693	-0.951817	NaN	NaN	2.04891	-1.83013	-8.43309	-8.74448	NaN	-3.65762	-4.27436	6.9643	NaN	NaN	NaN	4.84437	15.0837	6.39014	-17.6711
-1.24242	12.8297	-41.7261	NaN	-2.13024	1.5005	-0.604527	NaN	NaN	2.32771	-1.90222	-8.27101	-8.82176	NaN	-3.73064	-4.60689	7.22351	NaN	NaN	NaN	5.00451	15.8336	6.74698	-17.6408
-1.47716	12.0392	-41.7627	NaN	-2.0368	1.79939	-0.881977	NaN	NaN	2.36372	-2.05224	-8.0547	-8.79339	NaN	-3.71292	-4.8402	7.07931	NaN	NaN	NaN	5.10425	16.0332	6.84717	-17.8354
-1.6227	11.2862	-41.7049	NaN	-1.72231	2.29693	-1.46253	NaN	NaN	1.93267	-2.21149	-7.79022	-8.68641	NaN	-3.73775	-4.9896	6.96983	NaN	NaN	NaN	4.78562	16.3501	6.80116	-17.7188
-1.72009	10.6218	-41.5245	NaN	-1.49114	2.1999	-1.34322	NaN	NaN	1.07902	-2.20782	-7.43733	-8.58539	NaN	-3.71583	-5.21755	7.19363	NaN	NaN	NaN	5.06767	17.2419	6.86306	-17.9568
-1.82426	10.0523	-41.3027	NaN	-1.29487	2.05836	-1.35106	NaN	NaN	0.306459	-2.25253	-7.05918	-8.42971	NaN	-3.67854	-5.36282	7.33136	NaN	NaN	NaN	4.99701	17.7738	6.75637	-18.0654
-1.93057	9.62468	-41.0527	NaN	-1.20983	1.55753	-0.994555	NaN	NaN	0.215161	-2.27279	-6.64637	-8.64952	NaN	-3.68665	-5.44768	7.56831	NaN	NaN	NaN	4.93844	18.2205	6.71151	-18.0136
-1.99322	9.36919	-40.8579	NaN	-1.19057	0.446767	-0.657781	NaN	NaN	0.450161	-1.99473	-6.2971	-8.23426	NaN	-3.56188	-5.62491	7.3891	NaN	NaN	NaN	4.79084	18.1628	6.94567	-17.9274
-1.95763	9.18247	-40.6914	NaN	-1.19148	-0.0492698	-0.429445	NaN	NaN	0.730774	-2.12026	-5.89391	-8.56197	NaN	-3.79873	-5.3302	7.3029	NaN	NaN	NaN	5.11296	18.3837	6.95525	-17.8289
-1.89369	9.09963	-40.6232	NaN	-1.16172	-0.103751	-0.894918	NaN	NaN	1.22451	-2.01114	-5.594	-8.0707	NaN	-3.68156	-4.98797	6.90111	NaN	NaN	NaN	4.81805	17.9677	6.64786	-17.8067
-1.87598	9.17426	-40.5651	NaN	-1.19248	-0.258406	-0.859803	NaN	NaN	1.61675	-1.80335	-5.37946	-8.00408	NaN	-3.53293	-4.63617	6.75601	NaN	NaN	NaN	4.92533	18.2451	6.48077	-17.8311
-1.84565	9.37178	-40.5861	NaN	-1.1842	-0.322682	-0.82888	NaN	NaN	1.66236	-1.54754	-5.24637	-7.99729	NaN	-3.42247	-4.24092	6.59086	NaN	NaN	NaN	5.13849	18.5762	6.34503	-17.8769
-1.91946	9.73044	-40.4734	NaN	-1.31308	-0.654673	-0.493923	NaN	NaN	1.49233	-1.38032	-5.18526	-8.0048	NaN	-3.32738	-3.99895	6.51382	NaN	NaN	NaN	5.46995	18.6572	6.3042	-17.8911
-1.82632	10.1284	-40.5475	NaN	-1.2895	-0.383903	-0.868372	NaN	NaN	1.24057	-1.41188	-5.18763	-7.94376	NaN	-3.16357	-3.74508	6.20601	NaN	NaN	NaN	5.54129	18.321	6.01608	-17.9257
-1.69174	10.5429	-40.5676	NaN	-1.26315	-0.147272	-0.755274	NaN	NaN	1.21818	-1.50627	-5.24151	-7.93816	NaN	-3.13087	-3.78164	6.39418	NaN	NaN	NaN	6.15789	18.3912	5.8475	-17.9619
-1.57923	11.0207	-40.734	NaN	-1.25691	-0.292217	-0.568368	NaN	NaN	0.864124	-1.68901	-5.26988	-8.38084	NaN	-3.10914	-4.08125	6.45919	NaN	NaN	NaN	6.25951	18.0503	5.75223	-17.9622
-1.44275	11.3793	-40.7629	NaN	-1.23293	-0.0991546	-0.633845	NaN	NaN	0.484637	-1.9386	-5.2263	-7.92652	NaN	-3.10835	-4.44559	6.54392	NaN	NaN	NaN	6.33286	17.4771	5.48988	-17.8241
-1.33104	11.6174	-40.7045	NaN	-1.18992	0.17397	-0.649229	NaN	NaN	0.342442	-2.12068	-5.11199	-7.94021	NaN	-3.22778	-4.77599	6.67789	NaN	NaN	NaN	6.56438	17.2288	5.24088	-17.8655
-1.24632	11.7553	-40.6654	NaN	-1.20519	0.208476	-0.532169	NaN	NaN	0.485689	-1.86473	-4.9438	-7.86027	NaN	-3.06031	-5.16656	6.7478	NaN	NaN	NaN	6.71323	17.1686	5.06445	-17.9835
-1.21725	11.7231	-40.7566	NaN	-0.935073	0.720158	-0.834913	NaN	NaN	0.823136	-1.90908	-4.71148	-7.8299	NaN	-3.13203	-5.3079	6.78384	NaN	NaN	NaN	6.88964	17.1811	4.71397	-17.9636
-1.2409	11.6587	-40.7498	NaN	-0.631953	0.693521	-0.863063	NaN	NaN	0.582059	-2.00695	-4.29373	-7.75903	NaN	-3.38195	-5.28833	6.7339	NaN	NaN	NaN	7.08822	17.2252	4.59953	-18.1202
-1.26649	11.5315	-40.6596	NaN	-0.47505	0.335869	-0.611307	NaN	NaN	-0.267465	-1.76204	-3.86088	-7.63225	NaN	-3.33588	-5.14993	6.71591	NaN	NaN	NaN	7.19828	17.002	4.53567	-18.1971
-1.30496	11.385	-40.5766	NaN	-0.577482	-0.157149	-0.37733	NaN	NaN	-1.23084	-1.43517	-3.34455	-7.54525	NaN	-3.17616	-4.88374	6.54613	NaN	NaN	NaN	7.35203	16.6823	4.57661	-18.192
-1.37677	11.2932	-40.5127	NaN	-0.851139	-0.901512	0.0193801	NaN	NaN	-1.50552	-1.09473	-2.99695	-7.37497	NaN	-3.07831	-4.52308	6.2642	NaN	NaN	NaN	7.44427	16.6015	4.63735	-18.1883
-1.47566	11.3387	-40.4696	NaN	-1.19087	-1.31061	0.372791	NaN	NaN	-0.977544	-0.851881	-2.6344	-7.18039	NaN	-3.00777	-4.09774	6.18822	NaN	NaN	NaN	7.37765	16.9525	4.68473	-18.3169
-1.51403	11.4216	-40.4455	NaN	-1.58288	-1.46872	0.676229	NaN	NaN	-0.111425	-0.567636	-2.41299	-6.98014	NaN	-2.92682	-3.64878	6.19238	NaN	NaN	NaN	7.53646	17.4691	4.70932	-18.2927
-1.52322	11.576	-40.4782	NaN	-1.8822	-1.81955	1.03773	NaN	NaN	0.62521	-0.500659	-2.22943	-6.66882	NaN	-2.94942	-3.26682	6.1599	NaN	NaN	NaN	7.11208	17.757	4.7926	-18.3567
-1.52941	11.6655	-40.5164	NaN	-2.07225	-1.72726	1.03102	NaN	NaN	1.04726	-0.455864	-2.29745	-6.48451	NaN	-2.95439	-2.95504	6.15996	NaN	NaN	NaN	7.01718	17.9744	4.88115	-18.3418
-1.49926	11.8699	-40.5879	NaN	-2.18606	-2.16355	1.58654	NaN	NaN	0.898866	-0.573039	-2.44969	-6.3516	NaN	-3.10385	-2.86297	6.39567	NaN	NaN	NaN	7.07153	18.6049	5.27339	-18.5123
-1.46995	12.0463	-40.6945	NaN	-2.1496	-1.86019	1.65728	NaN	NaN	0.339972	-0.696039	-2.75489	-6.268	NaN	-3.14281	-2.74253	6.74705	NaN	NaN	NaN	7.37256	19.6124	5.49671	-18.628
-1.44819	12.2584	-40.887	NaN	-2.10966	-1.74316	0.811952	NaN	NaN	-0.0249461	-0.911149	-3.17302	-6.23053	NaN	-3.24022	-2.75522	6.02902	NaN	NaN	NaN	7.65309	19.9343	5.94527	-18.7547
-1.4642	12.5958	-40.9691	NaN	-2.2893	-2.65515	1.67796	NaN	NaN	-0.0532483	-1.12921	-3.59776	-6.39455	NaN	-3.44232	-3.25401	6.44914	NaN	NaN	NaN	7.07613	21.0126	6.62699	-18.7326
-1.44744	12.9291	-41.0793	NaN	-2.38632	-2.75777	1.63714	NaN	NaN	0.235735	-1.41625	-4.05656	-6.53235	NaN	-3.62717	-3.63445	6.51591	NaN	NaN	NaN	6.97464	21.733	7.10678	-18.8592
2.29407	35.1715	-51.2496	NaN	0.673935	7.99571	-1.59097	NaN	NaN	-7.86038	1.09145	9.04975	0.630262	NaN	-1.14621	-5.23342	7.39549	NaN	NaN	NaN	16.7614	18.6808	2.468	-1.16257
2.12847	35.0226	-51.3237	NaN	0.851998	8.15154	-1.69659	NaN	NaN	-8.3295	0.562328	9.39208	1.01899	NaN	-1.69042	-4.97739	7.19934	NaN	NaN	NaN	16.872	18.3164	2.39637	-1.31477
2.09457	34.8547	-51.2963	NaN	0.898752	8.37379	-1.72833	NaN	NaN	-8.91282	1.21284	9.74992	1.34405	NaN	-1.05879	-4.64399	7.09617	NaN	NaN	NaN	16.9721	18.1941	2.20477	-1.37937
2.13631	34.6929	-51.2176	NaN	0.914254	8.85728	-2.11473	NaN	NaN	-9.22944	1.33327	10.0856	1.64397	NaN	-0.974322	-4.39349	6.96883	NaN	NaN	NaN	17.1974	18.7818	2.06298	-1.6749
2.17135	34.6274	-51.3291	NaN	0.883048	9.30992	-2.42459	NaN	NaN	-8.99408	1.47194	10.3777	1.79193	NaN	-0.960104	-4.16379	6.82072	NaN	NaN	NaN	17.419	19.9911	2.01779	-2.18639
2.22708	34.5771	-51.1975	NaN	0.983146	9.79484	-2.7612	NaN	NaN	-8.62564	1.57378	10.6089	1.86403	NaN	-0.951862	-3.96072	6.72872	NaN	NaN	NaN	17.5336	20.8247	1.87167	-2.32492
2.3203	34.5514	-51.1776	NaN	1.10468	10.3078	-3.11474	NaN	NaN	-8.31286	1.09031	10.7928	1.92763	NaN	-1.54293	-3.82476	6.70833	NaN	NaN	NaN	17.7279	21.2728	1.74646	-2.30229
2.47148	34.4751	-50.7142	NaN	1.23596	10.5343	-3.22766	NaN	NaN	-8.52986	1.62065	10.9643	2.00722	NaN	-1.01252	-3.70514	6.69149	NaN	NaN	NaN	17.8933	21.9354	1.66723	-2.44264
2.5326	34.3661	-50.708	NaN	1.39868	10.6571	-3.3564	NaN	NaN	-8.53331	1.58008	11.1751	2.2484	NaN	-1.00798	-3.707	6.66375	NaN	NaN	NaN	18.0381	22.8693	1.62855	-3.0499
2.67576	34.2535	-50.8033	NaN	1.51732	10.8047	-3.62506	NaN	NaN	-8.57829	0.876826	11.3674	2.48889	NaN	-1.70425	-3.55737	6.46872	NaN	NaN	NaN	18.1019	23.7841	1.52808	-3.67916
2.69236	34.0912	-50.7824	NaN	1.66897	10.922	-3.8603	NaN	NaN	-8.72959	0.694993	11.6202	2.80282	NaN	-1.77783	-3.5243	6.39082	NaN	NaN	NaN	18.2459	24.2764	1.39442	-3.71775
2.6627	33.958	-50.895	NaN	1.73297	10.7719	-3.80151	NaN	NaN	-9.17595	1.24078	11.8937	3.13464	NaN	-1.27398	-3.46836	6.35284	NaN	NaN	NaN	17.9938	24.3302	1.09523	-3.65034
2.62713	33.717	-50.7654	NaN	1.71579	10.5461	-3.58955	NaN	NaN	-9.07903	1.18431	12.0481	3.41608	NaN	-1.35526	-3.40872	6.39747	NaN	NaN	NaN	17.8532	23.9504	0.834941	-3.77164
2.67826	33.2819	-50.5231	NaN	1.7026	10.3461	-3.81333	NaN	NaN	-8.86547	1.19201	12.1878	3.67506	NaN	-1.40567	-3.40068	6.16843	NaN	NaN	NaN	17.7816	23.623	0.547292	-3.91621
2.6163	32.6675	-50.101	NaN	1.63828	9.90029	-3.41695	NaN	NaN	-9.09515	0.558003	12.1069	3.57122	NaN	-2.18021	-3.25449	6.22824	NaN	NaN	NaN	17.6653	24.1323	0.102334	-4.3714
2.39241	32.1394	-50.0042	NaN	1.46092	9.22077	-2.81079	NaN	NaN	-8.39259	1.15955	12.2205	3.80063	NaN	-1.63837	-3.38562	6.31307	NaN	NaN	NaN	17.5941	24.1965	0.00185815	-4.81376
2.24847	31.2912	-49.3112	NaN	1.4047	8.71625	-2.25072	NaN	NaN	-7.63723	0.592348	12.1072	3.84737	NaN	-2.247	-3.37424	6.47677	NaN	NaN	NaN	17.4608	24.2974	-0.530846	-4.85267
2.13606	30.5459	-48.814	NaN	1.31306	8.40522	-2.33086	NaN	NaN	-7.11951	1.09097	11.9614	3.91101	NaN	-1.70664	-3.28117	6.16446	NaN	NaN	NaN	17.3963	24.188	-0.911439	-5.08282
1.92954	29.8243	-48.3124	NaN	1.19094	8.47856	-2.25415	NaN	NaN	-7.04532	0.49757	11.8402	3.92937	NaN	-2.31306	-3.23789	6.28761	NaN	NaN	NaN	17.4522	24.4061	-1.25303	-5.47981
2.01835	29.131	-47.8589	NaN	1.27786	8.99913	-2.76219	NaN	NaN	-7.23479	0.949317	11.7515	3.87987	NaN	-1.76474	-3.13169	6.34529	NaN	NaN	NaN	17.3058	24.1818	-2.02977	-5.79869
2.11719	28.5823	-48.0905	NaN	1.37187	10.0598	-3.81167	NaN	NaN	-7.87776	0.867522	11.7185	3.67647	NaN	-1.78799	-3.02051	6.4416	NaN	NaN	NaN	17.2525	23.7598	-2.47171	-6.48637
2.26257	27.9669	-47.6103	NaN	1.57266	11.165	-4.7075	NaN	NaN	-8.81464	0.903969	11.7089	3.37553	NaN	-1.6989	-2.77922	6.75101	NaN	NaN	NaN	16.8997	23.5569	-3.14699	-7.11531
2.38002	27.4955	-47.1938	NaN	1.79129	11.7995	-5.08949	NaN	NaN	-9.71007	1.0177	11.8496	3.09985	NaN	-1.5138	-2.66135	7.22414	NaN	NaN	NaN	16.7286	23.7659	-3.47834	-7.93027
2.44095	27.1564	-46.733	NaN	1.80517	11.8238	-5.02569	NaN	NaN	-9.89905	1.07697	12.086	2.93879	NaN	-1.39047	-2.63238	7.49645	NaN	NaN	NaN	16.5401	24.3034	-3.46392	-8.85669
2.40086	26.9184	-46.3353	NaN	1.87629	11.9368	-5.04062	NaN	NaN	-10.0076	1.16201	12.4127	2.92303	NaN	-1.28153	-2.53162	7.79458	NaN	NaN	NaN	16.3778	25.0738	-3.59266	-9.85986
2.39301	26.8185	-46.3609	NaN	1.92099	12.3185	-5.35266	NaN	NaN	-9.72486	1.21457	12.9321	3.11664	NaN	-1.12387	-2.36396	8.04566	NaN	NaN	NaN	16.192	25.4964	-3.84245	-10.5135
2.38791	26.7558	-46.4009	NaN	1.9082	11.9144	-5.20737	NaN	NaN	-9.40539	1.26827	13.5307	3.49387	NaN	-0.965035	-2.26451	7.99728	NaN	NaN	NaN	15.7699	25.642	-3.85189	-10.9829
2.24879	26.6425	-46.1006	NaN	1.78631	11.0153	-4.61395	NaN	NaN	-9.36923	1.35975	14.2247	3.93252	NaN	-0.908518	-2.12878	7.82326	NaN	NaN	NaN	15.522	26.435	-3.65496	-11.4316
2.23402	26.6955	-46.1431	NaN	1.57583	10.361	-4.12731	NaN	NaN	-9.19211	1.41074	14.9116	4.38004	NaN	-0.98195	-2.07246	7.71846	NaN	NaN	NaN	15.4194	27.635	-3.3676	-11.8021
2.12894	26.7185	-46.255	NaN	1.46446	9.72443	-3.53624	NaN	NaN	-8.62917	1.54828	15.48	4.76659	NaN	-1.08585	-2.00846	7.67946	NaN	NaN	NaN	15.2335	28.6757	-3.20029	-11.8752
2.07574	26.7723	-46.505	NaN	1.36155	9.04347	-3.21411	NaN	NaN	-8.22498	1.27078	15.9567	5.07605	NaN	-1.63534	-1.89282	7.33304	NaN	NaN	NaN	14.9823	29.164	-3.01452	-11.5176
1.99881	26.8909	-46.6865	NaN	1.36092	9.11416	-3.03685	NaN	NaN	-8.36879	0.805306	16.2733	5.41208	NaN	-2.35032	-1.85768	7.56434	NaN	NaN	NaN	14.7066	29.8594	-3.19339	-11.2269
2.08046	27.0883	-46.7625	NaN	1.32266	8.99314	-2.98265	NaN	NaN	-8.34711	1.64885	16.4253	5.63285	NaN	-1.25022	-2.18675	7.56195	NaN	NaN	NaN	14.6749	30.2552	-3.00713	-11.0441
2.21527	27.2633	-46.8221	NaN	1.28316	8.75686	-2.78867	NaN	NaN	-8.78576	1.6965	16.4145	5.65568	NaN	-1.31834	-2.42816	7.63499	NaN	NaN	NaN	14.7143	30.7979	-2.68222	-10.8048
2.32678	27.3961	-46.862	NaN	1.27925	8.66145	-2.62295	NaN	NaN	-9.14842	1.37344	16.3109	5.56756	NaN	-1.91816	-2.59105	7.88022	NaN	NaN	NaN	14.918	31.5403	-2.37561	-10.853
2.26118	27.4666	-46.8021	NaN	1.2239	8.58337	-2.33692	NaN	NaN	-9.28279	1.04882	16.0334	5.41507	NaN	-2.05156	-2.93463	8.19542	NaN	NaN	NaN	15.092	32.3484	-2.18404	-11.2371
2.35662	27.4295	-46.3563	NaN	1.21392	8.68821	-2.30691	NaN	NaN	-8.87523	1.63172	15.8064	5.29975	NaN	-1.51002	-3.06717	8.3954	NaN	NaN	NaN	15.2016	32.6229	-2.12583	-11.2902
2.36608	27.6234	-46.2277	NaN	1.24761	8.72525	-3.37833	NaN	NaN	-8.05455	1.55825	15.5557	5.34868	NaN	-1.48388	-3.1186	7.35941	NaN	NaN	NaN	15.3837	31.5679	-1.69273	-10.9429
2.3118	27.7132	-46.2584	NaN	1.19827	8.24467	-2.80906	NaN	NaN	-8.15675	1.47195	15.3838	5.27441	NaN	-1.55375	-3.26924	7.39928	NaN	NaN	NaN	15.653	31.4783	-1.19425	-10.5874
2.17588	27.8315	-46.2549	NaN	1.20808	8.27843	-1.77678	NaN	NaN	-8.69073	1.3453	15.268	5.16177	NaN	-1.65297	-3.24765	8.38188	NaN	NaN	NaN	15.7309	32.1828	-1.21387	-10.45
2.27078	27.9255	-46.5327	NaN	1.24099	8.50942	-2.86214	NaN	NaN	-8.73155	1.32346	15.333	5.4634	NaN	-1.61465	-3.22599	7.47952	NaN	NaN	NaN	15.9798	31.7039	-0.618053	-9.93607
2.17315	27.9269	-46.7446	NaN	1.32896	8.75827	-3.41965	NaN	NaN	-8.98012	1.28789	15.459	5.70827	NaN	-1.58509	-3.13625	7.12148	NaN	NaN	NaN	16.1404	31.6553	-0.294457	-9.54498
2.21555	27.9972	-46.9447	NaN	1.44925	8.44251	-2.91097	NaN	NaN	-9.34974	1.29221	15.6447	5.86055	NaN	-1.61227	-3.10329	7.35041	NaN	NaN	NaN	16.0637	31.946	0.0500498	-9.20732
2.65107	27.6344	-47.4515	NaN	2.12298	12.8017	-7.19192	NaN	NaN	-9.55649	1.44755	15.6698	6.27211	NaN	-1.10863	-2.27163	7.51981	NaN	NaN	NaN	16.0508	31.3054	-1.97006	-8.73068
2.50901	27.5036	-47.2977	NaN	2.26272	12.9936	-7.48192	NaN	NaN	-9.40652	1.448	15.8815	6.4073	NaN	-1.04245	-2.07072	7.50939	NaN	NaN	NaN	16.1667	32.0609	-1.97949	-8.82013
2.60353	27.2053	-47.3232	NaN	2.24242	12.7869	-7.28219	NaN	NaN	-9.27351	1.51779	16.0238	6.44208	NaN	-0.921337	-1.9139	7.62956	NaN	NaN	NaN	16.3727	33.0297	-1.91821	-9.30431
2.55004	26.9726	-47.2545	NaN	2.21524	12.8201	-7.41176	NaN	NaN	-8.93243	1.68496	16.1988	6.53248	NaN	-0.785639	-1.76016	7.6783	NaN	NaN	NaN	16.4275	33.427	-2.03513	-9.57737
2.51533	26.6972	-47.1335	NaN	2.14536	12.8619	-7.38928	NaN	NaN	-8.59153	1.6179	16.2909	6.51561	NaN	-0.77258	-1.74789	7.8935	NaN	NaN	NaN	16.4754	33.8092	-2.2015	-9.73057
2.22038	26.5758	-46.8389	NaN	1.79801	10.96	-5.75129	NaN	NaN	-8.11396	1.77886	16.348	6.3672	NaN	-0.704913	-2.1108	7.76436	NaN	NaN	NaN	16.6056	34.3396	-1.24741	-10.0047
2.21426	26.3707	-46.7668	NaN	1.65251	10.893	-5.55126	NaN	NaN	-7.80069	1.69625	16.3088	6.35641	NaN	-0.962726	-2.11421	7.9184	NaN	NaN	NaN	16.2965	34.5718	-1.25559	-10.1163
2.07431	26.1722	-46.7696	NaN	1.58151	11.1002	-5.75739	NaN	NaN	-7.37289	1.79776	16.2395	6.33921	NaN	-0.787925	-2.09318	7.89337	NaN	NaN	NaN	16.3033	34.6984	-1.2612	-10.1715
2.10367	25.9829	-46.7175	NaN	1.52061	11.3716	-6.02649	NaN	NaN	-7.12883	1.80883	16.1531	6.33658	NaN	-0.800745	-2.01041	7.80721	NaN	NaN	NaN	16.1694	34.786	-1.26256	-10.155
1.97533	25.8473	-46.6611	NaN	1.63885	11.8089	-6.18641	NaN	NaN	-7.33446	1.76805	16.0269	6.23444	NaN	-0.750482	-1.89907	7.95192	NaN	NaN	NaN	16.075	35.0617	-1.41894	-10.3075
2.00882	25.7909	-46.6418	NaN	1.71122	11.8927	-6.26197	NaN	NaN	-7.7333	1.52926	15.8922	6.20733	NaN	-0.923424	-1.91413	7.93871	NaN	NaN	NaN	16.3966	35.0111	-1.28609	-10.1923
2.04591	25.748	-46.7466	NaN	1.83957	12.0487	-6.49985	NaN	NaN	-8.25274	1.48668	15.7617	6.2669	NaN	-0.743587	-1.92535	7.85549	NaN	NaN	NaN	16.0021	34.5723	-1.37028	-10.0642
2.08627	25.7521	-46.7258	NaN	1.86259	11.9947	-6.25617	NaN	NaN	-8.86793	1.50731	15.5889	6.15104	NaN	-0.715691	-1.98328	8.07073	NaN	NaN	NaN	15.8972	34.4482	-1.53606	-10.0061
2.01372	25.6948	-46.6709	NaN	1.90043	12.0522	-6.35885	NaN	NaN	-9.25297	1.4941	15.5087	6.13426	NaN	-0.59796	-2.12621	8.11655	NaN	NaN	NaN	15.9848	33.8875	-1.66758	-9.75298
2.10044	25.7943	-46.7384	NaN	1.86951	11.705	-6.11139	NaN	NaN	-9.10333	1.49092	15.4178	6.06005	NaN	-0.580448	-2.21664	8.0443	NaN	NaN	NaN	15.681	33.2395	-1.79858	-9.53164
2.06951	25.9311	-46.7005	NaN	1.72845	11.4951	-6.2667	NaN	NaN	-8.51017	1.50793	15.3062	6.13561	NaN	-0.546073	-2.31816	7.64169	NaN	NaN	NaN	15.4418	32.5832	-1.8488	-9.30366
2.01372	26.0495	-46.7074	NaN	1.65327	11.0742	-5.70436	NaN	NaN	-8.16873	1.42669	15.183	6.09684	NaN	-0.669384	-2.3617	7.70206	NaN	NaN	NaN	15.5922	32.6994	-1.91722	-9.23275
2.02856	26.1596	-46.7918	NaN	1.58479	10.9516	-5.70893	NaN	NaN	-7.77061	1.29296	15.1409	6.17088	NaN	-0.594898	-2.42329	7.50378	NaN	NaN	NaN	15.5381	32.6295	-2.00395	-9.40504
1.94096	26.3396	-46.7915	NaN	1.436	11.0374	-5.60377	NaN	NaN	-7.80887	0.712094	15.0361	5.98157	NaN	-1.03306	-2.40406	7.49249	NaN	NaN	NaN	15.3031	32.7119	-2.26365	-9.67376
2.0004	26.577	-46.9249	NaN	1.49088	11.3679	-5.91824	NaN	NaN	-7.86108	0.722431	15.0385	6.04613	NaN	-0.958061	-2.36869	7.32892	NaN	NaN	NaN	15.1225	32.4132	-2.62326	-9.76103
2.05042	26.81	-47.0016	NaN	1.53633	11.645	-5.91958	NaN	NaN	-8.51401	0.704008	14.9931	5.85187	NaN	-0.979734	-2.38565	7.48117	NaN	NaN	NaN	14.9242	32.5094	-2.94756	-10.0647
2.13555	27.0383	-47.049	NaN	1.54773	12.3183	-6.56614	NaN	NaN	-9.04429	0.677289	14.9572	5.83119	NaN	-0.979799	-2.37232	7.38968	NaN	NaN	NaN	14.8399	32.3581	-3.10394	-10.1652
2.13245	27.3086	-47.1666	NaN	1.61807	12.743	-6.66181	NaN	NaN	-9.46143	0.750785	14.9849	5.6597	NaN	-0.983269	-2.48301	7.63256	NaN	NaN	NaN	14.7155	32.4585	-3.19261	-10.274
2.1926	27.5433	-47.3021	NaN	1.64251	13.0697	-6.90634	NaN	NaN	-9.35681	0.913655	15.0075	5.54277	NaN	-1.04431	-2.56214	7.63582	NaN	NaN	NaN	14.5948	32.2565	-3.24204	-10.3267
2.20964	27.7721	-47.5354	NaN	1.64878	13.3021	-7.05182	NaN	NaN	-9.36408	1.1217	14.9969	5.51444	NaN	-1.00031	-2.62324	7.66956	NaN	NaN	NaN	14.427	32.0484	-3.38629	-10.3887
2.22226	28.0169	-47.6787	NaN	1.49258	12.9932	-6.66597	NaN	NaN	-8.83131	1.06765	14.9683	5.37059	NaN	-1.03985	-2.6497	7.6222	NaN	NaN	NaN	14.2766	31.7699	-3.24743	-10.1277
2.17454	28.2746	-47.8551	NaN	1.47665	13.2032	-6.82937	NaN	NaN	-8.43541	1.15143	14.9465	5.37255	NaN	-0.974648	-2.69639	7.57547	NaN	NaN	NaN	14.1888	31.7245	-3.31838	-9.99288
2.09956	28.5648	-48.0094	NaN	1.42214	12.7563	-6.48059	NaN	NaN	-7.92988	1.19148	14.8678	5.30007	NaN	-1.00895	-2.79055	7.38322	NaN	NaN	NaN	14.1123	31.7555	-3.04015	-9.83551
2.14589	28.8045	-48.1944	NaN	1.50678	12.9645	-7.02383	NaN	NaN	-7.94388	1.17937	14.8147	5.49103	NaN	-0.942467	-2.79714	7.0008	NaN	NaN	NaN	14.055	31.3769	-3.17931	-9.73742
2.09375	29.025	-48.1021	NaN	1.38459	12.3662	-5.72072	NaN	NaN	-8.29725	1.07214	14.6893	5.6597	NaN	-1.09389	-2.94588	7.61965	NaN	NaN	NaN	14.0691	32.1901	-3.26381	-10.1319
2.1539	29.2358	-48.2011	NaN	1.3954	12.2542	-5.72094	NaN	NaN	-8.49527	1.07642	14.5642	5.69649	NaN	-1.12393	-3.08478	7.47116	NaN	NaN	NaN	14.0272	32.2781	-3.33337	-10.3324
2.25583	29.3492	-48.3328	NaN	1.47735	12.3123	-6.1364	NaN	NaN	-8.35684	0.977336	14.3491	5.72001	NaN	-1.28426	-3.10704	7.09906	NaN	NaN	NaN	14.1696	32.2345	-3.46558	-10.8069
2.17813	29.4032	-48.2689	NaN	1.34398	11.6239	-5.37996	NaN	NaN	-8.4957	0.953672	14.0642	5.49855	NaN	-1.43325	-3.23776	7.12769	NaN	NaN	NaN	14.5447	32.3621	-3.29964	-10.9697
2.15495	29.3683	-48.2483	NaN	1.32469	11.2847	-5.07104	NaN	NaN	-8.18898	0.892903	13.8657	5.50396	NaN	-1.38797	-3.19786	6.98857	NaN	NaN	NaN	14.2131	31.8014	-3.52941	-10.8583
2.10051	29.32	-48.1769	NaN	1.26538	11.0853	-5.04118	NaN	NaN	-7.91895	0.859182	13.5493	5.33597	NaN	-1.37034	-3.17787	6.76014	NaN	NaN	NaN	14.5235	31.4826	-3.65202	-10.8167
2.04878	29.2407	-48.0947	NaN	1.22379	10.8763	-4.69546	NaN	NaN	-7.83871	0.770753	13.2667	5.17983	NaN	-1.32364	-3.09523	6.77002	NaN	NaN	NaN	14.2374	31.3035	-3.89733	-10.833
1.9639	29.2165	-47.6482	NaN	1.1381	10.6254	-4.37348	NaN	NaN	-7.77684	0.752039	12.9714	4.92517	NaN	-1.23149	-3.09653	6.73306	NaN	NaN	NaN	14.2317	30.9285	-4.06338	-10.7273
1.92281	29.1141	-47.5948	NaN	1.15837	11.0089	-4.84683	NaN	NaN	-7.83839	0.753752	12.765	4.75937	NaN	-1.14824	-2.97077	6.50142	NaN	NaN	NaN	14.1203	30.1518	-4.53923	-10.4583
1.90291	29.0726	-48.087	NaN	1.10904	11.3105	-5.09557	NaN	NaN	-8.03098	0.730123	12.6139	4.56517	NaN	-1.1304	-2.8501	6.39036	NaN	NaN	NaN	14.0793	29.5054	-4.94701	-10.2595
1.89914	29.1268	-48.1938	NaN	1.12814	11.2693	-5.12165	NaN	NaN	-7.82175	0.847129	12.6261	4.66838	NaN	-1.04404	-2.89736	6.20108	NaN	NaN	NaN	13.9862	28.6775	-5.12906	-9.99408
1.88437	29.3034	-47.7303	NaN	1.10956	11.0206	-5.06861	NaN	NaN	-7.78674	0.88655	12.6598	4.64901	NaN	-1.04995	-2.97054	5.86897	NaN	NaN	NaN	14.2962	28.1137	-4.82705	-9.8721
1.97618	29.4813	-47.849	NaN	1.23065	11.3288	-5.58	NaN	NaN	-7.62175	0.932144	12.7225	4.72929	NaN	-0.92177	-2.82983	5.4628	NaN	NaN	NaN	13.9042	27.1828	-4.90029	-9.80259
2.09113	29.7519	-47.9692	NaN	1.33361	11.4581	-5.74235	NaN	NaN	-7.79657	0.923519	12.8511	4.81525	NaN	-0.886983	-2.70988	5.28861	NaN	NaN	NaN	13.8588	26.718	-4.90862	-9.84829
2.15915	30.018	-48.0606	NaN	1.33567	10.9411	-5.02008	NaN	NaN	-8.38601	0.912624	13.062	4.82769	NaN	-0.887093	-2.71757	5.42609	NaN	NaN	NaN	14.1459	26.9721	-4.63415	-10.0629
2.25234	30.1687	-48.25	NaN	1.35409	11.0388	-5.43272	NaN	NaN	-8.40489	0.954491	13.1578	4.98022	NaN	-0.798439	-2.5783	5.01568	NaN	NaN	NaN	13.8052	26.594	-4.66697	-10.265
2.22217	30.2482	-48.3241	NaN	1.26222	10.6625	-5.30063	NaN	NaN	-8.34193	0.982793	13.2097	5.02027	NaN	-0.834796	-2.55243	4.68982	NaN	NaN	NaN	14.0156	26.4221	-4.42724	-10.2923
2.05663	30.1554	-48.2089	NaN	1.16298	10.0785	-4.71465	NaN	NaN	-7.94433	0.948173	13.1864	5.02538	NaN	-0.861143	-2.60366	4.63282	NaN	NaN	NaN	13.9379	26.2079	-4.34712	-10.5063
1.91898	30.0131	-48.1809	NaN	1.08263	9.89074	-4.78601	NaN	NaN	-7.30573	0.960984	13.001	5.10132	NaN	-0.780032	-2.51016	4.25172	NaN	NaN	NaN	13.7822	24.966	-4.6265	-10.198
1.84716	29.8566	-48.0092	NaN	1.01976	9.51534	-4.35892	NaN	NaN	-7.12196	0.834591	12.868	5.17624	NaN	-0.839349	-2.44459	4.18947	NaN	NaN	NaN	13.5579	23.7129	-5.12759	-9.83004
1.77488	29.7036	-48.0363	NaN	0.96895	9.60283	-4.33407	NaN	NaN	-7.15998	0.780419	12.6247	5.21413	NaN	-0.744876	-2.27646	4.06327	NaN	NaN	NaN	12.7601	22.3075	-5.96189	-9.65772
1.69274	29.6065	-48.4981	NaN	0.971652	9.79207	-4.69023	NaN	NaN	-7.26536	0.780248	12.3299	5.13811	NaN	-0.627357	-2.16971	3.63673	NaN	NaN	NaN	12.4231	21.0809	-6.53896	-9.27864
1.73495	29.5878	-48.5398	NaN	0.996404	10.3355	-5.63344	NaN	NaN	-7.48583	0.720873	12.0805	5.09318	NaN	-0.520948	-2.03643	2.97291	NaN	NaN	NaN	12.1468	19.949	-7.01318	-9.31739
1.72125	29.6685	-48.3815	NaN	1.01256	10.0625	-4.75675	NaN	NaN	-8.06514	0.798154	11.9423	4.87086	NaN	-0.446741	-2.05483	3.35799	NaN	NaN	NaN	11.795	19.9591	-7.30887	-9.59512
1.7869	29.8559	-48.2792	NaN	1.08176	10.4109	-5.76559	NaN	NaN	-7.91036	0.868808	11.7336	4.69927	NaN	-0.364217	-1.99515	2.46123	NaN	NaN	NaN	11.6875	18.675	-7.54745	-9.57761
1.9173	30.1955	-48.1234	NaN	1.11974	10.3859	-5.67846	NaN	NaN	-7.80901	0.973728	11.5982	4.41437	NaN	-0.271039	-1.94105	2.26194	NaN	NaN	NaN	11.4454	18.319	-7.78302	-9.99905
2.0213	30.5402	-47.8089	NaN	1.03278	10.1267	-5.66736	NaN	NaN	-7.66301	1.01255	11.5541	4.19113	NaN	-0.359378	-2.15482	1.8815	NaN	NaN	NaN	11.8333	18.1292	-7.76086	-10.7135
2.13096	31.0333	-48.0727	NaN	0.86341	9.58337	-5.24447	NaN	NaN	-7.69595	0.974454	11.5876	3.97662	NaN	-0.520426	-2.46585	1.66882	NaN	NaN	NaN	12.0697	18.1136	-7.58608	-11.4897
2.21114	31.1802	-48.0826	NaN	0.767625	9.12493	-4.77887	NaN	NaN	-7.95138	1.0197	11.5904	3.81693	NaN	-0.666034	-2.63837	1.60689	NaN	NaN	NaN	12.0572	18.1457	-7.64945	-12.34
2.19395	31.2356	-48.1622	NaN	0.718425	9.02041	-4.57266	NaN	NaN	-7.71977	1.00601	11.6141	3.85204	NaN	-0.77864	-2.78629	1.62011	NaN	NaN	NaN	12.2467	18.192	-7.76006	-12.6302
2.16206	31.262	-48.2998	NaN	0.651972	8.44799	-4.08169	NaN	NaN	-7.41986	1.03345	11.6375	3.79285	NaN	-0.924392	-2.90713	1.45677	NaN	NaN	NaN	12.438	18.1971	-7.75794	-13.3781
2.08273	31.0923	-48.2908	NaN	0.562788	8.04981	-3.62092	NaN	NaN	-7.33172	1.02925	11.6217	3.77475	NaN	-1.084	-2.93959	1.35178	NaN	NaN	NaN	12.8179	18.0296	-7.82371	-13.4337
2.02351	30.8189	-48.336	NaN	0.571408	8.48148	-3.43338	NaN	NaN	-7.00408	0.965529	11.5276	3.77285	NaN	-0.977923	-2.80228	1.71948	NaN	NaN	NaN	11.9581	17.8398	-8.72515	-13.528
1.9881	30.4517	-48.2964	NaN	0.598982	8.99837	-4.02771	NaN	NaN	-6.69645	0.922335	11.3685	3.8717	NaN	-0.902588	-2.74311	1.37048	NaN	NaN	NaN	11.986	17.0822	-9.31146	-13.0327
1.95189	30.1939	-48.366	NaN	0.606745	9.20109	-4.03815	NaN	NaN	-6.36664	0.886214	11.2456	3.878	NaN	-0.872085	-2.70999	1.2745	NaN	NaN	NaN	11.8485	16.8609	-9.78866	-12.8281
1.96938	29.791	-48.354	NaN	0.789993	10.4891	-6.62079	NaN	NaN	-5.6977	0.85798	11.0148	3.84774	NaN	-0.697928	-2.55145	-0.356836	NaN	NaN	NaN	12.2796	15.2077	-10.2328	-12.446
1.81258	29.6135	-48.0726	NaN	0.593866	9.33124	-4.59922	NaN	NaN	-6.20072	0.833209	11.1466	3.5692	NaN	-0.936287	-2.97309	0.457897	NaN	NaN	NaN	13.3606	16.6412	-9.71836	-12.4939
1.77892	29.4	-48.0433	NaN	0.64156	9.57846	-4.75502	NaN	NaN	-6.23635	0.834286	11.1228	3.34415	NaN	-0.956886	-3.01554	0.328867	NaN	NaN	NaN	13.4164	16.822	-9.72844	-12.501
1.80564	29.2288	-48.0101	NaN	0.74629	9.86855	-4.94457	NaN	NaN	-6.40462	0.913887	11.1203	3.19085	NaN	-0.879991	-2.9942	0.227374	NaN	NaN	NaN	13.4696	17.123	-9.85421	-12.9673
1.74659	29.2105	-47.2815	NaN	0.633729	8.82465	-3.35006	NaN	NaN	-6.81132	0.881393	11.2967	2.98515	NaN	-1.05129	-3.18912	0.688961	NaN	NaN	NaN	13.5542	18.2258	-9.32975	-13.364
1.89155	29.1512	-47.431	NaN	0.945028	9.92569	-4.97894	NaN	NaN	-6.43744	1.00901	11.2813	3.07531	NaN	-0.869441	-2.86622	-0.120372	NaN	NaN	NaN	12.8312	17.4302	-9.86328	-13.1338
1.95591	29.1467	-47.4995	NaN	0.973055	10.2471	-5.2517	NaN	NaN	-6.42099	0.972177	11.5029	3.16745	NaN	-0.952321	-2.86479	-0.158567	NaN	NaN	NaN	12.9265	17.6784	-9.77848	-13.5042
1.88486	29.2679	-47.3244	NaN	0.763518	9.00302	-3.47024	NaN	NaN	-6.67009	0.899811	11.9378	3.17884	NaN	-1.23681	-3.36975	0.611015	NaN	NaN	NaN	13.6545	19.2251	-8.96037	-13.581
1.8818	29.2526	-47.8991	NaN	0.744662	8.66822	-2.90407	NaN	NaN	-6.97746	0.890038	12.2338	3.30253	NaN	-1.41457	-3.4012	0.861453	NaN	NaN	NaN	13.6102	19.8391	-8.71064	-13.7083
1.81793	29.2136	-47.3476	NaN	0.597133	8.06566	-2.21513	NaN	NaN	-6.92169	0.885831	12.4787	3.37872	NaN	-1.56737	-3.49835	0.991761	NaN	NaN	NaN	13.7081	20.5216	-8.32298	-13.7308
1.73564	29.158	-47.246	NaN	0.514055	7.69436	-1.55461	NaN	NaN	-6.83295	0.930756	12.5517	3.34502	NaN	-1.71594	-3.51535	1.32259	NaN	NaN	NaN	13.8061	20.9679	-8.21503	-13.8429
1.68677	29.0086	-47.1176	NaN	0.444687	7.20782	-0.887954	NaN	NaN	-6.45613	0.90222	12.5251	3.23142	NaN	-1.87174	-3.59317	1.59077	NaN	NaN	NaN	13.7352	21.0793	-8.09199	-13.8424
1.62535	28.8456	-47.0928	NaN	0.455342	7.3009	-0.884475	NaN	NaN	-6.44554	0.891015	12.3927	3.1271	NaN	-1.83494	-3.63553	1.78178	NaN	NaN	NaN	13.5156	20.7022	-8.28486	-13.7816
1.59916	28.6455	-47.1522	NaN	0.519121	7.57604	-1.35829	NaN	NaN	-6.5288	0.84542	12.2494	3.08259	NaN	-1.86267	-3.67439	1.72914	NaN	NaN	NaN	13.5149	20.1147	-8.57232	-13.6776
1.49504	28.3585	-46.8316	NaN	0.357123	6.61677	-0.186459	NaN	NaN	-6.51344	0.765277	12.1803	2.94498	NaN	-1.99833	-3.93484	2.1724	NaN	NaN	NaN	13.6557	20.4517	-8.28631	-13.5903
1.50137	28.1172	-46.722	NaN	0.388423	6.57611	-0.00277043	NaN	NaN	-6.49382	0.725978	11.9554	2.88344	NaN	-1.94611	-3.92361	2.41481	NaN	NaN	NaN	13.468	20.4292	-8.43692	-13.5921
1.41398	27.8936	-46.5596	NaN	0.31779	5.97531	0.8537	NaN	NaN	-6.59988	0.533921	11.8245	2.80081	NaN	-2.10142	-4.01759	2.80279	NaN	NaN	NaN	13.3197	20.8118	-8.20493	-13.5859
1.40221	27.6715	-46.654	NaN	0.479275	7.05074	-0.324275	NaN	NaN	-6.60667	0.467212	11.5552	2.90935	NaN	-1.9018	-3.75404	2.64848	NaN	NaN	NaN	12.9866	20.2054	-8.72666	-13.3992
1.36318	27.5095	-46.5765	NaN	0.575787	7.23841	-0.684395	NaN	NaN	-6.30739	0.448501	11.3951	2.86289	NaN	-1.79912	-3.64993	2.43941	NaN	NaN	NaN	12.6689	20.0032	-8.78975	-13.3424
1.29174	27.3636	-46.3379	NaN	0.665211	7.25007	-0.564097	NaN	NaN	-6.34612	0.427922	11.3458	2.7851	NaN	-1.78005	-3.62971	2.57661	NaN	NaN	NaN	12.6025	20.3925	-8.88684	-13.5333
1.37149	27.3246	-46.3111	NaN	0.859126	7.63009	-1.13461	NaN	NaN	-6.35474	0.413534	11.3143	2.76422	NaN	-1.66525	-3.57829	2.41129	NaN	NaN	NaN	12.462	20.2429	-9.14459	-13.4868
1.39159	27.3594	-46.6439	NaN	0.958285	7.89979	-1.39068	NaN	NaN	-7.0147	0.542442	11.3646	2.7389	NaN	-1.50879	-3.64077	2.49664	NaN	NaN	NaN	12.3604	20.1338	-9.17837	-13.4643
1.38848	27.4624	-46.4545	NaN	0.942848	7.2253	0.804649	NaN	NaN	-8.15446	0.52471	11.6339	2.6335	NaN	-1.60903	-3.78467	4.15177	NaN	NaN	NaN	11.9349	21.7673	-8.98441	-13.8278
1.49668	27.6157	-46.6819	NaN	1.08163	7.59063	0.433397	NaN	NaN	-8.3689	0.67841	11.8041	2.67486	NaN	-1.60146	-3.75364	4.24898	NaN	NaN	NaN	11.9479	21.8872	-8.77147	-13.8082
1.62637	27.748	-46.8042	NaN	1.16765	7.78507	0.00164621	NaN	NaN	-8.34308	0.841155	12.0607	2.80795	NaN	-1.57031	-3.70635	4.13035	NaN	NaN	NaN	12.0364	22.1983	-8.32787	-13.9131
1.66883	27.8929	-46.9637	NaN	1.24323	8.00534	-0.240942	NaN	NaN	-8.39361	0.928568	12.2995	2.9941	NaN	-1.54773	-3.63711	4.20755	NaN	NaN	NaN	12.1576	22.7806	-7.96989	-14.106
1.65744	27.9907	-47.063	NaN	1.19616	7.86943	0.0178839	NaN	NaN	-8.17145	0.944745	12.5003	3.12575	NaN	-1.59199	-3.58681	4.43262	NaN	NaN	NaN	12.2971	23.4151	-7.48272	-14.1698
1.66875	28.0502	-47.1866	NaN	1.27296	8.13992	-0.279727	NaN	NaN	-8.14676	1.02054	12.7015	3.43718	NaN	-1.52289	-3.59214	4.53996	NaN	NaN	NaN	12.2296	23.6433	-7.39871	-14.3199
1.66766	28.1659	-46.7551	NaN	1.2387	7.83542	-0.00904222	NaN	NaN	-8.019	1.00873	12.8198	3.74351	NaN	-1.51553	-3.65941	4.64859	NaN	NaN	NaN	12.3403	23.7144	-7.02645	-14.203
1.6997	28.1338	-46.7898	NaN	1.24734	7.88649	0.0957836	NaN	NaN	-7.8338	-0.657646	13.2203	3.81177	NaN	-2.82208	-3.34548	4.89118	NaN	NaN	NaN	12.3601	23.9778	-6.85167	-13.9698
1.76201	28.1651	-46.9916	NaN	1.31646	8.19383	-0.809497	NaN	NaN	-7.75933	0.783608	12.8144	3.91249	NaN	-1.85976	-3.59879	4.38072	NaN	NaN	NaN	12.2715	23.4364	-6.54014	-13.848
1.80976	28.0415	-47.0805	NaN	1.39632	8.7515	-1.15458	NaN	NaN	-7.81418	-0.418016	12.9112	3.76443	NaN	-2.57292	-3.38054	4.65357	NaN	NaN	NaN	12.4286	23.7011	-6.39962	-13.715
1.80377	27.8749	-47.1551	NaN	1.44497	9.03959	-1.11572	NaN	NaN	-7.80282	0.665904	12.4792	3.63564	NaN	-1.85646	-3.53022	5.04099	NaN	NaN	NaN	12.4005	24.0761	-6.15655	-13.485
1.74729	27.688	-47.23	NaN	1.49862	9.07624	-1.19112	NaN	NaN	-7.67487	0.692891	12.273	3.54459	NaN	-1.88529	-3.49346	5.07304	NaN	NaN	NaN	12.6082	24.4388	-5.54904	-13.6291
1.71366	27.4264	-47.1628	NaN	1.54941	9.42479	-1.71932	NaN	NaN	-7.66064	0.565418	12.1346	3.52443	NaN	-1.86608	-3.49275	5.06292	NaN	NaN	NaN	12.8669	24.9151	-5.20224	-13.6624
1.71426	27.1904	-47.1862	NaN	1.64035	9.87989	-2.47294	NaN	NaN	-7.63995	-0.344702	12.1554	3.51108	NaN	-2.39121	-3.21687	4.88957	NaN	NaN	NaN	12.7843	25.0191	-5.04279	-13.4772
1.76629	26.9594	-47.263	NaN	1.69768	10.4102	-3.26716	NaN	NaN	-7.60862	-0.315041	12.0193	3.52863	NaN	-2.3787	-3.1881	4.832	NaN	NaN	NaN	12.7681	24.9455	-4.85401	-13.4087
1.83635	26.6312	-47.2833	NaN	1.78523	10.6283	-3.28025	NaN	NaN	-7.28909	0.111333	11.9387	3.42795	NaN	-2.05943	-3.24832	5.29273	NaN	NaN	NaN	12.7186	25.3808	-4.67984	-13.4819
1.82748	26.3231	-47.3427	NaN	1.84491	10.531	-2.93127	NaN	NaN	-7.38679	-0.00031608	12.0467	3.40037	NaN	-2.15829	-3.34166	5.89653	NaN	NaN	NaN	12.5728	25.9906	-4.34773	-13.576
1.80905	25.907	-47.3155	NaN	1.91424	10.9449	-3.77652	NaN	NaN	-7.17278	0.0482207	12.1701	3.50249	NaN	-2.1964	-3.34714	5.7976	NaN	NaN	NaN	12.8528	26.0736	-4.0898	-13.5364
1.75824	25.4422	-47.3042	NaN	2.06202	11.5136	-4.32659	NaN	NaN	-7.08389	-0.218597	12.3679	3.60273	NaN	-2.44985	-3.15446	6.11261	NaN	NaN	NaN	12.9106	26.653	-4.15939	-13.6101
1.75367	24.9095	-47.1525	NaN	2.26323	12.1177	-5.05821	NaN	NaN	-6.85848	-0.232941	12.5241	3.78	NaN	-2.42294	-3.04911	6.36619	NaN	NaN	NaN	13.1543	27.164	-4.30946	-13.8937
1.79071	24.3963	-46.962	NaN	2.37438	12.523	-5.60048	NaN	NaN	-7.02967	0.316807	12.5579	3.84844	NaN	-1.98171	-3.07691	6.64013	NaN	NaN	NaN	13.2984	27.6146	-4.3625	-14.0122
1.79794	23.929	-46.7574	NaN	2.30056	13.14	-6.53811	NaN	NaN	-6.99836	0.29638	12.6673	3.84556	NaN	-1.92881	-2.9837	6.69333	NaN	NaN	NaN	13.7434	27.8781	-4.40259	-14.1028
1.76351	23.4908	-46.4993	NaN	2.19232	13.3068	-6.92194	NaN	NaN	-6.66817	-0.202939	12.8415	3.86498	NaN	-2.46323	-2.88547	6.85053	NaN	NaN	NaN	13.933	28.3549	-4.22691	-14.2949
1.77401	22.9437	-46.9088	NaN	2.24616	14.3452	-8.06289	NaN	NaN	-6.43487	0.46218	12.708	3.8713	NaN	-1.80444	-2.79594	6.94508	NaN	NaN	NaN	13.7205	28.4825	-4.53549	-14.4545
1.70219	22.4946	-46.758	NaN	2.0906	14.8093	-8.63229	NaN	NaN	-5.92875	-0.209372	12.7781	3.93404	NaN	-2.35908	-2.53552	6.98637	NaN	NaN	NaN	13.7478	28.7336	-4.43625	-14.5762
1.5793	21.9933	-46.5362	NaN	1.96661	15.6036	-9.50783	NaN	NaN	-5.30783	-0.110694	12.6086	3.87357	NaN	-2.27365	-2.41821	6.94653	NaN	NaN	NaN	13.7431	28.5247	-4.45596	-14.4851
1.5824	21.5663	-46.5284	NaN	1.80328	16.7699	-10.6287	NaN	NaN	-4.60894	0.353332	12.3643	3.94492	NaN	-1.64131	-2.46292	6.94208	NaN	NaN	NaN	13.7227	28.0794	-4.62409	-14.3514
1.46815	21.169	-46.4306	NaN	1.58909	17.2799	-10.8038	NaN	NaN	-4.15227	0.11036	12.2435	3.82224	NaN	-1.70381	-2.48439	7.22253	NaN	NaN	NaN	13.6514	28.0448	-4.58065	-14.2699
1.33973	20.8084	-46.116	NaN	1.47287	17.9673	-11.3273	NaN	NaN	-3.97676	0.751193	11.938	3.71259	NaN	-1.23665	-2.57754	7.28084	NaN	NaN	NaN	13.4145	27.9051	-4.59831	-14.2531
1.25092	20.4162	-46.1717	NaN	1.42745	18.5775	-11.7478	NaN	NaN	-3.85506	0.664554	11.8525	3.5506	NaN	-1.20719	-2.71186	7.41771	NaN	NaN	NaN	13.2653	28.1778	-4.43697	-14.337
1.09317	19.954	-46.0592	NaN	1.36743	18.858	-12.1559	NaN	NaN	-3.66222	0.737357	11.7093	3.48467	NaN	-1.23854	-2.90567	7.30981	NaN	NaN	NaN	13.152	27.9772	-4.04673	-14.3637
0.768817	19.5423	-46.037	NaN	1.46304	18.6714	-11.742	NaN	NaN	-3.59373	0.197658	11.8462	3.29964	NaN	-1.72627	-2.97791	7.65052	NaN	NaN	NaN	12.93	27.8721	-3.86566	-14.2024
0.563681	19.1899	-45.9977	NaN	1.48049	18.7941	-11.9619	NaN	NaN	-3.65106	0.787367	11.6831	3.31937	NaN	-1.27746	-3.13973	7.66639	NaN	NaN	NaN	12.8607	27.6676	-3.78998	-13.9915
0.579754	18.941	-45.8198	NaN	1.5824	18.7153	-12.1989	NaN	NaN	-3.49423	0.739593	11.7106	3.37702	NaN	-1.39023	-3.20669	7.59885	NaN	NaN	NaN	12.7366	27.3799	-3.72001	-13.898
0.580013	18.7433	-45.6493	NaN	1.74418	18.2978	-12.4471	NaN	NaN	-3.26128	0.82934	11.721	3.43787	NaN	-1.37757	-3.21804	7.27448	NaN	NaN	NaN	12.4957	26.9531	-3.63713	-13.7129
0.559968	18.6193	-45.3734	NaN	1.8014	17.3826	-11.7992	NaN	NaN	-3.56609	0.826082	11.7218	3.39852	NaN	-1.36848	-3.29726	7.45738	NaN	NaN	NaN	12.4424	27.1212	-3.5652	-13.896
0.639769	18.5821	-45.1697	NaN	1.81673	17.0627	-11.7622	NaN	NaN	-3.61633	0.802595	11.7338	3.404	NaN	-1.41212	-3.26646	7.56652	NaN	NaN	NaN	12.4258	26.7581	-3.56521	-13.9787
0.778938	18.5841	-44.9931	NaN	1.70241	16.9433	-12.0878	NaN	NaN	-3.50432	0.825866	11.6937	3.42732	NaN	-1.34183	-3.24175	7.45145	NaN	NaN	NaN	12.3953	26.1671	-3.78007	-13.3931
0.777975	18.6189	-44.886	NaN	1.57951	17.098	-12.5097	NaN	NaN	-3.00776	0.278417	11.7874	3.52691	NaN	-1.69234	-3.15263	7.44066	NaN	NaN	NaN	12.7843	25.9602	-3.80256	-13.4876
0.815296	18.6496	-44.8585	NaN	1.31404	17.1877	-12.6144	NaN	NaN	-2.40797	0.737627	11.5864	3.52391	NaN	-1.21825	-3.25367	7.49851	NaN	NaN	NaN	12.838	26.1788	-4.05007	-13.3768
0.848374	18.5742	-45.1864	NaN	1.26269	18.5793	-14.4502	NaN	NaN	-1.76367	0.811454	11.4255	3.62086	NaN	-1.09226	-3.08619	6.933	NaN	NaN	NaN	12.7566	25.762	-4.45866	-13.4494
0.783675	18.3889	-45.1231	NaN	1.25591	18.7419	-14.5446	NaN	NaN	-1.29807	-0.107701	11.454	3.50373	NaN	-1.58599	-2.95718	6.91579	NaN	NaN	NaN	12.9815	26.0594	-4.54849	-13.6025
0.575924	18.2094	-45.1674	NaN	1.02443	16.8378	-12.0554	NaN	NaN	-1.79649	0.691415	11.2258	3.23704	NaN	-1.30986	-3.4394	7.59936	NaN	NaN	NaN	13.1655	27.3376	-3.91442	-13.8618
0.562424	17.9487	-45.2083	NaN	0.941103	17.6226	-12.8434	NaN	NaN	-2.47093	0.603353	11.1434	3.24775	NaN	-1.28511	-3.46889	7.613	NaN	NaN	NaN	13.7411	27.5629	-4.03267	-13.8732
0.527413	17.6298	-45.2249	NaN	0.96446	18.1765	-13.1952	NaN	NaN	-2.78112	0.563033	11.0475	3.17106	NaN	-1.29846	-3.42178	7.82008	NaN	NaN	NaN	13.7452	27.9623	-4.29899	-14.382
0.534029	17.284	-45.1075	NaN	1.01161	19.1627	-14.1943	NaN	NaN	-2.64474	-0.379028	11.2169	3.13449	NaN	-1.8688	-3.17294	7.80771	NaN	NaN	NaN	13.8047	27.9399	-4.65057	-14.4162
0.566822	16.8627	-44.8502	NaN	0.97837	20.3502	-15.3963	NaN	NaN	-2.4019	0.593348	10.9136	2.94651	NaN	-1.30413	-3.3079	7.83968	NaN	NaN	NaN	14.1712	28.2479	-4.76328	-14.6762
0.540638	16.5851	-44.6598	NaN	0.972092	20.5987	-15.497	NaN	NaN	-2.09795	0.632433	10.9294	2.67366	NaN	-1.3162	-3.35977	8.09609	NaN	NaN	NaN	14.396	28.8368	-4.64926	-14.9427
0.626442	16.2684	-44.57	NaN	1.30883	22.2899	-17.8907	NaN	NaN	-1.83258	0.87715	10.9579	2.6675	NaN	-1.15775	-3.1663	7.54448	NaN	NaN	NaN	14.6387	28.0111	-4.93657	-14.9319
0.596354	16.0249	-44.5001	NaN	1.56706	21.8023	-17.5586	NaN	NaN	-2.218	0.263049	11.1629	2.52908	NaN	-1.65769	-2.98728	7.69354	NaN	NaN	NaN	14.3944	27.5198	-5.139	-14.8318
0.582268	15.8596	-44.5177	NaN	1.68651	21.8882	-17.987	NaN	NaN	-2.86035	0.87368	11.0731	2.43745	NaN	-1.25771	-3.1578	7.76795	NaN	NaN	NaN	14.6975	27.1691	-5.10947	-14.5968
0.593268	15.9425	-44.2996	NaN	1.85898	20.7875	-17.0096	NaN	NaN	-2.99412	0.830222	11.1291	2.4431	NaN	-1.27504	-3.19287	8.04107	NaN	NaN	NaN	14.4312	27.1402	-5.18019	-14.5298
0.545639	16.1183	-44.3162	NaN	1.86173	20.1072	-16.5939	NaN	NaN	-2.86816	0.812171	11.1587	2.2974	NaN	-1.17902	-3.2104	8.12575	NaN	NaN	NaN	14.2566	26.9785	-5.20054	-14.4113
0.600644	16.402	-44.3357	NaN	1.71089	19.27	-16.0604	NaN	NaN	-2.84465	0.774184	11.1784	2.18646	NaN	-1.16497	-3.24603	8.14208	NaN	NaN	NaN	14.4995	27.0346	-5.13987	-14.4654
0.627065	16.9332	-44.5224	NaN	1.55499	18.2613	-15.1966	NaN	NaN	-2.80262	0.845674	11.1585	2.11002	NaN	-1.10907	-3.35082	8.21527	NaN	NaN	NaN	14.3102	26.9284	-5.12564	-14.8189
0.639999	17.4698	-44.6192	NaN	1.31084	16.9857	-13.9721	NaN	NaN	-2.58622	0.870384	11.112	1.95936	NaN	-1.18688	-3.53485	8.33319	NaN	NaN	NaN	14.2155	26.7844	-5.09806	-14.8288
0.677204	18.2297	-45.074	NaN	1.15174	16.37	-13.5106	NaN	NaN	-2.46879	0.948138	10.9736	1.89481	NaN	-1.22299	-3.76365	8.25747	NaN	NaN	NaN	14.317	26.1217	-5.10719	-14.7446
0.765296	18.7053	-45.0204	NaN	1.21264	15.4327	-12.5749	NaN	NaN	-2.52978	0.973589	10.7587	1.93047	NaN	-1.17068	-3.92184	8.30062	NaN	NaN	NaN	13.9805	25.0337	-5.32126	-14.4685
0.85987	19.2887	-45.1951	NaN	1.16814	14.9573	-12.2333	NaN	NaN	-2.78285	1.00795	10.4717	1.84725	NaN	-1.28288	-4.04761	8.13978	NaN	NaN	NaN	13.8657	23.7273	-5.49599	-14.068
0.97532	20.0364	-45.5062	NaN	1.07521	14.6748	-11.9541	NaN	NaN	-3.39946	1.0504	10.1202	1.91685	NaN	-1.22392	-4.21586	8.0834	NaN	NaN	NaN	13.8906	22.7636	-5.39227	-13.9424
1.06399	20.3491	-45.3279	NaN	1.09395	13.7937	-11.0354	NaN	NaN	-4.09139	1.08761	9.7381	1.59497	NaN	-1.34344	-4.18881	8.08267	NaN	NaN	NaN	13.724	22.0229	-5.42107	-13.4129
1.09891	20.7738	-45.3341	NaN	0.957996	13.0398	-10.2775	NaN	NaN	-4.30545	1.16283	9.26034	1.52235	NaN	-1.41778	-4.13954	8.05479	NaN	NaN	NaN	13.5834	21.38	-5.55433	-13.0585
1.13413	21.0792	-45.3372	NaN	0.831336	12.2354	-9.92951	NaN	NaN	-4.25367	1.24915	8.63692	1.26421	NaN	-1.58132	-3.98299	7.56651	NaN	NaN	NaN	12.982	20.0202	-5.60888	-12.8311
1.00001	21.261	-45.2771	NaN	0.671838	11.5786	-9.18277	NaN	NaN	-3.77589	1.29367	7.94061	1.13577	NaN	-1.67579	-3.75502	7.60486	NaN	NaN	NaN	12.8725	19.345	-5.68513	-12.2069
0.944872	21.3584	-45.3581	NaN	0.549556	10.7918	-8.27474	NaN	NaN	-3.19685	1.21104	7.04129	0.546321	NaN	-1.68954	-3.5021	7.6979	NaN	NaN	NaN	12.9506	18.6359	-5.70895	-12.2755
0.7972	21.2894	-45.3242	NaN	0.442885	9.9981	-7.14561	NaN	NaN	-2.88441	2.02035	6.07838	0.214425	NaN	-1.14809	-3.19965	7.97573	NaN	NaN	NaN	13.0513	18.4807	-5.69426	-12.7255
0.764664	21.0956	-45.1798	NaN	0.464573	9.4891	-6.01471	NaN	NaN	-2.96221	1.77206	4.96694	-0.333664	NaN	-1.04155	-2.8808	8.60101	NaN	NaN	NaN	13.6331	18.989	-5.84759	-12.6897
0.586938	20.986	-45.0538	NaN	0.477828	8.42134	-5.31823	NaN	NaN	-3.058	1.03619	3.71954	-0.752411	NaN	-1.10657	-2.57496	8.22853	NaN	NaN	NaN	13.1648	18.6233	-5.84656	-12.9813
0.625629	20.924	-44.9351	NaN	0.434679	7.49193	-4.33316	NaN	NaN	-3.33	1.1391	2.42007	-1.35924	NaN	-0.706174	-2.42935	8.329	NaN	NaN	NaN	13.3148	18.4823	-5.86213	-13.3446
0.600801	20.7269	-44.8709	NaN	0.471123	7.86709	-4.00827	NaN	NaN	-3.70513	0.840754	1.17808	-2.05561	NaN	-0.591422	-2.05023	9.00973	NaN	NaN	NaN	13.8211	18.6733	-6.36695	-13.2537
0.538481	20.6887	-44.8295	NaN	0.470984	7.9873	-4.54854	NaN	NaN	-3.61871	0.672052	-0.287489	-2.72698	NaN	-0.389072	-1.87363	8.4965	NaN	NaN	NaN	13.3371	17.5384	-6.47342	-13.2015
0.626462	20.6959	-44.7219	NaN	0.394253	8.23825	-4.05686	NaN	NaN	-3.84309	0.55316	-1.64221	-3.33834	NaN	-0.2667	-1.68855	9.12414	NaN	NaN	NaN	13.9744	18.351	-6.60928	-13.227
0.537582	20.8617	-44.8178	NaN	0.310177	7.77851	-3.19432	NaN	NaN	-3.53039	-0.246517	-2.9104	-4.1919	NaN	-0.71506	-1.51139	9.37727	NaN	NaN	NaN	14.0729	18.8411	-6.35063	-13.398
0.577905	21.1303	-45.0882	NaN	0.326641	8.21809	-3.80445	NaN	NaN	-3.14847	-0.465152	-4.18457	-4.62845	NaN	-0.0215046	-1.371	8.91966	NaN	NaN	NaN	13.756	18.5321	-6.20143	-13.4659
0.678624	21.3659	-45.2624	NaN	0.289861	8.09728	-3.12908	NaN	NaN	-3.28458	-0.974242	-5.24226	-5.37167	NaN	-0.0087622	-1.67118	9.27633	NaN	NaN	NaN	13.9556	19.2555	-5.82847	-14.2754
0.67737	21.645	-45.5994	NaN	0.496987	9.74024	-4.59537	NaN	NaN	-3.42198	-0.868381	-6.22332	-5.59947	NaN	1.174	-1.83575	9.12329	NaN	NaN	NaN	14.3973	19.0955	-5.82577	-13.3561
0.797921	22.0254	-45.8512	NaN	0.589426	9.94545	-4.60905	NaN	NaN	-3.6871	-1.10908	-6.85349	-6.06412	NaN	0.996897	-2.32088	9.06289	NaN	NaN	NaN	14.2443	19.6917	-5.33185	-13.4776
0.854469	22.3936	-45.979	NaN	0.6105	9.79651	-3.84435	NaN	NaN	-4.11828	-1.21091	-7.08374	-6.08494	NaN	0.988936	-3.08602	9.46115	NaN	NaN	NaN	14.2448	20.3707	-4.74143	-13.5852
0.939085	22.8062	-46.2261	NaN	0.826036	10.4491	-4.70539	NaN	NaN	-4.361	-1.21785	-7.19106	-6.10407	NaN	1.01868	-3.65732	9.0217	NaN	NaN	NaN	14.2639	19.7397	-4.28165	-13.3783
1.06179	23.1747	-46.5745	NaN	1.06432	11.2576	-5.3295	NaN	NaN	-4.80561	-1.14807	-7.0956	-6.09358	NaN	1.00393	-4.04425	8.96089	NaN	NaN	NaN	14.4078	19.4226	-4.05146	-13.3145
1.07905	23.5085	-46.8487	NaN	1.22824	11.2621	-5.53623	NaN	NaN	-5.25251	-0.726444	-6.78721	-6.03096	NaN	1.04884	-4.28674	8.5	NaN	NaN	NaN	13.7178	18.8667	-3.76901	-13.0046
1.07172	23.8814	-47.0151	NaN	1.12585	10.6066	-4.84081	NaN	NaN	-5.57412	-0.467432	-6.38473	-5.9612	NaN	0.847065	-4.66051	8.33346	NaN	NaN	NaN	13.8701	18.7681	-3.15311	-13.1561
1.11643	24.252	-47.3272	NaN	1.15723	10.1728	-4.23828	NaN	NaN	-5.26629	-0.235936	-5.92433	-6.0119	NaN	0.824604	-4.66513	8.21192	NaN	NaN	NaN	13.3124	18.0699	-3.07682	-12.4186
1.0381	24.6212	-47.6379	NaN	0.991401	9.05593	-2.68903	NaN	NaN	-5.19511	-0.00440329	-5.52348	-6.34017	NaN	0.689706	-4.77326	8.41236	NaN	NaN	NaN	13.3378	18.1094	-2.5709	-12.3054
0.984936	25.0423	-47.5233	NaN	0.851807	8.40159	-2.03383	NaN	NaN	-4.96531	0.27098	-5.0657	-6.30119	NaN	0.93704	-4.76169	8.116	NaN	NaN	NaN	13.0469	17.576	-2.35268	-12.1195
0.961909	25.3635	-47.5412	NaN	0.745272	8.01687	-1.4391	NaN	NaN	-4.62278	0.365288	-4.77555	-6.36956	NaN	0.837466	-4.88349	8.05055	NaN	NaN	NaN	12.9264	17.7755	-2.16091	-12.2112
1.03374	25.7576	-47.7937	NaN	0.747885	8.12986	-1.31386	NaN	NaN	-4.59225	0.525548	-4.68941	-6.51875	NaN	0.89695	-4.86943	7.99579	NaN	NaN	NaN	12.3744	17.5472	-2.33889	-12.315
1.09659	26.0121	-48.1204	NaN	0.662246	8.14186	-1.06086	NaN	NaN	-4.63053	0.506168	-4.61334	-6.74674	NaN	0.862747	-5.19201	8.03852	NaN	NaN	NaN	12.117	17.2189	-2.32479	-12.2913
1.13734	26.2916	-48.1898	NaN	0.514143	7.63465	-0.494588	NaN	NaN	-4.66618	0.491685	-4.72446	-7.01159	NaN	0.65608	-5.80789	7.98309	NaN	NaN	NaN	11.9905	16.5555	-1.98023	-12.0592
1.23032	26.4796	-48.3317	NaN	0.490799	7.75623	-0.569086	NaN	NaN	-4.63195	0.478227	-4.91958	-7.36804	NaN	0.474845	-6.37623	7.90767	NaN	NaN	NaN	12.3154	16.2149	-1.78248	-12.0254
1.28093	26.5996	-48.4905	NaN	0.515767	8.25509	-0.769495	NaN	NaN	-4.73449	0.544526	-5.30686	-7.85192	NaN	0.323998	-6.7168	7.98503	NaN	NaN	NaN	12.0286	16.3768	-1.84352	-12.0242
1.33826	26.7241	-48.6589	NaN	0.510187	8.27714	-0.691299	NaN	NaN	-4.79621	0.587855	-5.73707	-8.20585	NaN	0.100426	-7.1051	7.90022	NaN	NaN	NaN	12.0171	16.4437	-1.63055	-12.0542
1.32769	26.8572	-48.6455	NaN	0.534406	8.54731	-0.773939	NaN	NaN	-4.93113	0.693187	-6.06631	-8.70484	NaN	-0.0682693	-7.37186	7.86804	NaN	NaN	NaN	12.2779	16.1782	-1.5506	-12.358
1.37712	26.9001	-48.2272	NaN	0.658438	8.82616	-1.01285	NaN	NaN	-5.00445	0.73908	-6.29983	-9.15252	NaN	-0.222296	-7.56594	7.76359	NaN	NaN	NaN	12.4705	15.8813	-1.56136	-12.3521
1.488	27.0041	-48.3795	NaN	0.873057	9.6086	-2.4095	NaN	NaN	-4.97659	0.849805	-6.30499	-9.60988	NaN	-0.315213	-7.59605	7.02612	NaN	NaN	NaN	12.5995	15.1301	-1.67895	-11.8921
1.50595	27.0284	-48.1996	NaN	0.862447	9.5762	-2.43446	NaN	NaN	-5.47258	0.725135	-6.50156	-10.0433	NaN	-0.558609	-7.68931	6.97652	NaN	NaN	NaN	13.2834	15.5391	-1.34871	-12.0405
1.60532	27.0835	-48.4641	NaN	1.03532	9.62837	-2.66869	NaN	NaN	-5.58719	0.771299	-6.5228	-10.245	NaN	-0.598948	-7.48987	6.6643	NaN	NaN	NaN	13.3911	15.5005	-1.20127	-12.0549
1.62349	27.1255	-48.4303	NaN	1.00503	9.46669	-2.46615	NaN	NaN	-5.56677	0.694913	-6.32023	-10.0918	NaN	-0.672869	-7.54457	6.71563	NaN	NaN	NaN	14.0116	15.9467	-0.997309	-12.2671
1.60243	27.1783	-48.2738	NaN	0.922416	8.6407	-1.70596	NaN	NaN	-5.4421	0.686468	-6.08618	-9.89859	NaN	-0.743571	-7.74891	6.71916	NaN	NaN	NaN	14.6669	16.6241	-0.523549	-12.5669
1.58446	27.2588	-48.1782	NaN	0.915199	8.30305	-1.42659	NaN	NaN	-5.17838	0.526718	-5.91035	-9.73135	NaN	-0.717403	-7.66401	6.57287	NaN	NaN	NaN	15.0761	17.4798	-0.424745	-12.8864
1.37801	27.3237	-48.1013	NaN	0.90552	7.80091	-0.854258	NaN	NaN	-4.92207	0.53017	-5.65311	-9.57029	NaN	-0.701339	-7.66418	6.54594	NaN	NaN	NaN	15.3004	17.8747	-0.367881	-13.085
1.4235	27.4418	-48.1028	NaN	0.911558	7.26009	-0.417149	NaN	NaN	-4.81468	0.426349	-5.28022	-9.35748	NaN	-0.694921	-7.70146	6.41915	NaN	NaN	NaN	15.382	17.3302	-0.459937	-12.8877
1.45596	27.4778	-48.1007	NaN	1.04294	7.79252	-0.526419	NaN	NaN	-5.10726	0.52229	-4.94068	-9.16792	NaN	-0.540108	-7.54507	6.70842	NaN	NaN	NaN	15.9045	17.2384	-1.189	-12.9335
1.55335	27.4733	-48.3361	NaN	1.26599	8.95314	-1.59658	NaN	NaN	-5.25762	0.577629	-4.69345	-8.9842	NaN	-0.57233	-7.08888	6.47637	NaN	NaN	NaN	15.6228	16.6309	-2.22348	-12.9268
1.40193	27.6354	-48.2851	NaN	0.969849	7.75684	-0.789967	NaN	NaN	-4.90757	0.693971	-4.4201	-9.10907	NaN	-0.895689	-7.4271	6.1754	NaN	NaN	NaN	15.7405	16.7545	-1.53634	-13.2229
1.25154	27.7384	-48.1866	NaN	0.470298	5.57473	1.52598	NaN	NaN	-4.79156	0.733284	-4.04785	-9.40305	NaN	-1.29736	-8.07058	6.55672	NaN	NaN	NaN	16.4751	17.8196	-0.360115	-13.1504
1.28212	27.4007	-48.1671	NaN	0.38296	6.77363	1.33167	NaN	NaN	-4.45883	1.7312	-3.91856	-9.17157	NaN	-0.423847	-7.59037	7.11128	NaN	NaN	NaN	16.1963	18.176	-1.25044	-13.26
1.12775	27.2972	-48.0194	NaN	-0.100202	5.99194	1.80845	NaN	NaN	-3.64874	1.73641	-3.91262	-9.22565	NaN	-0.692422	-7.63887	6.6082	NaN	NaN	NaN	16.3206	17.8435	-0.380404	-12.9755
0.946716	27.0186	-47.8049	NaN	-0.499167	5.73188	2.80313	NaN	NaN	-3.00976	1.72427	-4.08139	-9.31259	NaN	-0.672216	-7.44734	6.94332	NaN	NaN	NaN	16.0355	18.0979	-0.236286	-13.0871
0.780767	26.5508	-47.6024	NaN	-0.863274	5.96328	2.83597	NaN	NaN	-2.15358	1.64763	-4.46731	-9.35192	NaN	-0.597107	-7.25212	6.70938	NaN	NaN	NaN	15.8468	17.4389	-0.139497	-12.9459
0.581335	25.9987	-47.4352	NaN	-1.11592	6.49302	3.19722	NaN	NaN	-1.39493	1.58227	-5.05332	-9.56386	NaN	-0.393626	-7.0532	7.04319	NaN	NaN	NaN	15.6923	16.9824	-0.38772	-12.8185
0.315448	25.4741	-47.3633	NaN	-1.51219	6.76232	3.63285	NaN	NaN	-0.612066	1.20754	-5.70117	-9.81459	NaN	-0.535239	-7.0434	7.26736	NaN	NaN	NaN	15.422	16.5193	-0.375802	-12.6909
0.0217085	24.6874	-47.0327	NaN	-1.81435	5.67747	5.07351	NaN	NaN	0.160312	0.733389	-6.5044	-10.4965	NaN	-0.706096	-7.39659	7.46997	NaN	NaN	NaN	16.0641	16.643	0.409259	-13.3815
-0.36279	24.0938	-46.6694	NaN	-2.12726	5.44253	5.79421	NaN	NaN	0.434654	0.311696	-7.19105	-10.7803	NaN	-0.940245	-7.49682	7.70913	NaN	NaN	NaN	15.5797	16.7042	0.563056	-13.5156
-0.660494	23.372	-46.5145	NaN	-2.10624	5.36156	5.9165	NaN	NaN	0.639686	0.427079	-8.02601	-11.0754	NaN	-0.790484	-7.6098	7.74467	NaN	NaN	NaN	15.6708	16.1124	0.49743	-13.365
-0.917256	22.71	-46.1869	NaN	-2.11547	5.01821	6.25805	NaN	NaN	0.496803	0.289394	-8.78636	-11.4799	NaN	-0.814796	-7.48019	7.83302	NaN	NaN	NaN	15.5613	15.4947	0.420485	-13.2354
-0.851891	22.1043	-45.8383	NaN	-1.97195	4.73335	6.50514	NaN	NaN	0.609501	0.0802579	-9.43845	-11.7538	NaN	-0.859651	-7.3441	8.01194	NaN	NaN	NaN	15.1718	15.3578	0.382785	-13.2399
-0.868025	21.6047	-45.5079	NaN	-2.04368	4.44279	6.64289	NaN	NaN	1.17435	-0.434082	-9.8779	-12.1186	NaN	-0.87587	-7.15776	8.00394	NaN	NaN	NaN	15.1566	15.681	0.613322	-13.6032
-0.866979	21.104	-45.1566	NaN	-2.05952	4.3129	6.90813	NaN	NaN	1.70885	-0.483937	-10.0262	-11.8136	NaN	-0.520925	-7.58875	8.50881	NaN	NaN	NaN	15.2239	16.1908	0.840204	-13.8575
-0.891753	20.8681	-44.9682	NaN	-2.07272	3.9505	7.16717	NaN	NaN	2.30057	-1.2217	-9.86093	-11.4455	NaN	-0.8365	-7.92849	8.6832	NaN	NaN	NaN	15.3498	15.9263	1.11701	-13.7898
-0.902155	20.3766	-45.2295	NaN	-2.06543	3.94568	6.92707	NaN	NaN	2.53073	-1.34517	-9.45233	-10.966	NaN	-0.83157	-8.04541	8.53662	NaN	NaN	NaN	15.7361	15.5786	1.36924	-13.6681
-1.17113	20.1891	-45.1775	NaN	-2.11677	3.89361	6.90023	NaN	NaN	2.71628	-1.39325	-8.84396	-10.4055	NaN	-0.897536	-8.00687	8.4379	NaN	NaN	NaN	15.7262	15.8503	1.64797	-13.7906
-1.24309	20.0296	-45.1253	NaN	-1.97852	3.52161	7.2722	NaN	NaN	1.9829	-1.39952	-8.04754	-10.0351	NaN	-1.05976	-7.86378	8.48679	NaN	NaN	NaN	15.86	16.3085	1.93511	-13.6059
-1.28803	20.069	-45.164	NaN	-1.70213	3.60632	7.00528	NaN	NaN	1.41217	-1.22815	-7.20799	-9.39183	NaN	-1.05792	-7.79474	8.50069	NaN	NaN	NaN	15.8959	16.6514	1.94699	-13.6872
-1.23865	20.0506	-45.204	NaN	-1.36752	3.74611	6.72862	NaN	NaN	0.309248	-0.960114	-6.27785	-8.88628	NaN	-0.951156	-7.31539	8.42556	NaN	NaN	NaN	16.0651	16.7986	1.67304	-13.8132
-1.1718	20.1032	-45.2293	NaN	-1.15007	3.62649	6.488	NaN	NaN	-0.641529	-0.664329	-5.28182	-8.47486	NaN	-0.878181	-7.04221	8.33642	NaN	NaN	NaN	16.0911	16.5011	1.58029	-13.8932
-1.07384	20.194	-45.2569	NaN	-1.03864	3.53935	6.25323	NaN	NaN	-1.29295	-0.344029	-4.40741	-8.10231	NaN	-0.873358	-6.68219	8.30147	NaN	NaN	NaN	15.8926	15.9234	1.59541	-13.74
-0.972261	20.306	-45.2664	NaN	-1.03995	3.57063	5.82964	NaN	NaN	-1.19921	0.0978405	-3.8218	-7.92575	NaN	-0.768705	-6.42098	8.22806	NaN	NaN	NaN	15.7307	15.4202	1.81641	-13.5405
-0.462568	20.4264	-45.1674	NaN	-1.07487	3.38001	5.7652	NaN	NaN	-0.598183	0.356314	-3.29181	-7.79298	NaN	-0.830307	-6.1011	8.28894	NaN	NaN	NaN	15.6553	15.8985	2.33016	-13.7374
-0.329018	20.6054	-45.3339	NaN	-0.791714	3.83568	5.00351	NaN	NaN	-0.292034	0.615054	-3.00134	-7.59625	NaN	-0.862683	-5.61877	8.17499	NaN	NaN	NaN	15.6584	15.9917	2.56801	-13.6623
-0.339461	20.8569	-45.0833	NaN	-0.706958	4.3795	4.38928	NaN	NaN	0.00738338	0.731153	-2.92188	-7.43882	NaN	-0.844476	-5.17417	8.20066	NaN	NaN	NaN	15.5352	15.8105	2.72776	-13.8971
-0.0420784	21.0019	-45.4363	NaN	-0.883985	4.88407	3.64729	NaN	NaN	0.173913	0.761933	-3.08843	-7.29739	NaN	-0.656655	-5.005	8.04212	NaN	NaN	NaN	15.4277	15.1684	3.0764	-13.3394
0.0286437	21.1148	-45.2746	NaN	-0.581035	4.9433	3.87902	NaN	NaN	0.0321142	0.601105	-3.32478	-7.25899	NaN	-0.687081	-4.85992	8.48896	NaN	NaN	NaN	15.0545	15.1713	3.20857	-13.2177
-0.0718462	21.4231	-45.6077	NaN	-0.346491	5.21254	3.61325	NaN	NaN	-0.368326	0.431434	-3.9101	-7.44233	NaN	-0.561755	-4.94082	8.66633	NaN	NaN	NaN	15.2284	14.7697	3.17929	-13.07
-0.207667	21.7146	-45.7308	NaN	-0.402944	5.16942	3.3315	NaN	NaN	-0.974292	0.180444	-4.61392	-7.69563	NaN	-0.58319	-5.02481	8.50087	NaN	NaN	NaN	15.0769	14.1823	3.18577	-13.0188
0.0854059	21.9037	-45.7293	NaN	-0.0797941	4.82486	3.1679	NaN	NaN	-1.45138	0.480614	-5.3885	-8.06608	NaN	-0.217225	-5.18898	8.3588	NaN	NaN	NaN	15.0933	13.7003	3.04708	-13.1708
-0.0102246	22.3429	-45.9405	NaN	-0.029574	4.69779	2.90491	NaN	NaN	-1.75756	0.594851	-6.31604	-8.54025	NaN	-0.155888	-5.28615	8.21011	NaN	NaN	NaN	14.8283	13.0559	2.90447	-13.1439
0.206757	22.7759	-46.0409	NaN	-0.0457777	4.46323	2.84909	NaN	NaN	-1.73221	0.258784	-7.28238	-9.09679	NaN	-0.210269	-5.44257	8.18341	NaN	NaN	NaN	14.3538	12.5522	2.80597	-13.1843
0.320467	23.3925	-46.3434	NaN	0.040034	4.31158	2.73855	NaN	NaN	-1.55261	-0.264295	-8.29137	-9.56929	NaN	-0.417434	-5.73382	8.20597	NaN	NaN	NaN	14.2022	12.1402	2.8805	-13.2294
0.342625	23.8305	-46.3415	NaN	0.0653397	3.92922	2.69384	NaN	NaN	-1.90637	-0.553597	-9.05708	-9.92652	NaN	-0.343665	-6.2122	8.07962	NaN	NaN	NaN	14.6169	11.9953	3.4091	-13.5047
0.674402	24.3212	-46.5049	NaN	0.0691614	3.76753	2.57314	NaN	NaN	-2.23766	-0.884004	-9.59433	-10.0323	NaN	-0.397834	-6.59356	8.01115	NaN	NaN	NaN	14.5289	11.5096	3.53979	-13.3074
0.679944	24.7634	-46.5879	NaN	0.106138	3.78602	2.43176	NaN	NaN	-2.15024	-1.24483	-9.86056	-9.98592	NaN	-0.538626	-6.83592	7.97868	NaN	NaN	NaN	14.5506	11.3018	3.70119	-13.2447
0.970397	25.0947	-46.6617	NaN	0.207267	3.95441	2.05435	NaN	NaN	-2.26338	-1.48168	-9.79625	-9.7428	NaN	-0.593974	-6.78256	7.73548	NaN	NaN	NaN	14.6108	11.0321	3.61374	-13.2869
1.00865	25.3953	-46.7513	NaN	0.39303	3.99271	1.72164	NaN	NaN	-2.63208	-1.50918	-9.4499	-9.30391	NaN	-0.629775	-6.73312	7.45646	NaN	NaN	NaN	14.6901	10.336	3.63507	-13.2489
1.1023	25.5852	-46.8161	NaN	0.447644	4.22151	1.42148	NaN	NaN	-3.04149	-1.49136	-8.9619	-8.87183	NaN	-0.688406	-6.45461	7.26405	NaN	NaN	NaN	14.6945	10.4349	3.39457	-13.2351
1.25551	25.7038	-46.8827	NaN	0.367082	4.23439	1.23478	NaN	NaN	-3.30839	-1.37994	-8.21633	-8.39861	NaN	-0.745838	-6.46416	7.09941	NaN	NaN	NaN	14.7177	10.7214	3.21344	-13.2694
1.31151	25.7798	-47.3515	NaN	0.360986	4.2075	1.16433	NaN	NaN	-3.25141	-1.06988	-7.4393	-8.09547	NaN	-0.646457	-6.32805	6.99571	NaN	NaN	NaN	14.6256	11.1905	2.92988	-13.5378
1.20414	25.7509	-47.3498	NaN	0.283275	3.96795	1.35482	NaN	NaN	-3.2641	-0.807293	-6.5971	-7.86641	NaN	-0.672465	-6.1753	6.93312	NaN	NaN	NaN	14.5492	11.1195	2.60063	-13.6064
1.22108	25.582	-47.3829	NaN	0.0698698	3.42309	2.08541	NaN	NaN	-3.01582	-0.362642	-5.85463	-7.83407	NaN	-0.524798	-5.90041	7.03157	NaN	NaN	NaN	14.4423	10.8012	2.43663	-13.6714
0.963703	25.3955	-47.2017	NaN	-0.0516823	2.70227	2.97033	NaN	NaN	-2.48645	0.0775269	-5.34908	-7.91324	NaN	-0.328823	-5.68254	7.13488	NaN	NaN	NaN	14.2542	10.417	2.34872	-13.52
0.950814	25.1118	-46.5739	NaN	-0.155314	2.43602	3.36424	NaN	NaN	-2.13897	0.327415	-4.87309	-7.88863	NaN	-0.126759	-5.46312	7.1341	NaN	NaN	NaN	14.2017	10.522	2.16251	-13.2786
0.808629	24.9896	-46.5935	NaN	-0.309263	2.10049	3.58248	NaN	NaN	-1.86556	0.553437	-4.6213	-7.91551	NaN	0.0830756	-5.67254	7.02717	NaN	NaN	NaN	14.1467	11.0824	2.17263	-13.5164
0.574251	24.9319	-46.4062	NaN	-0.424508	1.76144	4.33828	NaN	NaN	-1.69843	0.515346	-4.55141	-8.13317	NaN	-0.00841598	-5.95085	7.45766	NaN	NaN	NaN	14.0321	12.1246	2.04842	-13.6517
0.7321	24.8733	-46.3152	NaN	-0.500782	2.02048	4.33833	NaN	NaN	-1.82266	0.707539	-4.56202	-8.27681	NaN	0.355196	-6.20576	7.68268	NaN	NaN	NaN	13.9855	12.4363	1.7293	-13.8676
0.749366	24.8605	-46.1704	NaN	-0.61177	2.05302	4.54336	NaN	NaN	-2.15095	0.256523	-4.819	-8.54073	NaN	-0.190614	-6.63326	7.95756	NaN	NaN	NaN	13.9976	12.3339	1.66969	-13.7461
0.718257	24.9636	-46.5217	NaN	-0.85822	2.21002	4.53113	NaN	NaN	-2.18	-0.0247534	-5.01171	-8.8246	NaN	-0.439962	-6.93511	8.00417	NaN	NaN	NaN	13.9994	12.0969	1.7475	-13.6708
0.583574	25.0133	-46.3453	NaN	-0.947206	2.39606	4.72167	NaN	NaN	-1.99554	-0.16967	-5.29568	-9.1424	NaN	-0.73314	-7.26749	8.29624	NaN	NaN	NaN	14.1038	11.9801	1.86485	-13.5747
0.557203	25.0208	-46.59	NaN	-1.09274	2.71591	4.65415	NaN	NaN	-1.81779	-0.22697	-5.58487	-9.3313	NaN	-0.93154	-7.46199	8.39105	NaN	NaN	NaN	14.2351	11.9257	1.93665	-13.6213
0.547957	24.9868	-46.6471	NaN	-1.04261	2.85606	4.72493	NaN	NaN	-1.6622	-0.248498	-5.86147	-9.53636	NaN	-1.05791	-7.61432	8.51506	NaN	NaN	NaN	14.3996	12.5508	1.99079	-13.7605
0.54657	24.9121	-46.6693	NaN	-0.865585	3.09521	4.46181	NaN	NaN	-1.85108	-0.269703	-6.02019	-9.65333	NaN	-1.06588	-7.55497	8.41437	NaN	NaN	NaN	14.5481	13.1123	2.00114	-14.006
0.539551	24.8716	-46.7822	NaN	-0.737546	3.46782	4.08539	NaN	NaN	-2.2635	-0.196513	-6.14188	-9.66391	NaN	-1.05477	-7.37834	8.37686	NaN	NaN	NaN	14.6393	13.0365	1.87663	-13.8963
0.49831	24.7937	-46.7636	NaN	-0.78716	3.51064	4.22722	NaN	NaN	-2.49199	-0.130723	-6.13052	-9.62766	NaN	-1.01667	-7.20648	8.55375	NaN	NaN	NaN	14.8345	12.8986	2.00823	-13.9944
0.496712	24.704	-46.7986	NaN	-0.727982	3.71766	3.58917	NaN	NaN	-2.06883	-0.0426115	-6.16997	-9.51297	NaN	-0.758601	-6.9106	8.05093	NaN	NaN	NaN	14.9462	12.2036	2.15887	-13.8648
0.228414	24.7312	-47.0703	NaN	-1.00188	4.03724	3.31174	NaN	NaN	-1.36793	-0.0234815	-6.15414	-9.37024	NaN	-0.650316	-6.78777	7.97749	NaN	NaN	NaN	14.9647	12.2766	2.35158	-13.7419
0.131002	24.6739	-47.1001	NaN	-1.09668	3.92057	3.40497	NaN	NaN	-0.94608	-0.0132605	-6.12581	-9.27845	NaN	-0.452542	-6.79103	7.95079	NaN	NaN	NaN	15.0039	12.3632	2.45334	-13.7763
0.0717059	24.5316	-46.597	NaN	-1.14214	3.62012	3.98619	NaN	NaN	-0.677015	-0.147119	-6.14876	-9.32445	NaN	-0.703791	-6.87006	8.28301	NaN	NaN	NaN	14.9995	12.5178	2.40138	-13.8417
0.0465145	24.4633	-46.4233	NaN	-1.09948	3.34707	4.01558	NaN	NaN	-0.503811	-0.276837	-6.24891	-9.35802	NaN	-0.735399	-6.9208	8.12335	NaN	NaN	NaN	15.0333	12.2943	2.55364	-13.8495
0.00111973	24.403	-46.3157	NaN	-1.13275	3.07874	4.26233	NaN	NaN	-0.752221	-0.188669	-6.3399	-9.40057	NaN	-0.557817	-7.04408	8.18719	NaN	NaN	NaN	15.0551	12.4372	2.72193	-13.9468
-0.0605663	24.4167	-46.2509	NaN	-1.21172	2.47882	4.794	NaN	NaN	-0.829362	-0.208665	-6.4842	-9.44864	NaN	-0.686244	-7.23735	8.2171	NaN	NaN	NaN	15.0643	12.346	2.97654	-14.0422
-0.122207	24.3959	-46.2907	NaN	-1.31465	2.40526	4.95016	NaN	NaN	-0.725227	-0.26941	-6.73699	-9.54253	NaN	-0.789205	-7.34894	8.26235	NaN	NaN	NaN	15.0053	11.7788	2.99137	-13.9951
-0.152203	24.3597	-46.2255	NaN	-1.37491	2.46195	4.93616	NaN	NaN	-0.636994	-0.322402	-7.06773	-9.64733	NaN	-0.857598	-7.45359	8.24098	NaN	NaN	NaN	14.916	11.2139	2.95183	-13.8265
-0.202858	24.392	-46.1695	NaN	-1.47418	2.50247	5.02699	NaN	NaN	-0.525013	-0.273917	-7.40617	-9.76701	NaN	-0.904151	-7.44198	8.24533	NaN	NaN	NaN	14.8852	11.2696	2.99919	-13.9713
-0.243263	24.4521	-46.2072	NaN	-1.61782	2.5797	5.17589	NaN	NaN	-0.552995	-0.291121	-7.69094	-9.89094	NaN	-1.04648	-7.31118	8.28462	NaN	NaN	NaN	14.9017	11.1877	3.04624	-13.7967
-0.313846	24.4784	-46.1893	NaN	-1.77415	2.78386	5.16736	NaN	NaN	-0.316048	-0.307293	-7.97228	-10.0015	NaN	-1.09154	-6.95172	8.15531	NaN	NaN	NaN	14.9597	11.8209	3.24293	-13.7461
-0.170689	24.4771	-46.2028	NaN	-1.88453	3.14259	5.09945	NaN	NaN	-0.280767	-0.4786	-8.23956	-9.98821	NaN	-0.873215	-6.60955	8.07657	NaN	NaN	NaN	15.0129	12.5862	3.38752	-13.689
-0.193347	24.4568	-46.2185	NaN	-2.07414	3.41683	5.1115	NaN	NaN	0.375979	-0.247405	-8.4353	-9.9063	NaN	-0.246403	-6.48077	7.97524	NaN	NaN	NaN	14.9488	12.7895	3.64813	-13.8631
-0.207836	24.3948	-46.2618	NaN	-2.19724	3.7558	5.06064	NaN	NaN	1.01867	-0.461232	-8.38502	-9.61221	NaN	-0.0132671	-6.56219	7.85734	NaN	NaN	NaN	14.8898	12.5919	3.87855	-14.0059
-0.225784	24.2477	-46.3103	NaN	-2.29603	4.0213	5.14525	NaN	NaN	1.55119	-1.17948	-8.15732	-9.27382	NaN	-0.376666	-6.83403	7.8627	NaN	NaN	NaN	14.7526	12.2003	4.10164	-13.9881
-0.334437	24.0099	-46.5767	NaN	-2.07227	4.26663	5.13671	NaN	NaN	1.88526	-1.32885	-7.72519	-8.99536	NaN	-0.546677	-7.00802	7.8746	NaN	NaN	NaN	14.5928	11.7022	4.26255	-13.6925
-0.448368	23.7053	-46.5492	NaN	-1.70181	4.2383	5.25701	NaN	NaN	1.45044	-1.325	-7.10551	-8.72249	NaN	-0.750446	-7.00174	7.91764	NaN	NaN	NaN	14.6155	11.4708	4.49927	-13.8854
-0.5014	23.3824	-46.6012	NaN	-1.40173	4.19413	5.10649	NaN	NaN	0.174661	-1.20763	-6.40051	-8.49987	NaN	-0.825871	-6.82041	7.78796	NaN	NaN	NaN	14.5993	11.5159	4.53752	-13.8515
-0.630726	23.0553	-46.4343	NaN	-1.37354	3.69684	5.53225	NaN	NaN	-0.701552	-1.02867	-5.52245	-8.28894	NaN	-0.897554	-6.68537	7.92087	NaN	NaN	NaN	14.6532	12.4324	4.8079	-14.0447
-0.712102	22.6565	-46.0498	NaN	-1.40119	3.41815	5.65702	NaN	NaN	-0.276688	-0.669811	-4.56448	-8.05462	NaN	-0.825643	-6.56942	7.97247	NaN	NaN	NaN	14.6863	12.7704	4.90128	-13.9864
-0.686477	22.4158	-46.0979	NaN	-1.32217	3.58392	5.46934	NaN	NaN	0.117835	-0.321159	-3.67356	-7.82848	NaN	-0.610033	-6.29713	8.05455	NaN	NaN	NaN	14.6705	13.2324	4.67442	-14.0338
-0.20224	21.9686	-45.6063	NaN	-1.05436	3.35094	5.46042	NaN	NaN	0.824878	0.207709	-2.79272	-7.55878	NaN	-0.223433	-5.93943	7.97728	NaN	NaN	NaN	14.6433	13.2856	4.46739	-14.1165
-0.612612	21.7451	-45.5799	NaN	-1.16911	3.42129	4.97355	NaN	NaN	0.639848	0.663071	-2.09928	-7.29714	NaN	0.0796867	-5.64625	7.66667	NaN	NaN	NaN	14.8165	12.8838	4.29174	-14.1216
-0.110363	21.6034	-45.6837	NaN	-1.02989	3.02217	5.26463	NaN	NaN	0.492322	0.727043	-1.44671	-7.09219	NaN	-0.197082	-5.41831	7.83955	NaN	NaN	NaN	14.882	13.3618	4.1334	-14.2148
-0.161503	21.4211	-45.3008	NaN	-1.2721	2.90129	5.41732	NaN	NaN	0.523217	1.0205	-1.00909	-6.85731	NaN	-0.0499575	-5.19411	7.91179	NaN	NaN	NaN	14.7838	13.5633	3.75934	-13.8187
-0.269309	21.2832	-45.1447	NaN	-1.09532	3.10107	5.33174	NaN	NaN	0.795248	0.914156	-0.805676	-6.64359	NaN	-0.240582	-5.00742	8.03067	NaN	NaN	NaN	15.0493	13.6887	3.31042	-14.0272
-0.119775	21.1998	-45.1187	NaN	-1.48151	3.54411	5.06575	NaN	NaN	1.07192	0.897506	-0.917347	-6.56628	NaN	-0.191595	-5.08634	8.13563	NaN	NaN	NaN	15.1338	13.7226	3.04022	-14.033
-0.179031	21.0021	-44.7318	NaN	-1.61731	4.25882	4.51576	NaN	NaN	1.0831	0.708291	-1.1181	-6.36692	NaN	-0.246056	-5.00831	8.04539	NaN	NaN	NaN	15.2536	13.6934	2.84326	-14.1363
-0.579667	21.0946	-45.0034	NaN	-1.76811	4.90435	4.17091	NaN	NaN	1.0345	0.499824	-1.4016	-6.28459	NaN	-0.243396	-5.13899	8.14162	NaN	NaN	NaN	15.4132	13.7095	2.83943	-14.431
-0.422268	20.953	-45.1515	NaN	-1.88823	5.67059	3.56686	NaN	NaN	1.22971	0.242908	-1.753	-6.24362	NaN	-0.245488	-5.30146	8.09433	NaN	NaN	NaN	15.4671	13.5475	2.87703	-14.4388
-0.432298	20.7449	-45.1968	NaN	-2.05488	6.21289	3.56769	NaN	NaN	1.53521	0.0205224	-2.1274	-6.364	NaN	-0.343629	-5.57064	8.47223	NaN	NaN	NaN	15.5666	13.7423	2.97815	-14.3615
-0.47739	20.4221	-45.217	NaN	-2.17042	6.86752	3.20858	NaN	NaN	1.79042	-0.320972	-2.41484	-6.46226	NaN	-0.711373	-5.80728	8.60197	NaN	NaN	NaN	15.6341	14.215	3.06241	-14.5399
-0.597998	19.9987	-45.3916	NaN	-2.34313	7.68395	2.5895	NaN	NaN	2.34481	-0.406714	-2.67085	-6.58635	NaN	-0.816704	-5.93554	8.57311	NaN	NaN	NaN	15.604	14.6026	3.02236	-14.6013
-0.735047	19.4592	-45.5037	NaN	-2.35066	8.11796	2.35089	NaN	NaN	3.0841	-0.483997	-2.77406	-6.6805	NaN	-0.807743	-6.12563	8.69938	NaN	NaN	NaN	15.7042	14.7443	3.04173	-14.8657
-0.58377	18.7375	-45.3918	NaN	-2.08951	8.47848	2.05283	NaN	NaN	3.16269	-0.439515	-2.74865	-6.76068	NaN	-0.796649	-6.27108	8.93734	NaN	NaN	NaN	15.7654	14.7495	2.87373	-15.01
-0.692778	18.0861	-45.2194	NaN	-1.57075	8.17238	1.83306	NaN	NaN	2.6627	-0.392449	-2.63598	-6.80886	NaN	-0.886504	-6.38641	8.9181	NaN	NaN	NaN	15.7011	14.4463	2.76637	-15.0367
-0.810771	17.4604	-44.934	NaN	-1.58285	7.82792	1.71344	NaN	NaN	2.20359	-0.231505	-2.42181	-6.84262	NaN	-0.880747	-6.35388	9.00194	NaN	NaN	NaN	15.6252	14.354	2.41751	-14.977
-0.777298	16.9502	-44.605	NaN	-1.27476	7.03679	1.61999	NaN	NaN	1.95742	-0.0244018	-2.22576	-6.85689	NaN	-0.763347	-6.30946	8.86263	NaN	NaN	NaN	15.6371	13.8438	2.20855	-14.9884
-0.914105	16.597	-44.2643	NaN	-1.24372	6.35379	1.58118	NaN	NaN	2.13896	0.142115	-2.04877	-6.86123	NaN	-0.638453	-6.24069	8.83328	NaN	NaN	NaN	15.4197	13.0395	1.89334	-14.7686
-0.951483	16.3246	-43.8742	NaN	-1.20765	5.8271	1.39575	NaN	NaN	2.76843	0.253315	-1.87765	-6.79671	NaN	-0.632305	-6.13888	8.74757	NaN	NaN	NaN	15.3328	12.0396	1.79584	-14.5366
-0.786306	16.2773	-43.782	NaN	-1.04792	5.24023	1.53996	NaN	NaN	2.96507	0.364425	-1.74402	-6.74343	NaN	-0.374626	-6.05761	8.89902	NaN	NaN	NaN	15.3899	11.8574	1.7936	-14.9468
-0.703856	16.4424	-43.3506	NaN	-1.05773	4.60092	1.78806	NaN	NaN	2.85283	0.066614	-1.68529	-6.71629	NaN	-0.683876	-6.11233	9.00776	NaN	NaN	NaN	15.2921	12.123	1.96653	-14.842
-0.544608	16.7881	-43.9977	NaN	-1.06778	4.9926	1.15594	NaN	NaN	2.91079	-0.0423089	-1.62327	-6.628	NaN	-0.687926	-6.15864	9.01066	NaN	NaN	NaN	15.1985	12.6103	2.01966	-14.9234
-0.482548	17.3015	-43.7249	NaN	-1.12212	5.7222	0.757891	NaN	NaN	2.92649	-0.0885123	-1.57153	-6.6077	NaN	-0.700708	-6.19703	9.2788	NaN	NaN	NaN	14.8725	12.9986	1.94799	-14.7561
-0.510262	17.8634	-44.2888	NaN	-1.26956	6.91619	-0.202988	NaN	NaN	2.8604	-0.0805084	-1.54408	-6.65613	NaN	-0.760078	-6.17003	9.18534	NaN	NaN	NaN	15.1051	12.9477	2.21918	-14.699
-0.434986	18.7479	-45.1252	NaN	-1.24008	8.12092	-0.87669	NaN	NaN	2.64724	0.34773	-1.49575	-6.66511	NaN	-0.34734	-6.06511	9.22929	NaN	NaN	NaN	14.9232	13.259	2.46629	-15.0222
-0.408534	19.5686	-44.8288	NaN	-0.924005	8.94673	-1.50604	NaN	NaN	1.75854	0.539611	-1.48966	-6.63069	NaN	-0.306704	-5.88178	8.95074	NaN	NaN	NaN	15.4572	13.1789	2.86952	-15.4216
-0.496107	20.3268	-45.873	NaN	-0.707071	9.76089	-2.16516	NaN	NaN	0.534173	0.705315	-1.50102	-6.51681	NaN	-0.0496801	-5.64733	8.661	NaN	NaN	NaN	15.1756	12.6476	2.91374	-15.5998
-0.385336	21.1239	-46.3325	NaN	-0.434498	9.87445	-2.49963	NaN	NaN	-0.941744	0.868786	-1.59226	-6.30352	NaN	0.228249	-5.58291	8.22832	NaN	NaN	NaN	15.1426	11.8118	3.07418	-15.4451
-0.00538887	21.8439	-46.9982	NaN	-0.0708003	9.31246	-1.95173	NaN	NaN	-1.93775	0.965372	-1.78359	-6.149	NaN	0.408202	-5.62169	8.18207	NaN	NaN	NaN	15.0247	11.6784	3.18475	-15.4438
0.0471402	22.5161	-47.2028	NaN	0.220615	8.90068	-2.0927	NaN	NaN	-2.1044	0.879175	-1.98224	-5.97752	NaN	0.575543	-5.69409	7.70243	NaN	NaN	NaN	14.8669	10.8796	3.29663	-15.2277
-0.0336793	23.1532	-47.4473	NaN	0.095825	8.61391	-2.24116	NaN	NaN	-2.21328	0.336379	-2.20279	-5.93988	NaN	0.192886	-5.79156	7.31234	NaN	NaN	NaN	14.5729	10.1731	3.375	-14.9945
-0.0201009	23.709	-47.5687	NaN	0.0257637	7.74529	-1.46856	NaN	NaN	-2.3433	0.156547	-2.41009	-6.03595	NaN	0.171989	-6.05169	7.4369	NaN	NaN	NaN	14.4191	10.0381	3.57391	-15.0973
0.18979	24.1888	-47.6308	NaN	0.141438	6.80997	-0.906022	NaN	NaN	-1.55433	-0.0500699	-2.62869	-6.15556	NaN	-0.0106911	-6.35715	7.40822	NaN	NaN	NaN	14.3651	10.2739	3.77732	-15.213
-0.0328592	24.6589	-47.7261	NaN	-0.10555	6.07708	-0.343494	NaN	NaN	-1.4827	-0.269263	-2.84602	-6.31878	NaN	-0.196917	-6.5868	7.44879	NaN	NaN	NaN	14.3687	10.4679	3.71544	-15.3502
-0.0606281	25.014	-47.463	NaN	-0.188258	5.53148	0.0296293	NaN	NaN	-1.58318	-0.350739	-3.05729	-6.42625	NaN	-0.278526	-6.78271	7.50138	NaN	NaN	NaN	14.4126	10.1984	3.57791	-15.4072
0.108607	25.3462	-47.3404	NaN	-0.174055	5.08404	0.454197	NaN	NaN	-1.79358	-0.370519	-3.09313	-6.5029	NaN	-0.37322	-6.84043	7.60604	NaN	NaN	NaN	14.4903	9.78573	3.42879	-15.3968
0.211695	25.6176	-47.3099	NaN	-0.188039	4.8208	0.806109	NaN	NaN	-2.08351	-0.279025	-3.12833	-6.54692	NaN	-0.438754	-6.90934	7.78677	NaN	NaN	NaN	14.6258	9.51059	3.24915	-15.281
0.373379	25.7371	-47.0175	NaN	-0.217517	4.91335	0.679174	NaN	NaN	-2.23698	-0.152178	-3.07285	-6.61024	NaN	-0.481726	-6.62887	7.61133	NaN	NaN	NaN	14.6476	9.42133	2.96015	-15.2358
0.510726	26.0503	-47.5987	NaN	-0.251805	5.46561	0.403854	NaN	NaN	-2.44455	0.0619063	-3.03399	-6.68515	NaN	-0.388308	-6.26557	7.62793	NaN	NaN	NaN	14.8848	10.2499	2.61816	-15.5712
0.601815	26.1685	-47.5636	NaN	-0.352809	6.05956	-0.0663359	NaN	NaN	-2.47702	0.20904	-2.83208	-6.64414	NaN	-0.35599	-5.75588	7.37213	NaN	NaN	NaN	15.2243	10.9211	2.49318	-15.6971
0.731941	26.2597	-47.5415	NaN	-0.391519	6.29188	0.199852	NaN	NaN	-2.34828	0.299309	-2.75948	-6.72069	NaN	-0.253976	-5.33868	7.47708	NaN	NaN	NaN	15.0387	11.3305	2.44121	-15.7124
0.76264	26.2636	-47.575	NaN	-0.521662	7.0599	0.0979856	NaN	NaN	-1.96377	0.378663	-2.57424	-6.64732	NaN	-0.0408556	-4.97241	7.64986	NaN	NaN	NaN	14.985	11.4839	2.20145	-15.651
0.718854	26.0865	-47.4688	NaN	-0.678374	7.54635	0.264115	NaN	NaN	-1.35068	0.637041	-2.40778	-6.53989	NaN	0.446229	-4.99732	7.96419	NaN	NaN	NaN	14.9616	12.1443	2.29467	-15.4659
0.639006	25.9543	-47.7627	NaN	-0.722589	7.67797	0.6143	NaN	NaN	-0.914081	0.617154	-2.23743	-6.42821	NaN	0.377671	-5.12443	8.17905	NaN	NaN	NaN	15.0064	13.3298	2.62002	-15.9595
0.590216	25.6165	-47.8943	NaN	-0.641368	7.96428	0.607841	NaN	NaN	-0.914379	0.355236	-2.03058	-6.28562	NaN	-0.0244195	-5.10258	8.22727	NaN	NaN	NaN	15.0889	13.7821	2.83572	-16.1756
0.543467	25.2099	-48.004	NaN	-0.506999	7.96444	0.770062	NaN	NaN	-1.24121	0.35635	-1.86984	-6.14699	NaN	0.0188738	-5.19625	8.31057	NaN	NaN	NaN	15.0341	14.0585	2.99671	-16.1809
0.388951	24.6857	-47.3298	NaN	-0.450674	7.67919	1.20339	NaN	NaN	-1.80236	0.532344	-1.82341	-6.11378	NaN	0.0628077	-5.31261	8.43908	NaN	NaN	NaN	15.0107	14.659	3.11399	-16.1481
0.283901	24.4561	-47.5239	NaN	-0.407802	7.44163	1.29057	NaN	NaN	-1.83507	0.676739	-1.76235	-5.97192	NaN	0.0122113	-5.32358	8.21462	NaN	NaN	NaN	14.9592	14.7028	3.17555	-15.9143
0.134742	24.2201	-47.4726	NaN	-0.345347	7.44579	1.25141	NaN	NaN	-1.30998	0.862508	-1.89366	-5.88792	NaN	0.0811663	-5.26674	8.00768	NaN	NaN	NaN	14.8249	14.3693	3.05768	-15.819
0.405044	24.0925	-47.454	NaN	-0.361975	7.15008	1.37381	NaN	NaN	-0.759332	0.900535	-2.10492	-5.84239	NaN	0.144321	-5.38147	7.73064	NaN	NaN	NaN	14.7733	13.8116	3.11939	-15.7776
0.0442938	24.1396	-47.5282	NaN	-0.260811	7.19877	1.15848	NaN	NaN	-0.707448	0.85195	-2.46399	-5.75777	NaN	0.234469	-5.43092	7.36775	NaN	NaN	NaN	14.621	13.1266	2.89456	-15.7739
0.447983	24.1879	-47.6687	NaN	-0.215359	6.94121	1.35733	NaN	NaN	-0.65056	0.647021	-2.883	-5.84652	NaN	0.269636	-5.61122	7.23987	NaN	NaN	NaN	14.4253	12.7035	2.7701	-15.6875
0.128517	24.4151	-47.4495	NaN	-0.119262	6.55623	1.72149	NaN	NaN	-1.05439	0.23618	-3.10348	-5.80155	NaN	0.289192	-5.93194	7.18997	NaN	NaN	NaN	14.2724	12.3392	2.74037	-15.8971
0.198689	24.4938	-47.8137	NaN	0.114872	6.88362	1.38778	NaN	NaN	-1.59589	-0.0725829	-3.38827	-5.7806	NaN	0.321456	-6.06986	7.07707	NaN	NaN	NaN	14.268	11.7395	2.42147	-15.9509
0.269101	24.662	-48.0343	NaN	0.365685	6.91812	1.22904	NaN	NaN	-2.06559	-0.311061	-3.66112	-5.79913	NaN	0.150924	-6.32085	6.97086	NaN	NaN	NaN	14.297	11.2802	2.3521	-16.0656
0.451009	24.7881	-48.105	NaN	0.492462	7.06683	0.942617	NaN	NaN	-2.31731	-0.475797	-3.74832	-5.76341	NaN	-0.0615428	-6.53374	6.86299	NaN	NaN	NaN	14.4437	10.7988	2.37543	-16.1103
0.505538	24.8786	-48.0538	NaN	0.56972	6.9604	0.968744	NaN	NaN	-2.7249	-0.584861	-3.82744	-5.89127	NaN	-0.285172	-6.69654	6.85617	NaN	NaN	NaN	14.4763	10.9132	2.21713	-16.061
0.536041	24.9297	-48.1846	NaN	0.588078	6.9037	1.00875	NaN	NaN	-2.82892	-0.601017	-3.74276	-5.92175	NaN	-0.468105	-6.72727	6.90754	NaN	NaN	NaN	14.622	11.4606	2.012	-16.5521
0.519059	25.0115	-47.8978	NaN	0.461418	6.59984	1.18609	NaN	NaN	-2.56126	-0.571805	-3.51274	-5.97586	NaN	-0.59456	-6.68332	6.84231	NaN	NaN	NaN	14.7586	11.5446	1.8956	-16.605
0.490091	24.9188	-47.8648	NaN	0.383299	6.86198	0.805401	NaN	NaN	-2.35107	-0.366081	-3.3911	-6.06824	NaN	-0.439724	-6.62436	6.74765	NaN	NaN	NaN	14.7314	10.7182	1.35428	-16.551
0.556092	24.7371	-47.8941	NaN	0.517451	7.25888	0.00218143	NaN	NaN	-1.90815	-0.0690919	-3.11615	-6.0762	NaN	-0.338165	-6.50694	6.36438	NaN	NaN	NaN	14.7328	9.8314	0.981188	-16.4295
1.09775	24.7008	-48.0983	NaN	0.582015	7.70333	-0.526141	NaN	NaN	-1.74143	0.232695	-2.71783	-6.07156	NaN	-0.272444	-6.36473	6.26272	NaN	NaN	NaN	14.6441	9.32293	0.599847	-16.4687
1.14484	24.5665	-48.1166	NaN	0.730935	8.3895	-1.17459	NaN	NaN	-1.75811	0.348858	-2.2394	-5.98277	NaN	-0.270062	-6.11095	6.20975	NaN	NaN	NaN	14.4435	9.05523	0.143199	-16.4893
1.30601	24.4755	-48.2515	NaN	0.930615	8.85965	-1.62629	NaN	NaN	-2.04571	0.490302	-1.67292	-5.78737	NaN	-0.282927	-6.00278	6.26676	NaN	NaN	NaN	14.4511	9.43455	-0.052567	-16.7784
0.928114	24.3955	-48.1522	NaN	0.988733	9.09561	-1.81921	NaN	NaN	-2.47541	0.598071	-1.03025	-5.49128	NaN	-0.397929	-5.97958	6.41282	NaN	NaN	NaN	14.3297	10.2392	-0.239788	-16.6309
1.32635	24.2764	-48.0961	NaN	1.10463	9.38415	-2.35445	NaN	NaN	-2.85934	0.683783	-0.438761	-5.099	NaN	-0.505908	-6.02959	6.40889	NaN	NaN	NaN	14.7077	10.7962	-0.092747	-17.0016
1.44599	24.1951	-48.0978	NaN	1.40397	9.43575	-2.5463	NaN	NaN	-2.84572	0.72116	0.139207	-4.72293	NaN	-0.636061	-6.04739	6.49445	NaN	NaN	NaN	14.5124	10.8372	-0.0713535	-17.1173
1.47029	24.104	-48.1642	NaN	1.47271	9.52339	-2.86325	NaN	NaN	-2.49164	0.754341	0.744252	-4.26472	NaN	-0.682158	-6.22348	6.5355	NaN	NaN	NaN	14.5049	10.7768	0.111886	-16.9329
1.42895	24.0277	-48.1619	NaN	1.49355	9.71841	-3.18223	NaN	NaN	-2.30592	1.14185	1.26665	-3.84336	NaN	-0.382883	-6.07671	6.46479	NaN	NaN	NaN	14.4099	11.4781	0.129894	-16.7579
1.28628	23.9952	-48.2174	NaN	1.55601	9.84971	-3.48568	NaN	NaN	-1.9471	1.10338	1.72401	-3.50455	NaN	-0.427886	-5.92783	6.32215	NaN	NaN	NaN	14.3725	12.1778	0.282438	-16.8284
1.2573	23.9034	-48.3201	NaN	1.62933	10.1601	-4.10267	NaN	NaN	-1.74057	1.13835	2.05643	-3.21049	NaN	-0.355279	-5.85394	6.06426	NaN	NaN	NaN	14.3148	12.8992	0.271741	-16.7713
1.26048	23.8498	-48.2844	NaN	1.62079	9.88494	-3.96707	NaN	NaN	-2.0676	1.0849	2.33496	-3.08436	NaN	-0.422564	-5.90799	6.09244	NaN	NaN	NaN	14.3729	13.8376	0.406146	-16.8975
1.47261	23.803	-48.2413	NaN	1.62098	10.0234	-4.26949	NaN	NaN	-2.37517	0.954634	2.60218	-3.01026	NaN	-0.543852	-5.80621	6.018	NaN	NaN	NaN	14.5578	13.8747	0.245053	-17.1245
1.51327	23.6539	-48.1868	NaN	1.70682	10.2432	-4.50272	NaN	NaN	-2.53529	1.11989	2.73847	-2.76745	NaN	-0.501346	-5.92016	6.15575	NaN	NaN	NaN	14.1627	13.3039	-0.108846	-16.9815
1.62052	23.5432	-48.2616	NaN	1.78731	10.6449	-5.29597	NaN	NaN	-2.55474	0.970391	2.81037	-2.87945	NaN	-0.561436	-5.78355	5.85604	NaN	NaN	NaN	14.2341	12.5845	-0.409361	-17.0779
1.6676	23.3703	-48.5696	NaN	1.84916	10.9645	-5.5732	NaN	NaN	-2.58039	1.10029	2.75609	-2.88573	NaN	-0.49442	-5.84927	6.01091	NaN	NaN	NaN	13.8794	12.2045	-0.868442	-17.1645
1.62544	23.1248	-48.5315	NaN	1.80688	11.0751	-5.56133	NaN	NaN	-2.42707	1.11491	2.71335	-2.9795	NaN	-0.499895	-5.90458	6.24298	NaN	NaN	NaN	13.6947	11.9092	-1.15684	-17.2462
1.41883	22.7393	-48.2855	NaN	1.86737	11.2532	-5.75055	NaN	NaN	-2.18481	1.13431	2.65778	-3.07049	NaN	-0.405794	-6.00684	6.3511	NaN	NaN	NaN	13.7574	11.354	-1.47687	-17.1637
1.39517	22.4734	-48.0903	NaN	1.90364	11.7732	-6.30188	NaN	NaN	-2.17902	1.21906	2.5258	-3.07975	NaN	-0.268796	-5.99852	6.229	NaN	NaN	NaN	13.4353	10.9107	-2.04871	-17.3038
1.57508	22.2193	-48.1832	NaN	1.84465	12.3846	-7.00193	NaN	NaN	-2.07878	1.15684	2.38372	-3.09829	NaN	-0.297692	-5.98925	6.07563	NaN	NaN	NaN	13.1181	10.7353	-2.5512	-17.5154
1.56232	22.0541	-48.0868	NaN	1.85814	12.5709	-7.27111	NaN	NaN	-1.98643	1.0497	2.24753	-3.29129	NaN	-0.362486	-5.88206	5.90005	NaN	NaN	NaN	12.9195	10.1265	-2.8486	-17.475
1.55081	21.9902	-47.7141	NaN	1.95321	12.7003	-7.42508	NaN	NaN	-2.0355	0.547274	2.2103	-3.24657	NaN	-0.813149	-5.92606	5.86574	NaN	NaN	NaN	12.647	9.51845	-3.16927	-17.3267
1.5881	21.8412	-47.6979	NaN	1.99998	13.2559	-7.91894	NaN	NaN	-2.15081	0.557246	2.14719	-3.21031	NaN	-0.85762	-5.74229	5.76026	NaN	NaN	NaN	12.5462	9.25012	-3.37713	-17.4986
1.61105	21.7089	-47.7153	NaN	2.08835	13.3938	-7.70642	NaN	NaN	-2.40403	0.223625	2.36704	-2.89652	NaN	-1.02832	-5.88349	6.18637	NaN	NaN	NaN	12.4941	9.66946	-3.46685	-17.8007
1.71432	21.5863	-47.7499	NaN	2.2792	13.8487	-8.09922	NaN	NaN	-2.41846	0.546181	2.42607	-2.82556	NaN	-0.675115	-5.6773	6.11536	NaN	NaN	NaN	12.3715	9.80846	-3.52836	-17.8864
1.59059	21.4574	-47.6319	NaN	2.16115	13.4281	-7.72923	NaN	NaN	-2.66338	0.0945302	2.5845	-2.71082	NaN	-0.935758	-5.72685	6.11465	NaN	NaN	NaN	12.4867	10.117	-3.05755	-18.1504
1.53434	21.423	-47.9004	NaN	2.21783	13.5556	-7.82472	NaN	NaN	-2.56195	0.486165	2.73109	-2.58277	NaN	-0.567279	-5.67067	6.1078	NaN	NaN	NaN	12.5056	10.46	-2.88343	-18.3031
-0.885114	12.364	-45.2609	NaN	0.605936	8.56094	-10.559	NaN	NaN	1.36848	0.123163	-4.2961	-3.94523	NaN	-0.618608	-3.73116	4.62241	NaN	NaN	NaN	6.34211	16.2722	2.52891	-19.106
-0.807767	12.5375	-45.2444	NaN	0.647451	8.81098	-10.8789	NaN	NaN	1.72893	0.115468	-4.2279	-3.91191	NaN	-0.301443	-3.50608	4.40065	NaN	NaN	NaN	6.46143	15.7039	2.57326	-19.0089
-0.697747	12.6849	-45.2068	NaN	0.662782	8.86635	-11.1183	NaN	NaN	1.84542	0.229733	-4.13008	-3.90373	NaN	-0.432269	-3.51097	4.21088	NaN	NaN	NaN	6.28879	15.0349	2.84775	-19.1505
-0.567576	12.8351	-45.1511	NaN	0.714437	9.37328	-11.8706	NaN	NaN	1.66974	0.464318	-4.0064	-3.80282	NaN	-0.364955	-3.49905	3.8704	NaN	NaN	NaN	6.53462	14.2382	3.11367	-19.0829
-0.358694	13.0116	-45.3016	NaN	1.0132	9.34004	-11.9441	NaN	NaN	1.55168	0.0804561	-3.74283	-3.78607	NaN	-0.642108	-3.36014	3.75177	NaN	NaN	NaN	6.28068	14.0856	3.27175	-19.3002
-0.29187	13.2099	-45.3564	NaN	1.17345	9.80809	-12.2674	NaN	NaN	1.20067	0.530977	-3.63826	-3.66957	NaN	-0.32266	-3.25429	3.72817	NaN	NaN	NaN	6.80725	14.7896	3.49985	-19.2478
-0.285281	13.3806	-45.3918	NaN	1.12819	9.58011	-11.8118	NaN	NaN	1.02626	0.488355	-3.48782	-3.77043	NaN	-0.106024	-3.35168	4.11743	NaN	NaN	NaN	6.83727	15.9285	3.95653	-19.4547
-0.352918	13.572	-45.3555	NaN	1.14313	8.77324	-11.1198	NaN	NaN	1.18737	0.672549	-3.29746	-3.72444	NaN	-0.0576795	-3.58304	4.30475	NaN	NaN	NaN	6.45665	16.0045	4.34948	-19.419
-0.35584	13.7406	-45.3921	NaN	1.12184	8.79968	-11.1249	NaN	NaN	1.12192	0.77718	-3.19206	-3.66601	NaN	-0.141512	-3.54751	4.31369	NaN	NaN	NaN	6.62846	15.6769	4.25016	-19.4534
-0.424088	13.9214	-45.3583	NaN	0.95292	7.73659	-10.2984	NaN	NaN	1.0574	0.726144	-3.10057	-3.80367	NaN	-0.279364	-3.85426	4.47519	NaN	NaN	NaN	6.19414	15.3098	4.43499	-19.3044
-0.409721	14.0204	-45.3824	NaN	0.980426	7.90096	-10.9322	NaN	NaN	1.18152	0.768593	-3.1121	-3.88524	NaN	-0.167138	-3.80347	3.91617	NaN	NaN	NaN	6.2373	14.5901	4.2338	-19.2151
-0.389549	14.2107	-45.4017	NaN	0.838372	7.01139	-10.1684	NaN	NaN	1.24522	0.800226	-3.08236	-3.98816	NaN	-0.104357	-4.24331	4.21561	NaN	NaN	NaN	5.93836	14.4671	4.31622	-19.443
-0.378837	14.4128	-45.3173	NaN	0.688993	6.32125	-9.571	NaN	NaN	1.15625	0.876334	-3.03968	-4.09489	NaN	-0.0339578	-4.69723	4.51527	NaN	NaN	NaN	6.13739	14.1137	4.31803	-19.2231
-0.364983	14.5405	-45.2187	NaN	0.568391	5.86127	-9.42246	NaN	NaN	0.997725	0.674577	-3.08388	-4.39544	NaN	-0.372172	-4.90421	4.3052	NaN	NaN	NaN	5.70437	13.3011	4.10412	-18.929
-0.370832	14.693	-45.1468	NaN	0.554356	5.52548	-8.77821	NaN	NaN	1.04389	0.742659	-2.99168	-4.51168	NaN	-0.43619	-5.11097	4.67607	NaN	NaN	NaN	5.66394	13.4164	3.86956	-19.0028
-0.410079	14.8167	-44.9816	NaN	0.362223	4.70249	-8.14441	NaN	NaN	1.18326	0.704277	-2.85184	-4.67652	NaN	-0.53795	-5.49809	4.78732	NaN	NaN	NaN	5.57491	13.4283	4.02552	-18.9158
-0.420182	14.8936	-44.8716	NaN	0.327177	4.61987	-8.18824	NaN	NaN	1.06781	0.664702	-2.83499	-4.94908	NaN	-0.556784	-5.5887	4.64537	NaN	NaN	NaN	5.53167	13.1534	3.75718	-18.9584
-0.403889	15.0108	-44.8477	NaN	0.428596	4.33173	-8.03408	NaN	NaN	0.758071	0.801383	-2.6914	-4.92106	NaN	-0.550396	-5.72103	4.57468	NaN	NaN	NaN	5.48886	12.6246	3.47103	-18.6724
-0.390084	15.1098	-44.8941	NaN	0.456711	4.49543	-8.01993	NaN	NaN	0.30992	0.843127	-2.60032	-4.98788	NaN	-0.549487	-5.68136	4.66961	NaN	NaN	NaN	5.73251	12.1106	2.97176	-18.6469
-0.451974	15.2654	-44.8873	NaN	0.364492	4.40873	-7.61926	NaN	NaN	0.115332	1.11881	-2.57625	-5.10102	NaN	-0.343481	-5.53913	4.89671	NaN	NaN	NaN	5.78008	11.7178	2.54751	-18.6504
-0.43082	15.4539	-44.8386	NaN	0.252453	4.24661	-7.27583	NaN	NaN	0.279236	0.93164	-2.40048	-5.0538	NaN	-0.615424	-5.44753	5.0607	NaN	NaN	NaN	5.787	11.496	2.29397	-18.7018
-0.528546	15.645	-44.8093	NaN	0.0292773	3.51385	-7.09472	NaN	NaN	0.681089	0.951913	-2.26177	-4.98514	NaN	-0.739796	-5.43194	4.64594	NaN	NaN	NaN	5.48808	11.1385	2.54615	-18.6703
-0.592671	15.8373	-44.8066	NaN	-0.205428	3.32527	-6.84513	NaN	NaN	0.978177	0.992799	-2.18337	-4.86078	NaN	-0.867853	-5.30202	4.63419	NaN	NaN	NaN	5.57678	11.5065	2.59531	-18.799
-0.601807	15.9257	-44.8332	NaN	-0.261211	3.39221	-6.77413	NaN	NaN	1.28156	1.07279	-2.26743	-4.76309	NaN	-0.896504	-4.99554	4.50106	NaN	NaN	NaN	5.9139	11.6308	2.49807	-18.8567
-0.606412	16.0598	-44.8627	NaN	-0.403644	3.14551	-6.33925	NaN	NaN	1.32648	1.12238	-2.42089	-4.70123	NaN	-0.847906	-4.76988	4.53295	NaN	NaN	NaN	6.07273	11.8533	2.50512	-18.9247
-0.653629	16.2518	-44.4596	NaN	-0.552351	2.31516	-5.4364	NaN	NaN	1.29841	0.961986	-2.65877	-4.79318	NaN	-0.947429	-4.66688	4.61435	NaN	NaN	NaN	6.21455	12.1669	2.75615	-19.0199
-0.670818	16.3368	-44.3007	NaN	-0.658927	1.87403	-4.82759	NaN	NaN	0.988972	0.745509	-2.96539	-5.0095	NaN	-0.972177	-4.5454	4.74434	NaN	NaN	NaN	6.35211	12.4785	2.96453	-19.0589
-0.650731	16.4358	-44.1701	NaN	-0.748468	1.28875	-3.71157	NaN	NaN	0.80906	0.178145	-3.15574	-5.07944	NaN	-1.24211	-4.53574	5.33225	NaN	NaN	NaN	6.2472	12.9837	3.08583	-19.2921
-0.705061	16.4755	-44.052	NaN	-0.82847	0.91423	-3.53766	NaN	NaN	0.678621	0.376312	-3.58941	-5.29137	NaN	-0.819947	-4.8447	5.14387	NaN	NaN	NaN	6.19756	12.8555	3.28956	-19.2439
-0.70164	16.4883	-43.9622	NaN	-0.849378	0.718521	-3.14721	NaN	NaN	0.599	0.321786	-3.9396	-5.4934	NaN	-0.852769	-5.18377	5.38282	NaN	NaN	NaN	6.17392	12.8654	3.35346	-19.1422
-0.67808	16.4534	-43.909	NaN	-0.725555	0.848347	-2.84616	NaN	NaN	0.471401	0.161909	-4.22538	-5.69593	NaN	-0.672513	-5.39862	5.70931	NaN	NaN	NaN	6.47901	13.1773	3.20181	-19.1636
-0.662494	16.4252	-43.8638	NaN	-0.726409	0.349012	-2.32154	NaN	NaN	0.49726	0.121217	-4.44445	-5.95863	NaN	-1.03075	-5.69743	5.87932	NaN	NaN	NaN	6.27841	13.1491	3.27441	-19.1479
-0.638083	16.2533	-43.7542	NaN	-0.770805	0.481118	-2.34661	NaN	NaN	0.420296	0.0422602	-4.53369	-6.10747	NaN	-1.12425	-5.85499	5.94503	NaN	NaN	NaN	6.31381	13.0569	3.19495	-19.0545
-0.712182	16.1562	-43.716	NaN	-0.800138	0.239052	-2.04556	NaN	NaN	0.405703	0.0365012	-4.63231	-6.35839	NaN	-1.19003	-5.99622	6.0576	NaN	NaN	NaN	6.33551	13.0918	3.20107	-19.0424
-0.779751	16.0822	-43.7518	NaN	-0.822196	0.206934	-1.91613	NaN	NaN	0.363588	0.216683	-4.63013	-6.35707	NaN	-1.17592	-6.03957	6.12715	NaN	NaN	NaN	6.32059	13.4314	3.08471	-19.2034
-0.831377	15.9897	-43.825	NaN	-0.798075	0.17707	-1.90285	NaN	NaN	0.630589	0.282877	-4.57096	-6.25962	NaN	-1.15319	-5.97209	6.01138	NaN	NaN	NaN	6.5487	13.7121	3.07413	-19.3091
-0.928122	15.8698	-43.7412	NaN	-0.860323	0.0313888	-1.75946	NaN	NaN	0.753221	0.432642	-4.5129	-6.19451	NaN	-1.13942	-5.92379	5.99271	NaN	NaN	NaN	6.3203	13.8485	3.06216	-19.3315
-0.971793	15.7809	-43.7369	NaN	-0.955875	-0.0168111	-1.73095	NaN	NaN	0.888196	0.48999	-4.42754	-6.03882	NaN	-1.1553	-5.75606	5.83805	NaN	NaN	NaN	6.32111	13.946	3.06608	-19.3537
-0.983656	15.738	-43.7263	NaN	-0.965357	0.159982	-1.79853	NaN	NaN	0.927247	0.490329	-4.38098	-5.96517	NaN	-1.17173	-5.51625	5.68897	NaN	NaN	NaN	6.62547	14.0026	3.01287	-19.585
-0.928433	15.7053	-43.745	NaN	-0.947801	0.223369	-1.77826	NaN	NaN	0.930349	0.201885	-4.33641	-5.88126	NaN	-0.954153	-5.31286	5.54874	NaN	NaN	NaN	6.59053	13.9523	2.94303	-19.3431
-0.93053	15.6876	-43.7057	NaN	-0.988994	0.179704	-1.7365	NaN	NaN	0.859573	0.255288	-4.31928	-5.89782	NaN	-1.15051	-5.25934	5.38184	NaN	NaN	NaN	6.5469	13.9815	2.9983	-19.351
-0.964437	15.7166	-43.6409	NaN	-0.960117	0.182114	-1.71513	NaN	NaN	0.81069	0.241282	-4.40191	-5.97235	NaN	-1.0888	-5.28218	5.18606	NaN	NaN	NaN	6.50844	13.7512	3.03417	-19.4479
-0.951515	15.8875	-43.6348	NaN	-0.932064	0.0060198	-1.28533	NaN	NaN	0.668287	0.248594	-4.46423	-6.13122	NaN	-1.03691	-5.4385	5.30076	NaN	NaN	NaN	6.42769	13.5689	3.05485	-19.2733
-0.968475	16.0652	-43.5728	NaN	-0.821061	-0.19238	-0.998204	NaN	NaN	0.566285	0.20237	-4.48363	-6.21072	NaN	-1.02874	-5.71124	5.34091	NaN	NaN	NaN	6.3619	13.6559	3.2427	-19.358
-0.870409	16.2263	-43.4884	NaN	-0.636176	-0.0399768	-0.990101	NaN	NaN	0.23588	0.298787	-4.5433	-6.33046	NaN	-1.02672	-5.87869	5.35521	NaN	NaN	NaN	6.56817	13.616	3.23262	-19.3176
-0.80755	16.377	-43.432	NaN	-0.609115	-0.245416	-0.729932	NaN	NaN	-0.161319	0.272665	-4.44296	-6.47405	NaN	-1.0247	-6.14085	5.44745	NaN	NaN	NaN	6.32108	13.9959	3.30207	-19.3135
-0.70859	16.5115	-43.4765	NaN	-0.491476	-0.389707	-0.590752	NaN	NaN	-0.543255	0.364188	-4.28819	-6.47979	NaN	-0.955268	-6.32767	5.43935	NaN	NaN	NaN	6.47668	14.4785	3.40587	-19.476
-0.622975	16.5615	-43.4707	NaN	-0.410605	-0.255533	-0.676144	NaN	NaN	-0.736495	0.391607	-4.06989	-6.40328	NaN	-0.950926	-6.2151	5.28469	NaN	NaN	NaN	6.51444	14.6665	3.37751	-19.3844
-0.494614	16.5959	-43.5035	NaN	-0.353231	0.12428	-0.892252	NaN	NaN	-0.801658	0.425483	-3.84582	-6.35609	NaN	-0.94743	-6.0979	5.17982	NaN	NaN	NaN	6.90616	15.0071	3.31543	-19.6112
-0.427795	16.6474	-43.5657	NaN	-0.309333	0.286661	-1.02926	NaN	NaN	-0.562519	0.492186	-3.50529	-6.12787	NaN	-0.862827	-6.15195	5.10293	NaN	NaN	NaN	6.94126	15.2858	3.3647	-19.6545
-0.332742	16.6462	-43.5341	NaN	-0.250752	0.227445	-0.875072	NaN	NaN	-0.469786	0.440992	-3.11124	-6.00106	NaN	-0.801668	-6.22698	5.19467	NaN	NaN	NaN	6.94132	15.8447	3.52493	-19.6321
-0.331698	16.6043	-43.4496	NaN	-0.258826	0.016078	-0.41732	NaN	NaN	-0.450998	0.5778	-2.65401	-5.78189	NaN	-0.753645	-6.35434	5.48605	NaN	NaN	NaN	7.05309	16.6494	3.73652	-19.7634
-0.455186	16.6207	-43.3111	NaN	-0.450083	-0.679909	0.958235	NaN	NaN	-0.628826	0.587982	-2.00474	-5.56259	NaN	-0.819466	-6.67326	6.47651	NaN	NaN	NaN	7.14125	17.7314	3.96113	-20.0379
-0.580968	16.5891	-43.286	NaN	-0.488542	-0.968355	1.1869	NaN	NaN	-0.575197	0.612741	-1.43106	-5.65893	NaN	-0.798506	-6.71786	6.5101	NaN	NaN	NaN	7.17359	17.7974	3.98617	-20.1523
-0.590087	16.5578	-43.2486	NaN	-0.581101	-1.25981	1.17911	NaN	NaN	-0.621194	0.746348	-0.834756	-5.35966	NaN	-0.760937	-6.84696	6.36037	NaN	NaN	NaN	6.9303	17.6264	4.00294	-20.1906
-0.654421	16.5577	-43.2358	NaN	-0.737875	-1.41615	1.20102	NaN	NaN	-0.570044	0.906456	-0.281578	-5.15509	NaN	-0.758917	-6.93205	6.27316	NaN	NaN	NaN	6.88794	17.4775	3.9568	-20.2096
-0.662531	16.5706	-43.2196	NaN	-0.876956	-1.5476	1.13114	NaN	NaN	-0.412069	1.05	0.237584	-5.02948	NaN	-0.893839	-6.97401	6.10485	NaN	NaN	NaN	6.75938	17.1414	3.9884	-20.0731
-0.687646	16.605	-43.2226	NaN	-1.00493	-1.75198	1.44806	NaN	NaN	-0.0799263	1.07768	0.716082	-4.9617	NaN	-1.11739	-7.08148	6.27551	NaN	NaN	NaN	6.90285	17.0168	4.07627	-20.3817
-0.736036	16.6708	-43.3069	NaN	-1.11893	-1.91032	1.43977	NaN	NaN	0.132206	1.28841	1.0998	-4.89071	NaN	-1.13533	-7.16727	6.17946	NaN	NaN	NaN	6.64117	17.0903	4.2005	-20.2063
-0.77447	16.7195	-43.3918	NaN	-1.16371	-1.93631	1.48756	NaN	NaN	0.284807	1.4112	1.3833	-4.8647	NaN	-1.15302	-7.1522	6.15686	NaN	NaN	NaN	6.55369	18.0158	4.54064	-20.2945
-0.754992	16.774	-43.4145	NaN	-1.08252	-1.73158	1.35871	NaN	NaN	0.426559	1.41494	1.53872	-4.88534	NaN	-1.22217	-7.00423	6.06191	NaN	NaN	NaN	6.4924	18.768	4.74192	-20.4724
-0.758685	16.8791	-43.482	NaN	-0.967613	-1.27562	1.25544	NaN	NaN	0.115966	1.4781	1.6286	-4.79816	NaN	-1.18983	-6.88112	6.16778	NaN	NaN	NaN	6.69335	19.2321	4.71652	-20.3439
-0.781348	17.0573	-43.5409	NaN	-0.927223	-1.31624	0.949326	NaN	NaN	0.0390345	1.42645	1.71363	-4.7177	NaN	-1.2321	-6.98387	5.83117	NaN	NaN	NaN	6.4401	18.895	4.97264	-20.2937
-0.669625	17.3492	-43.6848	NaN	-0.834987	-1.23464	0.868045	NaN	NaN	-0.250015	1.3549	1.69426	-4.61889	NaN	-1.31801	-7.08303	5.84206	NaN	NaN	NaN	6.33584	18.7147	5.15733	-20.3873
-0.561473	17.6463	-43.8134	NaN	-0.786031	-1.0889	0.689899	NaN	NaN	-0.534632	1.40203	1.64468	-4.51481	NaN	-1.33821	-7.20349	5.79789	NaN	NaN	NaN	6.29024	18.3127	5.32138	-20.1338
-0.490322	17.9132	-43.9213	NaN	-0.64626	-0.644883	0.443774	NaN	NaN	-0.566881	1.30127	1.36837	-4.29765	NaN	-1.43248	-7.0697	5.76095	NaN	NaN	NaN	6.48267	17.7673	5.20032	-20.1225
-0.439127	18.2107	-44.0362	NaN	-0.641765	-0.634343	0.354523	NaN	NaN	-0.570623	1.19593	1.16249	-4.38132	NaN	-1.53285	-7.03607	5.64805	NaN	NaN	NaN	6.12583	16.9594	5.21973	-19.7584
-0.457926	18.5171	-44.0894	NaN	-0.592311	-0.61518	0.635807	NaN	NaN	-0.598437	1.1572	0.935684	-4.50938	NaN	-1.57515	-6.87229	5.77626	NaN	NaN	NaN	6.28423	16.4521	5.07885	-19.6857
-0.345528	18.8027	-44.1208	NaN	-0.548427	-0.693707	0.735988	NaN	NaN	-0.586309	1.32815	0.689764	-4.59588	NaN	-1.27281	-6.62986	5.68651	NaN	NaN	NaN	6.31461	16.1115	5.03761	-19.6808
-0.304208	19.0849	-44.1268	NaN	-0.48639	-0.889804	1.0999	NaN	NaN	-0.935483	1.02958	0.476541	-4.95087	NaN	-1.33286	-6.47183	5.86671	NaN	NaN	NaN	6.18415	16.0339	5.0088	-19.6818
-0.134804	19.3431	-44.1491	NaN	-0.517612	-1.05648	1.13593	NaN	NaN	-1.26726	0.968008	0.189815	-5.0149	NaN	-1.18454	-6.45124	5.82027	NaN	NaN	NaN	5.78085	15.76	5.15299	-19.5716
-0.100643	19.4993	-44.1056	NaN	-0.454344	-0.931725	1.24389	NaN	NaN	-1.65091	0.930327	-0.0785191	-5.04496	NaN	-1.11167	-6.41925	6.03306	NaN	NaN	NaN	5.9819	15.7823	5.14	-19.4165
-0.0727559	19.6326	-44.03	NaN	-0.59576	-1.44917	1.77722	NaN	NaN	-1.89973	0.81326	-0.198078	-5.09029	NaN	-1.18668	-6.60668	6.3117	NaN	NaN	NaN	6.12502	16.235	5.58832	-19.5914
0.0218469	19.5426	-44.0607	NaN	-0.44407	-0.909077	1.31804	NaN	NaN	-1.69804	0.743121	-0.350289	-4.9731	NaN	-1.13978	-6.44654	6.27251	NaN	NaN	NaN	6.11804	16.2704	5.43836	-19.5964
0.0486763	19.4355	-44.0043	NaN	-0.465862	-1.18184	1.41753	NaN	NaN	-1.54946	0.625355	-0.376718	-5.05452	NaN	-1.16178	-6.50627	6.2898	NaN	NaN	NaN	5.7949	16.5281	5.69941	-19.4725
-0.0603253	19.2653	-43.9877	NaN	-0.480228	-1.29389	1.42532	NaN	NaN	-1.29286	0.645893	-0.416859	-5.0151	NaN	-1.16556	-6.46993	6.24618	NaN	NaN	NaN	5.79176	16.6625	5.715	-19.6512
-0.195172	19.0717	-43.9534	NaN	-0.52517	-1.33944	1.38681	NaN	NaN	-1.18911	0.659497	-0.411766	-4.86946	NaN	-1.12733	-6.35347	6.13886	NaN	NaN	NaN	5.78881	16.555	5.61523	-19.6251
-0.253833	18.8868	-43.9187	NaN	-0.566721	-1.55459	1.36904	NaN	NaN	-0.88197	0.642687	-0.356573	-4.85505	NaN	-1.10497	-6.28678	5.96269	NaN	NaN	NaN	5.7512	16.5812	5.56494	-19.6844
-0.370907	18.7147	-43.8744	NaN	-0.57558	-1.47538	1.31223	NaN	NaN	-0.754116	0.600135	-0.314851	-4.95446	NaN	-1.08502	-6.10308	5.94698	NaN	NaN	NaN	5.90827	16.9041	5.38988	-19.7732
-0.399363	18.5315	-43.76	NaN	-0.673303	-1.67653	1.21652	NaN	NaN	-0.823145	0.610021	-0.202174	-4.89434	NaN	-1.1266	-5.98576	5.73989	NaN	NaN	NaN	5.57573	16.757	5.35755	-19.7561
-0.486786	18.3561	-43.7206	NaN	-0.745439	-1.63669	1.17994	NaN	NaN	-0.774018	0.680295	-0.146895	-4.88735	NaN	-1.14954	-5.75644	5.66334	NaN	NaN	NaN	5.78542	16.7273	5.23804	-19.8362
-0.52095	18.2219	-43.7141	NaN	-0.964311	-1.8513	1.2048	NaN	NaN	-0.438472	0.755764	-0.0624038	-4.792	NaN	-1.22753	-5.66662	5.59052	NaN	NaN	NaN	5.45925	16.4956	5.37849	-19.7681
-0.534748	18.0805	-43.6704	NaN	-0.9914	-1.6764	1.15191	NaN	NaN	-0.281414	0.729583	-0.127688	-4.89881	NaN	-1.26043	-5.41916	5.61627	NaN	NaN	NaN	5.71037	16.7477	5.44108	-19.6888
-0.547513	17.9332	-43.6135	NaN	-0.99619	-1.61217	1.17799	NaN	NaN	-0.316826	0.682606	-0.229537	-4.95582	NaN	-1.33952	-5.26411	5.72506	NaN	NaN	NaN	5.76161	17.082	5.59993	-19.855
-0.54935	17.7961	-43.5622	NaN	-0.930389	-1.54762	1.12187	NaN	NaN	-0.366359	0.776741	-0.330568	-4.89457	NaN	-1.35683	-5.16218	5.8223	NaN	NaN	NaN	5.76531	17.4409	5.74733	-19.832
-0.505818	17.7012	-43.4749	NaN	-0.914957	-1.63476	1.10072	NaN	NaN	-0.455323	0.792778	-0.553044	-5.08954	NaN	-1.34513	-5.03024	5.85023	NaN	NaN	NaN	5.8319	17.7807	6.03915	-19.787
-0.535613	17.6114	-43.3823	NaN	-0.904801	-1.8162	1.30554	NaN	NaN	-0.546282	0.536596	-0.673944	-5.10097	NaN	-1.18018	-5.10451	6.12615	NaN	NaN	NaN	5.93047	17.9135	6.29602	-19.7579
-0.573217	17.5229	-43.2685	NaN	-0.876984	-1.92158	1.17517	NaN	NaN	-0.805627	0.514088	-0.968411	-5.28921	NaN	-1.38973	-5.15349	6.13826	NaN	NaN	NaN	5.70163	17.4299	6.29122	-19.6683
-0.626062	17.5495	-43.2644	NaN	-0.878204	-2.43914	1.54793	NaN	NaN	-0.531703	0.470409	-1.18169	-5.3989	NaN	-1.46561	-5.35083	6.35048	NaN	NaN	NaN	5.78841	17.1547	6.37943	-19.7617
-0.594911	17.6061	-43.2055	NaN	-1.05863	-3.10571	2.09542	NaN	NaN	-0.560708	0.380732	-1.4089	-5.56703	NaN	-1.60952	-5.58518	6.62734	NaN	NaN	NaN	5.87104	16.8682	6.55131	-19.7535
-0.68927	17.6706	-43.1511	NaN	-1.11073	-3.35236	2.16053	NaN	NaN	-0.543311	0.412805	-1.77236	-5.58725	NaN	-1.60722	-5.61377	6.63076	NaN	NaN	NaN	5.87539	16.4677	6.5115	-19.6837
-0.639973	17.6724	-43.1143	NaN	-1.01216	-2.98329	1.78068	NaN	NaN	-0.318703	0.500159	-2.05001	-5.62187	NaN	-1.56246	-5.50653	6.6058	NaN	NaN	NaN	5.74452	15.8483	6.27258	-19.5095
-0.617762	17.7538	-43.1458	NaN	-1.01722	-2.8494	1.5951	NaN	NaN	-0.380429	0.475849	-2.30175	-5.69979	NaN	-1.50863	-5.40418	6.56398	NaN	NaN	NaN	5.75438	15.2435	6.04366	-19.4213
-0.56685	17.8711	-43.2194	NaN	-0.98162	-2.81259	1.56572	NaN	NaN	-0.443949	-0.0133348	-2.42093	-5.71547	NaN	-1.90794	-5.25843	6.62273	NaN	NaN	NaN	5.6196	15.1852	5.9798	-19.2236
-0.480838	17.9552	-43.3412	NaN	-0.972816	-2.49879	1.28947	NaN	NaN	-0.529397	-0.151927	-2.58189	-5.70378	NaN	-1.87574	-5.11532	6.55251	NaN	NaN	NaN	5.60384	15.3465	5.98717	-19.3751
-0.557605	17.9775	-43.35	NaN	-1.04583	-2.22484	1.05876	NaN	NaN	-0.485536	0.164687	-2.76102	-5.65925	NaN	-1.44216	-5.33269	6.59735	NaN	NaN	NaN	5.60431	15.137	6.037	-19.3835
-0.534842	17.9907	-43.4435	NaN	-0.945392	-2.01603	0.800273	NaN	NaN	-0.465413	0.0323481	-2.77782	-5.68808	NaN	-1.45841	-5.48265	6.58202	NaN	NaN	NaN	5.54714	14.6517	6.03525	-19.2346
-0.534848	17.9244	-43.4711	NaN	-0.857508	-1.87071	0.677979	NaN	NaN	-0.580665	-0.246762	-2.68416	-5.72975	NaN	-1.32738	-5.56302	6.67729	NaN	NaN	NaN	5.34254	14.5598	6.04466	-19.0478
-0.526801	17.7539	-43.5638	NaN	-0.65258	-1.27171	-0.744166	NaN	NaN	-0.660763	-0.151825	-2.68244	-5.71783	NaN	-1.24371	-5.46075	5.73713	NaN	NaN	NaN	5.34284	13.7719	5.91426	-19.0965
-0.533905	17.6524	-43.5343	NaN	-0.581832	-1.26285	-0.85185	NaN	NaN	-0.793005	0.147879	-2.68057	-5.76062	NaN	-1.42962	-5.41867	5.71342	NaN	NaN	NaN	5.5004	13.8776	5.94656	-19.2021
-0.653889	17.6157	-43.4844	NaN	-0.610238	-1.80157	-0.637947	NaN	NaN	-0.674248	0.191547	-2.61984	-5.80382	NaN	-1.52495	-5.46594	5.71087	NaN	NaN	NaN	5.06649	13.5969	6.16977	-18.9394
-0.760195	17.5878	-43.4117	NaN	-0.735373	-2.06194	-0.403828	NaN	NaN	-0.585045	0.288994	-2.58747	-5.81921	NaN	-1.47468	-5.32948	5.77402	NaN	NaN	NaN	5.29058	13.6279	6.34368	-18.8796
-0.830329	17.6813	-43.2879	NaN	-0.959208	-2.92154	0.963664	NaN	NaN	-0.531252	-0.0175033	-2.42396	-5.85351	NaN	-1.9603	-5.22916	6.61593	NaN	NaN	NaN	5.26893	14.3969	6.62483	-18.8788
-0.800309	17.7199	-43.235	NaN	-0.982004	-3.12483	1.23457	NaN	NaN	-0.311669	-0.0154482	-2.43976	-5.87576	NaN	-2.0527	-4.92547	6.72308	NaN	NaN	NaN	5.35702	14.6323	6.53691	-19.1378
-0.732015	17.7696	-43.214	NaN	-1.03007	-3.23932	1.11043	NaN	NaN	-0.396752	0.230688	-2.59378	-5.80294	NaN	-1.86011	-4.69526	6.51546	NaN	NaN	NaN	5.11886	14.5146	6.55734	-19.104
-0.686731	17.8511	-43.2026	NaN	-1.10518	-3.30073	1.00304	NaN	NaN	-0.495258	-0.212105	-2.66388	-5.76081	NaN	-1.66289	-4.5497	6.32932	NaN	NaN	NaN	5.13866	14.3533	6.71888	-19.1201
-0.615721	17.9324	-42.9923	NaN	-1.18488	-3.25856	1.00156	NaN	NaN	-0.24027	-0.0806044	-2.81213	-5.76933	NaN	-1.78023	-4.68463	6.37312	NaN	NaN	NaN	5.0777	14.3498	6.95753	-19.068
-0.389187	17.995	-42.9635	NaN	-1.10997	-2.9363	0.818435	NaN	NaN	-0.0956683	0.252396	-3.05383	-5.82896	NaN	-1.3025	-5.10231	6.4677	NaN	NaN	NaN	5.52534	14.966	7.25497	-19.2659
-0.256508	18.0119	-43.0546	NaN	-1.04904	-2.53348	0.532171	NaN	NaN	-0.182037	0.125253	-3.08163	-5.88013	NaN	-1.31284	-5.5589	6.62843	NaN	NaN	NaN	5.55291	15.52	7.40982	-19.5071
-0.191314	17.9604	-43.0695	NaN	-0.903249	-2.28911	0.245101	NaN	NaN	-0.533036	-0.281351	-2.92848	-5.85953	NaN	-1.21894	-6.03479	6.67675	NaN	NaN	NaN	5.65786	15.757	7.56782	-19.5605
-0.212356	17.789	-43.1265	NaN	-0.716515	-1.51787	-1.31194	NaN	NaN	-0.666503	-0.141846	-2.61125	-5.57519	NaN	-1.41274	-6.2933	5.80123	NaN	NaN	NaN	5.37252	14.8451	7.35137	-19.303
-0.236045	17.6713	-43.1327	NaN	-0.727585	-1.28563	-1.67659	NaN	NaN	-0.504539	-0.134881	-2.1118	-5.33714	NaN	-1.60575	-6.6241	5.72763	NaN	NaN	NaN	5.51095	14.6447	7.43169	-19.5155
-0.396462	17.5965	-43.1058	NaN	-0.631408	-1.20591	-1.66458	NaN	NaN	-0.393814	0.036675	-1.38035	-4.91436	NaN	-1.66294	-6.84156	5.86161	NaN	NaN	NaN	5.83644	14.9736	7.5343	-19.6638
-0.336759	17.565	-43.1428	NaN	-0.7031	-1.25915	-1.79605	NaN	NaN	-0.199664	0.186578	-0.63099	-4.52147	NaN	-1.71181	-7.03361	5.77296	NaN	NaN	NaN	5.80253	14.6563	7.5626	-19.5253
-0.448078	17.5325	-43.1676	NaN	-0.87553	-1.66216	-1.59691	NaN	NaN	0.1845	0.320287	0.105549	-4.12543	NaN	-1.67886	-7.11258	5.6665	NaN	NaN	NaN	5.5273	14.4124	7.56225	-19.4746
-0.5871	17.6343	-43.1094	NaN	-0.959337	-2.69249	0.317738	NaN	NaN	0.280605	0.604314	0.846923	-3.95744	NaN	-1.62288	-7.12801	6.71065	NaN	NaN	NaN	5.60497	15.786	7.61891	-19.4169
-0.63955	17.665	-43.184	NaN	-0.95552	-3.04328	0.393597	NaN	NaN	0.359035	0.724348	1.49342	-3.79701	NaN	-1.56779	-6.75251	6.33721	NaN	NaN	NaN	5.4354	16.0997	7.50196	-19.5273
-0.625865	17.7244	-43.1813	NaN	-0.956414	-3.24098	0.699527	NaN	NaN	-0.144654	1.04446	1.96587	-3.71854	NaN	-1.33318	-6.3737	6.28203	NaN	NaN	NaN	5.57116	16.6937	7.31446	-19.4783
-0.605272	17.8287	-43.1787	NaN	-0.974743	-3.28332	0.813944	NaN	NaN	-0.538243	1.16787	2.36714	-3.66473	NaN	-1.08711	-5.98052	6.09152	NaN	NaN	NaN	5.68171	16.7257	7.01323	-19.3627
-0.549693	17.9486	-43.1352	NaN	-0.987145	-3.30644	0.980237	NaN	NaN	-0.590744	1.36168	2.67969	-3.57376	NaN	-0.879595	-5.77584	6.031	NaN	NaN	NaN	5.89067	16.7743	6.74019	-19.3091
-0.43366	18.0767	-43.1052	NaN	-0.85914	-2.89854	0.790466	NaN	NaN	-0.751176	1.44294	2.82781	-3.54995	NaN	-0.741622	-5.64882	5.97436	NaN	NaN	NaN	6.21869	16.7437	6.41978	-19.3517
-0.330427	18.2078	-43.0642	NaN	-0.884895	-2.92248	0.951763	NaN	NaN	-1.00647	1.41969	2.91712	-3.58817	NaN	-0.710648	-5.82723	6.13845	NaN	NaN	NaN	6.12097	16.4417	6.24192	-19.3452
-0.175883	18.2959	-43.0278	NaN	-0.830036	-2.7914	0.966045	NaN	NaN	-1.21156	1.20812	2.92268	-3.74196	NaN	-0.826588	-5.9983	6.29851	NaN	NaN	NaN	6.24585	16.1944	6.0672	-19.4796
-0.152471	18.4468	-43.0302	NaN	-0.922185	-3.43287	1.77634	NaN	NaN	-1.18718	1.22028	2.97029	-3.89904	NaN	-0.958638	-6.41648	6.70946	NaN	NaN	NaN	6.49165	16.64	6.40221	-19.6212
-0.112423	18.4925	-42.9721	NaN	-0.92468	-3.27483	1.68065	NaN	NaN	-1.39611	1.20557	2.98498	-3.98152	NaN	-1.03545	-6.61063	6.79586	NaN	NaN	NaN	6.57828	16.9633	6.40609	-19.6587
-0.0547374	18.4545	-43.0328	NaN	-0.716527	-2.26783	0.100324	NaN	NaN	-0.870687	1.22564	3.01585	-3.9036	NaN	-1.05427	-6.51825	5.94632	NaN	NaN	NaN	6.73382	16.5375	6.06986	-19.6856
-0.00976833	18.5353	-43.0117	NaN	-0.70314	-2.4478	0.13659	NaN	NaN	-1.01922	1.34281	3.13695	-3.87778	NaN	-1.10784	-6.72014	5.93947	NaN	NaN	NaN	6.81123	17.0279	6.14095	-19.7026
0.0448449	18.5201	-42.9792	NaN	-0.618081	-2.02616	-0.26459	NaN	NaN	-1.04912	1.40557	3.24642	-3.87112	NaN	-1.13674	-6.61402	5.85932	NaN	NaN	NaN	6.86335	16.9768	5.74331	-19.9243
0.0738031	18.5659	-42.967	NaN	-0.618492	-2.0033	-0.286418	NaN	NaN	-1.02747	1.46679	3.38506	-3.81014	NaN	-1.35156	-6.52264	5.78558	NaN	NaN	NaN	7.18437	16.6355	5.48173	-20.0237
0.122068	18.7064	-42.8269	NaN	-0.752693	-2.94463	1.31776	NaN	NaN	-1.10199	1.52599	3.63334	-3.75346	NaN	-1.45794	-6.58305	6.64718	NaN	NaN	NaN	7.20345	16.8478	5.49757	-19.972
0.109135	18.7402	-42.8213	NaN	-0.814514	-3.09285	1.21071	NaN	NaN	-0.945703	1.57147	3.75859	-3.60574	NaN	-1.44407	-6.43992	6.33433	NaN	NaN	NaN	6.97141	16.0995	5.40482	-19.7735
0.021873	18.7852	-42.8347	NaN	-0.775342	-3.11229	1.20402	NaN	NaN	-0.82102	1.60096	3.77578	-3.52695	NaN	-1.22656	-6.17253	6.15871	NaN	NaN	NaN	6.86837	15.8063	5.25119	-19.7477
-0.0225848	18.8542	-42.8223	NaN	-0.731497	-3.3266	1.42489	NaN	NaN	-0.9383	1.5148	3.87129	-3.33331	NaN	-1.12458	-6.06848	6.10968	NaN	NaN	NaN	6.8485	15.7819	5.19644	-19.8431
-0.0453503	18.94	-42.8905	NaN	-0.618134	-3.4132	1.35767	NaN	NaN	-1.10541	1.27001	3.98403	-3.19096	NaN	-1.04278	-6.03392	5.95122	NaN	NaN	NaN	6.79206	15.754	5.15132	-19.8991
-0.0418108	19.0109	-42.8671	NaN	-0.557925	-3.57699	1.57787	NaN	NaN	-1.389	1.18052	4.01216	-3.19737	NaN	-0.958437	-6.14652	6.14435	NaN	NaN	NaN	6.72242	15.9453	5.08757	-19.981
-0.0216455	19.1198	-43.1411	NaN	-0.550448	-3.64993	2.01441	NaN	NaN	-1.97176	1.13503	4.06239	-3.21164	NaN	-1.03456	-6.22421	6.65721	NaN	NaN	NaN	6.69709	16.3722	4.9802	-20.2079
-0.127487	19.1766	-43.1794	NaN	-0.765991	-3.9846	1.98325	NaN	NaN	-1.82505	1.06293	4.16617	-3.21608	NaN	-1.18089	-6.36713	6.49194	NaN	NaN	NaN	6.51312	15.8961	5.12045	-19.9788
-0.172403	19.2536	-43.188	NaN	-0.898993	-4.63476	2.40008	NaN	NaN	-1.43231	0.88963	4.26126	-3.32901	NaN	-1.37528	-6.48546	6.54522	NaN	NaN	NaN	6.45126	16.0679	5.50046	-19.8573
-0.207659	19.2831	-43.209	NaN	-1.0345	-4.68409	2.45113	NaN	NaN	-1.05469	1.04185	4.29354	-3.28969	NaN	-1.45173	-6.51069	6.69603	NaN	NaN	NaN	6.39006	16.0935	5.51714	-19.8806
-0.232762	19.2924	-43.198	NaN	-1.21268	-4.70398	2.57744	NaN	NaN	-0.639553	1.01986	4.40841	-3.55707	NaN	-1.78738	-6.39803	6.86085	NaN	NaN	NaN	6.51368	16.3385	5.64414	-19.7839
-0.250923	19.2816	-43.1767	NaN	-1.31071	-4.77804	2.43634	NaN	NaN	-0.466789	1.25327	4.25508	-3.69625	NaN	-1.93187	-6.07712	6.69392	NaN	NaN	NaN	6.27472	16.0306	5.83102	-19.8081
-0.314399	19.2609	-43.1607	NaN	-1.53683	-4.62646	2.50406	NaN	NaN	-0.116091	1.61636	4.00739	-3.61786	NaN	-1.96148	-5.65009	6.78063	NaN	NaN	NaN	6.40239	16.0067	5.9885	-19.6998
-0.359257	19.2554	-43.1229	NaN	-1.67966	-4.67074	2.30335	NaN	NaN	0.237862	1.84854	3.62137	-3.54352	NaN	-1.94436	-5.1341	6.45462	NaN	NaN	NaN	6.10846	15.818	6.56429	-19.529
-0.351702	19.2666	-43.0862	NaN	-1.70306	-4.58856	2.2911	NaN	NaN	0.177302	1.44187	3.06713	-3.50398	NaN	-2.29899	-4.49928	6.4058	NaN	NaN	NaN	6.01895	15.7475	6.92197	-19.5079
-0.361715	19.28	-43.0775	NaN	-1.72151	-4.45617	2.29201	NaN	NaN	0.0606968	1.03946	2.31307	-3.49029	NaN	-2.00712	-4.2672	6.48979	NaN	NaN	NaN	5.89849	15.4408	7.08453	-19.5404
-0.303685	19.2881	-43.0768	NaN	-1.59487	-4.17113	2.16521	NaN	NaN	-0.14299	0.596934	1.39344	-3.42102	NaN	-2.24153	-4.30181	6.68785	NaN	NaN	NaN	5.7329	14.8978	7.06191	-19.3385
-0.192361	19.2327	-43.1872	NaN	-1.2479	-3.07398	0.448627	NaN	NaN	-0.458344	0.00769874	0.492228	-3.5613	NaN	-1.8143	-4.48637	5.97527	NaN	NaN	NaN	5.70699	13.4346	6.79555	-19.3039
-0.172608	19.2826	-43.2432	NaN	-1.17851	-2.9692	0.432217	NaN	NaN	-0.839465	0.139654	-0.443761	-3.84082	NaN	-1.71888	-5.0751	6.24568	NaN	NaN	NaN	5.6987	13.6357	7.08259	-19.5872
-0.179563	19.391	-43.3565	NaN	-1.00485	-2.87556	0.405876	NaN	NaN	-0.957197	-0.0699122	-1.26843	-4.26721	NaN	-1.76716	-5.54556	6.45292	NaN	NaN	NaN	5.86513	14.2303	7.30291	-19.6152
-0.24091	19.5062	-43.4899	NaN	-0.915628	-3.05458	0.548623	NaN	NaN	-0.971884	-0.386519	-2.04536	-4.73503	NaN	-1.59887	-6.0702	6.6488	NaN	NaN	NaN	5.7249	14.6972	7.50108	-19.5987
-0.31899	19.6416	-43.6007	NaN	-0.912746	-3.24353	0.66151	NaN	NaN	-0.873716	-0.776874	-2.70609	-5.22312	NaN	-1.80601	-6.53496	6.75518	NaN	NaN	NaN	5.58481	14.8033	7.51419	-19.639
-0.354109	19.7469	-43.7618	NaN	-0.944841	-3.18412	0.569209	NaN	NaN	-0.741313	-0.495875	-3.23984	-5.63929	NaN	-1.91201	-6.84598	6.76593	NaN	NaN	NaN	5.34714	14.5659	7.3525	-19.5356
-0.414263	19.8673	-43.8904	NaN	-0.980859	-3.29247	0.447668	NaN	NaN	-0.558119	-0.548712	-3.66953	-6.07108	NaN	-1.92637	-7.05997	6.56477	NaN	NaN	NaN	4.8536	13.7346	7.10797	-19.0969
-0.377547	19.9942	-44.0408	NaN	-0.979728	-2.90714	0.303246	NaN	NaN	-0.446335	-0.509372	-3.91599	-6.26813	NaN	-1.78696	-6.98138	6.54199	NaN	NaN	NaN	5.12745	13.309	6.71072	-19.1447
-0.301314	20.1133	-44.1409	NaN	-0.962692	-2.64723	0.022633	NaN	NaN	-0.520137	-0.363458	-4.07421	-6.34083	NaN	-1.69008	-6.63756	6.15903	NaN	NaN	NaN	5.21295	12.8081	6.46028	-19.3618
-0.381896	20.2506	-44.1813	NaN	-1.04393	-2.63952	0.173898	NaN	NaN	-0.737107	-0.286507	-4.13836	-6.45917	NaN	-1.68351	-6.32186	6.0821	NaN	NaN	NaN	4.89816	12.6973	6.47461	-19.3438
-0.281147	20.3276	-44.125	NaN	-1.01874	-2.42668	0.0825755	NaN	NaN	-0.984387	-0.178257	-4.04007	-6.34958	NaN	-1.40536	-6.0182	5.9227	NaN	NaN	NaN	4.87752	12.5603	6.54071	-19.3505
-0.199317	20.399	-44.0628	NaN	-1.04182	-2.36924	-0.303188	NaN	NaN	-0.843415	-0.0491008	-3.90448	-6.20088	NaN	-1.28914	-5.86455	5.39487	NaN	NaN	NaN	4.80155	12.2546	6.80569	-19.2198
-0.0541783	20.4257	-44.0619	NaN	-0.926582	-2.08855	-0.598527	NaN	NaN	-0.994065	0.109272	-3.61373	-5.90089	NaN	-1.18424	-5.69859	5.1883	NaN	NaN	NaN	4.78125	12.5456	6.96054	-19.2669
0.0408321	20.3876	-43.9654	NaN	-0.992535	-2.09553	-0.327546	NaN	NaN	-1.09727	0.0233964	-3.19472	-5.61876	NaN	-1.20593	-5.7373	5.41388	NaN	NaN	NaN	4.81223	13.1283	7.2728	-19.2915
0.129054	20.2371	-43.8936	NaN	-0.86546	-1.77446	-0.461377	NaN	NaN	-0.953375	0.108586	-2.81762	-5.51876	NaN	-1.16139	-5.64204	5.47659	NaN	NaN	NaN	5.03739	13.4071	7.27389	-19.5232
0.154443	20.1731	-43.9283	NaN	-0.814283	-1.65459	-0.342694	NaN	NaN	-0.970048	0.0778273	-2.335	-5.41055	NaN	-1.21572	-5.58513	5.66663	NaN	NaN	NaN	5.47644	14.0831	7.26925	-19.7367
0.115029	20.0553	-43.914	NaN	-0.970606	-1.88186	-0.280638	NaN	NaN	-0.892089	0.241046	-1.87662	-5.37598	NaN	-1.17117	-5.56536	5.5322	NaN	NaN	NaN	5.27135	14.4978	7.32233	-19.7199
0.0842755	19.8836	-43.8528	NaN	-1.01723	-1.9511	-0.0727827	NaN	NaN	-0.518999	0.403867	-1.38514	-5.21786	NaN	-1.01955	-5.61679	5.64159	NaN	NaN	NaN	5.30303	15.14	7.24179	-19.7784
0.00114751	19.7598	-43.8296	NaN	-1.06049	-1.9999	0.0205037	NaN	NaN	0.00219215	0.571677	-0.992645	-5.15043	NaN	-1.00189	-5.58952	5.6284	NaN	NaN	NaN	5.42649	15.3063	7.07726	-19.693
-0.172122	19.6955	-43.7891	NaN	-1.03426	-2.14452	0.133509	NaN	NaN	0.000353666	0.653011	-0.679468	-5.20307	NaN	-0.973848	-5.467	5.51755	NaN	NaN	NaN	5.37642	15.2842	6.85409	-19.4737
-0.309662	19.6821	-43.7224	NaN	-1.00712	-2.14945	0.298053	NaN	NaN	-0.252361	0.833019	-0.377849	-5.03524	NaN	-0.808411	-5.3522	5.50882	NaN	NaN	NaN	5.65936	15.4909	6.4688	-19.4613
-0.371682	19.8044	-43.7584	NaN	-1.02929	-2.50158	0.460165	NaN	NaN	-0.42705	0.904854	-0.197334	-5.06471	NaN	-0.765078	-5.29501	5.28984	NaN	NaN	NaN	5.41921	15.3391	6.218	-19.5079
-0.3928	20.035	-43.7755	NaN	-1.06306	-2.88264	0.80705	NaN	NaN	-0.503287	0.889826	-0.0794924	-5.11988	NaN	-0.756639	-5.40827	5.28624	NaN	NaN	NaN	5.47204	15.2387	5.98569	-19.5147
-0.354621	20.2497	-43.7604	NaN	-1.08918	-2.91511	1.09999	NaN	NaN	-0.6792	0.902547	-0.0171012	-5.10435	NaN	-0.830233	-5.4491	5.41432	NaN	NaN	NaN	5.72536	14.957	5.61585	-19.6213
-0.213648	20.4891	-43.8949	NaN	-0.965557	-2.79882	0.861395	NaN	NaN	-0.822277	0.907245	-0.105024	-5.01475	NaN	-0.990511	-5.50056	5.15025	NaN	NaN	NaN	5.78893	13.9707	5.34704	-19.3726
-0.249305	20.8264	-43.9422	NaN	-1.02889	-3.03253	1.30749	NaN	NaN	-1.05594	0.757408	-0.266058	-5.09772	NaN	-1.11607	-5.59425	5.30562	NaN	NaN	NaN	5.95294	13.1139	5.18629	-19.3342
-0.238682	21.0742	-43.9958	NaN	-0.97768	-2.89818	1.33844	NaN	NaN	-1.13111	0.657798	-0.570291	-5.24879	NaN	-1.2254	-5.51472	5.27334	NaN	NaN	NaN	5.77524	12.0025	4.88477	-18.9264
-0.179162	21.3611	-44.1443	NaN	-0.882414	-2.61882	1.1867	NaN	NaN	-1.31483	0.606007	-0.954408	-5.36094	NaN	-1.22414	-5.31638	5.09585	NaN	NaN	NaN	5.87096	11.4013	4.48068	-19.1835
-0.0737355	21.5171	-44.1474	NaN	-0.811044	-2.19362	0.856361	NaN	NaN	-1.25163	0.545587	-1.30135	-5.36212	NaN	-1.24798	-5.2458	4.98439	NaN	NaN	NaN	5.8705	11.3202	4.2417	-19.2704
-0.0395433	21.6896	-44.2541	NaN	-0.776594	-1.96163	0.834492	NaN	NaN	-1.56594	0.392524	-1.67334	-5.53068	NaN	-1.35965	-4.98184	4.97522	NaN	NaN	NaN	5.98041	11.3624	4.16296	-19.4609
0.0294004	21.6683	-44.1794	NaN	-0.792399	-1.62584	0.85863	NaN	NaN	-1.84832	0.521435	-2.14325	-5.72189	NaN	-1.33446	-4.62428	5.06306	NaN	NaN	NaN	5.93327	11.0361	3.9512	-19.2708
0.113489	21.4992	-44.2354	NaN	-0.786742	-0.929306	-0.0698778	NaN	NaN	-1.42635	0.0133569	-2.4622	-5.91368	NaN	-1.62676	-4.10989	4.43147	NaN	NaN	NaN	5.92111	10.1217	3.69859	-19.0798
0.0336772	21.271	-44.2462	NaN	-0.883685	-0.728385	0.342509	NaN	NaN	-1.13412	-0.225683	-2.61508	-6.25794	NaN	-1.64878	-4.07742	5.02532	NaN	NaN	NaN	5.70237	10.6026	3.6393	-19.3085
-0.0979026	20.9543	-44.2049	NaN	-1.03788	-0.92707	0.419177	NaN	NaN	-0.861612	-0.380862	-2.78061	-6.08277	NaN	-1.54529	-4.33482	5.075	NaN	NaN	NaN	5.77604	10.9153	3.99683	-19.5106
-0.225149	20.5729	-44.2232	NaN	-1.02133	-0.946802	0.288229	NaN	NaN	-0.796023	-0.589626	-2.91306	-6.07598	NaN	-1.82222	-4.41107	5.01755	NaN	NaN	NaN	5.77935	11.0389	4.17209	-19.5182
-0.415363	20.197	-44.1456	NaN	-1.04632	-1.10029	0.327232	NaN	NaN	-0.819678	-0.617884	-3.04536	-6.03826	NaN	-1.74304	-4.48052	5.0537	NaN	NaN	NaN	5.62782	11.4066	4.38253	-19.6347
-0.507523	19.8276	-44.0588	NaN	-1.05044	-1.35524	0.479119	NaN	NaN	-0.714058	-0.800572	-3.08567	-6.15577	NaN	-1.87722	-4.53993	5.21182	NaN	NaN	NaN	5.48925	12.07	4.57551	-19.7273
-0.719542	19.5165	-43.9734	NaN	-1.08876	-1.64507	0.650221	NaN	NaN	-0.364142	-0.60742	-3.13666	-6.13324	NaN	-1.88984	-4.60962	5.35477	NaN	NaN	NaN	5.33887	12.7095	4.7682	-19.8108
-0.750552	19.2476	-43.9247	NaN	-1.15771	-1.87743	0.560932	NaN	NaN	-0.0665551	-0.566702	-3.23492	-5.76746	NaN	-1.92805	-4.64851	5.269	NaN	NaN	NaN	5.22131	13.0478	4.88616	-19.8753
-0.761198	19.0525	-43.8435	NaN	-1.22229	-2.15557	0.497879	NaN	NaN	0.233196	-0.167576	-3.30078	-5.93069	NaN	-1.50844	-4.74701	5.13383	NaN	NaN	NaN	4.98953	13.1411	4.94333	-19.634
-0.844977	18.9712	-43.8756	NaN	-1.37169	-2.39094	0.655962	NaN	NaN	0.486297	-0.704639	-3.3313	-5.92544	NaN	-2.00172	-4.54448	5.15353	NaN	NaN	NaN	4.88355	13.5215	5.04019	-19.7139
-0.849095	18.9279	-43.8245	NaN	-1.39529	-2.56943	0.64857	NaN	NaN	0.74148	-0.56789	-3.49949	-5.93901	NaN	-1.94259	-4.51756	5.06837	NaN	NaN	NaN	4.65518	13.2511	4.95108	-19.6263
-0.821453	18.9857	-43.8838	NaN	-1.42211	-2.79366	0.821175	NaN	NaN	0.749622	-0.579091	-3.6671	-5.75375	NaN	-2.01577	-4.56135	5.14746	NaN	NaN	NaN	4.60182	13.1346	4.91072	-19.6052
-0.792979	19.0155	-43.8754	NaN	-1.43531	-2.58618	0.563169	NaN	NaN	0.603131	-0.601557	-3.79686	-6.01398	NaN	-2.00699	-4.59654	5.07178	NaN	NaN	NaN	4.48615	12.8704	4.81144	-19.6649
-0.694337	19.1473	-43.9525	NaN	-1.35059	-2.29631	0.250533	NaN	NaN	0.409049	-0.635264	-3.98378	-6.05252	NaN	-2.0167	-4.6837	4.99493	NaN	NaN	NaN	4.37775	12.2087	4.60574	-19.5546
-0.601432	19.2356	-44.0289	NaN	-1.23756	-1.89192	-0.0816628	NaN	NaN	0.225027	-0.839864	-4.20333	-6.21607	NaN	-2.17094	-4.68987	4.93669	NaN	NaN	NaN	4.26313	11.4975	4.40275	-19.3951
-0.584924	19.3897	-44.0694	NaN	-1.11695	-1.51201	-0.285764	NaN	NaN	0.00253001	-0.782025	-4.47484	-6.24089	NaN	-2.1355	-4.78255	5.047	NaN	NaN	NaN	4.12436	10.856	4.14962	-19.1631
-0.557345	19.4744	-44.103	NaN	-1.02302	-1.21285	-0.604212	NaN	NaN	-0.141788	-0.64131	-4.68373	-6.46227	NaN	-2.09116	-4.84071	4.97609	NaN	NaN	NaN	4.14221	10.49	4.03215	-19.2048
-0.466766	19.6182	-44.1616	NaN	-0.859013	-1.09083	-0.661291	NaN	NaN	-0.404675	-0.705722	-4.81977	-6.63039	NaN	-2.14828	-4.78519	4.96329	NaN	NaN	NaN	4.38016	10.1373	3.94118	-19.2694
-0.519407	19.8343	-44.2827	NaN	-0.750105	-0.946803	-0.834731	NaN	NaN	-0.641711	-0.556344	-5.06808	-6.78448	NaN	-2.0424	-4.71458	4.90733	NaN	NaN	NaN	4.28418	9.43605	3.77016	-19.1851
-0.548232	19.9937	-44.2602	NaN	-0.748807	-0.954579	-0.874573	NaN	NaN	-0.667974	-0.342809	-5.34378	-6.94633	NaN	-1.87629	-4.64889	4.85638	NaN	NaN	NaN	4.26882	8.91857	3.6153	-19.2427
-0.542396	20.2447	-44.3957	NaN	-0.700879	-1.2601	-0.944795	NaN	NaN	-0.68119	-0.413909	-5.48953	-6.99719	NaN	-1.94489	-4.72214	4.70787	NaN	NaN	NaN	3.91497	8.58566	3.66306	-19.2789
-0.427467	20.4755	-44.4767	NaN	-0.61441	-1.20683	-1.11197	NaN	NaN	-0.870442	-0.535063	-5.77797	-7.16545	NaN	-1.7628	-4.46501	4.49463	NaN	NaN	NaN	3.90923	8.64095	3.59747	-19.2688
-0.43831	20.6564	-44.4835	NaN	-0.630483	-1.04702	-0.881554	NaN	NaN	-1.0946	-0.566321	-6.01882	-7.20588	NaN	-1.69352	-4.22519	4.69841	NaN	NaN	NaN	4.14437	8.72445	3.45562	-19.2244
-0.480665	20.8633	-44.5578	NaN	-0.699159	-1.21073	-1.18556	NaN	NaN	-0.725599	-0.392083	-6.20013	-7.37579	NaN	-1.55289	-4.22622	4.17874	NaN	NaN	NaN	3.88828	8.12565	3.61067	-19.3481
-0.493427	21.081	-44.5256	NaN	-0.749257	-1.55416	-1.07062	NaN	NaN	-0.660517	-0.837377	-6.33996	-7.48436	NaN	-1.22387	-4.36328	3.91901	NaN	NaN	NaN	3.84434	8.15546	3.86013	-19.3562
-0.490239	21.2532	-44.5387	NaN	-0.827893	-1.82541	-0.917037	NaN	NaN	-0.539206	-0.973373	-6.43122	-7.44971	NaN	-1.35606	-4.64489	3.77573	NaN	NaN	NaN	3.88391	8.63214	4.11025	-19.3802
-0.486869	21.4195	-44.5126	NaN	-0.799305	-1.98383	-0.860732	NaN	NaN	-0.550401	-1.40179	-6.34281	-7.55301	NaN	-1.43951	-4.95905	3.63071	NaN	NaN	NaN	3.82897	9.08359	4.26539	-19.3917
-0.433036	21.4491	-44.4981	NaN	-0.728958	-1.74448	-0.984628	NaN	NaN	-0.671094	-0.798168	-6.34818	-7.57276	NaN	-0.896568	-5.32808	3.51015	NaN	NaN	NaN	4.07406	9.62828	4.11454	-19.3804
-0.378999	21.4581	-44.5428	NaN	-0.757597	-1.70005	-1.15202	NaN	NaN	-0.884901	-0.646235	-6.09192	-7.55628	NaN	-0.854063	-5.6622	3.32146	NaN	NaN	NaN	4.03909	9.76204	4.08318	-19.2774
-0.354116	21.481	-44.5712	NaN	-0.883414	-1.98149	-1.0231	NaN	NaN	-1.09405	-0.623411	-5.70533	-7.46258	NaN	-0.92161	-5.99786	3.20747	NaN	NaN	NaN	3.7688	9.80514	4.215	-19.2045
-0.371806	21.4401	-44.6343	NaN	-0.907054	-1.85342	-1.19837	NaN	NaN	-0.771518	-0.414107	-5.35162	-7.34093	NaN	-0.914168	-6.06636	2.94831	NaN	NaN	NaN	3.83059	9.67797	4.21699	-19.34
-0.367377	21.3196	-44.6601	NaN	-0.883111	-1.53053	-1.24985	NaN	NaN	-0.622443	-0.209407	-4.80873	-7.01704	NaN	-0.842123	-6.1278	2.97353	NaN	NaN	NaN	3.91908	9.60628	3.9615	-19.1971
-0.341043	21.142	-44.6529	NaN	-0.859743	-1.21977	-1.54933	NaN	NaN	-0.51783	-0.0384744	-4.29462	-6.86543	NaN	-0.84819	-5.90311	2.6218	NaN	NaN	NaN	4.03843	9.39268	3.73455	-19.3256
-0.34091	20.9153	-44.6085	NaN	-0.883222	-1.17654	-1.64327	NaN	NaN	-0.35148	0.210784	-3.60359	-6.49541	NaN	-0.803643	-5.92072	2.48422	NaN	NaN	NaN	3.91091	9.24127	3.65692	-19.3571
-0.321922	20.6829	-44.5497	NaN	-0.842188	-1.0858	-1.76032	NaN	NaN	-0.284892	0.206966	-2.92233	-6.04742	NaN	-0.903219	-5.69125	2.28412	NaN	NaN	NaN	3.79539	9.42213	3.59266	-19.2718
-0.33563	20.5001	-44.5452	NaN	-0.836482	-0.76344	-1.98816	NaN	NaN	-0.339306	0.442372	-2.39096	-5.66999	NaN	-0.797862	-5.51483	2.26941	NaN	NaN	NaN	3.87608	10.0143	3.68186	-19.3881
-0.357546	20.3151	-44.4272	NaN	-0.845638	-0.657192	-2.02443	NaN	NaN	-0.316755	0.585741	-1.80621	-5.42267	NaN	-0.895733	-5.27262	2.19527	NaN	NaN	NaN	3.97541	10.7204	4.04064	-19.4419
-0.330538	20.1252	-44.3456	NaN	-0.749415	-0.247043	-2.42703	NaN	NaN	-0.413407	0.79362	-1.42228	-5.15081	NaN	-0.88942	-5.00853	2.02906	NaN	NaN	NaN	3.88742	11.1924	4.10077	-19.4444
-0.382167	20.106	-44.3027	NaN	-0.989144	-0.722421	-1.93668	NaN	NaN	-0.200694	0.980525	-1.12224	-5.07186	NaN	-0.931634	-5.0858	2.19807	NaN	NaN	NaN	4.00238	11.9783	4.51174	-19.4612
-0.405492	20.052	-44.2675	NaN	-1.15508	-0.918922	-1.63906	NaN	NaN	0.19997	1.02392	-0.983282	-5.05647	NaN	-0.933165	-5.17615	2.38099	NaN	NaN	NaN	4.11463	12.5537	4.71855	-19.6653
-0.413034	20.0817	-44.3723	NaN	-1.19529	-0.902019	-1.54022	NaN	NaN	0.444908	1.02138	-1.15705	-5.37887	NaN	-1.02656	-5.04104	2.36418	NaN	NaN	NaN	4.34448	12.7493	4.76098	-19.5711
-0.502734	20.112	-44.4573	NaN	-1.27429	-1.067	-1.32319	NaN	NaN	0.779699	1.04752	-1.34229	-5.41254	NaN	-1.07973	-5.09537	2.43964	NaN	NaN	NaN	4.36563	12.7562	4.824	-19.5192
-0.54935	20.2949	-44.5598	NaN	-1.28608	-1.32898	-0.982484	NaN	NaN	0.773499	0.781492	-1.59994	-5.52565	NaN	-1.06684	-5.18408	2.5449	NaN	NaN	NaN	4.53917	12.8199	4.81615	-19.6852
-0.526325	20.4614	-44.5785	NaN	-1.32402	-1.27831	-0.998031	NaN	NaN	0.752554	0.455108	-1.90668	-5.67892	NaN	-0.992085	-5.40444	2.56727	NaN	NaN	NaN	4.52434	13.0711	4.78547	-19.7972
-0.449659	20.6652	-44.6668	NaN	-1.23131	-1.23509	-0.939524	NaN	NaN	0.613894	0.248785	-2.13942	-5.75517	NaN	-0.939288	-5.75982	2.6965	NaN	NaN	NaN	4.53463	13.2624	4.76242	-19.8411
-0.429678	20.8109	-44.6464	NaN	-1.07358	-1.09296	-0.926209	NaN	NaN	0.376348	-0.0943956	-2.32435	-5.86112	NaN	-0.914215	-6.10838	2.8225	NaN	NaN	NaN	4.59102	13.2744	4.6974	-19.8916
-0.308102	20.9266	-44.6473	NaN	-0.902391	-0.725541	-1.07986	NaN	NaN	-0.131576	-0.180193	-2.32585	-5.80037	NaN	-0.913423	-6.45493	2.93307	NaN	NaN	NaN	4.81621	13.2473	4.54552	-19.7153
-0.197797	20.9705	-44.7092	NaN	-0.759149	-0.358849	-1.38004	NaN	NaN	-0.468361	-0.167366	-2.29239	-5.83423	NaN	-1.02622	-6.73411	2.95418	NaN	NaN	NaN	4.69349	13.3021	4.61988	-19.6676
-0.134047	20.9698	-44.785	NaN	-0.631859	-0.0286133	-1.57381	NaN	NaN	-0.339531	-0.144449	-2.22818	-5.88825	NaN	-1.27772	-6.89863	3.01859	NaN	NaN	NaN	4.57956	13.3253	4.74294	-19.6897
-0.0847253	20.8855	-44.8621	NaN	-0.612485	0.387097	-1.90795	NaN	NaN	-0.220561	-0.00300479	-2.10906	-5.95551	NaN	-1.3323	-6.88699	3.00382	NaN	NaN	NaN	4.21233	12.8744	4.87035	-19.6594
-0.130588	20.7239	-44.9448	NaN	-0.630178	0.692148	-1.99634	NaN	NaN	-0.250774	0.0693424	-1.85483	-5.80087	NaN	-1.34422	-6.87071	3.11306	NaN	NaN	NaN	4.10057	12.6474	5.10719	-19.5606
-0.208093	20.5246	-44.9891	NaN	-0.611777	1.17138	-2.35055	NaN	NaN	-0.170391	0.240469	-1.63856	-5.74686	NaN	-1.25778	-6.66389	3.02638	NaN	NaN	NaN	3.91701	12.2502	5.21998	-19.4364
-0.239118	20.2948	-45.0065	NaN	-0.381661	1.59666	-2.46644	NaN	NaN	-0.0215649	0.337098	-1.39337	-5.64054	NaN	-1.33178	-6.34445	3.16579	NaN	NaN	NaN	4.13455	12.2806	5.23474	-19.5885
-0.285323	20.1069	-45.0154	NaN	-0.295848	1.79194	-2.61958	NaN	NaN	-0.203597	0.53861	-1.08363	-5.34863	NaN	-1.17824	-6.06651	3.26233	NaN	NaN	NaN	4.04331	12.6904	5.39335	-19.6941
-0.357713	19.9987	-44.9313	NaN	-0.446652	1.27147	-2.38828	NaN	NaN	-0.325518	0.713581	-0.628496	-5.07339	NaN	-1.13937	-5.93514	3.27806	NaN	NaN	NaN	3.71493	13.0984	5.94717	-19.7698
-0.358168	19.8595	-44.8861	NaN	-0.378925	1.15715	-2.22536	NaN	NaN	-0.318467	0.765025	-0.365857	-4.94238	NaN	-1.02732	-5.71155	3.43009	NaN	NaN	NaN	3.93852	13.2417	6.13318	-19.6109
-0.42781	19.8034	-44.8205	NaN	-0.473624	0.617502	-1.81379	NaN	NaN	-0.0529911	0.772758	-0.114306	-4.7695	NaN	-1.07023	-5.66696	3.55051	NaN	NaN	NaN	3.93663	13.1913	6.4561	-19.4958
-0.501917	19.7919	-44.8082	NaN	-0.587198	0.240698	-1.60004	NaN	NaN	0.178844	0.752119	0.00160031	-4.64044	NaN	-1.117	-5.70526	3.59573	NaN	NaN	NaN	3.89136	13.4489	6.6763	-19.3296
-0.503858	19.8415	-44.7933	NaN	-0.660365	0.00338802	-1.42237	NaN	NaN	0.359496	0.677571	0.0228444	-4.57665	NaN	-1.14304	-5.74902	3.66539	NaN	NaN	NaN	4.04466	14.0854	6.94889	-19.6672
-0.512191	19.904	-44.8257	NaN	-0.667392	-0.112891	-1.43207	NaN	NaN	0.507091	0.59712	-0.0874864	-4.69814	NaN	-1.19207	-5.77431	3.61089	NaN	NaN	NaN	4.13853	14.6228	7.1071	-19.78
-0.437814	19.9626	-44.8304	NaN	-0.581102	-0.0411489	-1.67387	NaN	NaN	0.351351	0.480671	-0.220433	-4.63852	NaN	-1.16531	-5.81838	3.47218	NaN	NaN	NaN	4.21845	14.834	7.11033	-19.7187
-0.387851	20.0446	-44.784	NaN	-0.625826	-0.109001	-1.59065	NaN	NaN	0.0816665	0.510021	-0.339132	-4.64505	NaN	-1.19145	-6.04003	3.62166	NaN	NaN	NaN	4.22362	14.9915	7.10844	-19.5249
-0.311804	19.9611	-44.8625	NaN	-0.443485	0.754139	-2.59916	NaN	NaN	-0.0344491	0.55233	-0.574298	-4.77567	NaN	-1.00935	-5.94703	3.2137	NaN	NaN	NaN	4.29728	14.4504	6.66339	-19.5272
-0.315244	20.0399	-44.7644	NaN	-0.604852	0.1137	-1.57785	NaN	NaN	-0.204813	0.195094	-0.552891	-5.1089	NaN	-1.24596	-6.27801	3.94833	NaN	NaN	NaN	4.122	15.0123	7.04617	-19.6881
-0.303638	19.9438	-44.7553	NaN	-0.561446	0.539897	-1.80822	NaN	NaN	-0.224217	0.033044	-0.525046	-4.97468	NaN	-1.26322	-6.39817	4.02185	NaN	NaN	NaN	4.55894	14.9141	6.97675	-19.5923
-0.303873	19.7368	-44.7908	NaN	-0.435264	1.158	-3.20848	NaN	NaN	0.0543094	-0.164778	-0.435046	-4.85747	NaN	-1.25629	-6.41197	3.07809	NaN	NaN	NaN	4.41004	13.7807	6.79586	-19.407
-0.317098	19.5355	-44.7474	NaN	-0.46154	1.37627	-3.39257	NaN	NaN	0.325389	-0.128641	-0.114152	-4.64814	NaN	-1.32169	-6.5106	3.09254	NaN	NaN	NaN	4.52603	13.5023	6.63795	-19.2032
-0.322274	19.2706	-44.6187	NaN	-0.319683	1.56121	-3.54448	NaN	NaN	0.443933	-0.165509	0.281657	-4.47504	NaN	-1.34224	-6.4075	3.06981	NaN	NaN	NaN	4.65297	13.1804	6.29762	-19.4191
-0.337665	19.0282	-44.5323	NaN	-0.263809	1.56703	-3.47871	NaN	NaN	0.242965	0.0798476	0.831877	-4.20276	NaN	-1.21378	-6.43361	3.21705	NaN	NaN	NaN	4.66428	13.0075	6.08355	-19.3707
-0.364535	18.7459	-44.4479	NaN	-0.290757	1.52647	-3.45144	NaN	NaN	-0.0322758	0.262889	1.42059	-3.97206	NaN	-1.17334	-6.37649	3.29572	NaN	NaN	NaN	4.66834	13.2264	6.07029	-19.531
-0.440991	18.5644	-44.2986	NaN	-0.384133	1.05139	-2.99125	NaN	NaN	-0.123444	0.749586	2.08069	-3.75195	NaN	-0.979222	-6.35668	3.53648	NaN	NaN	NaN	4.64707	13.5402	6.26846	-19.6762
-0.463525	18.3164	-44.1927	NaN	-0.321904	0.87889	-2.84117	NaN	NaN	-0.0905805	0.564588	2.6404	-3.72107	NaN	-1.31655	-6.0971	3.63702	NaN	NaN	NaN	4.59469	13.092	6.07686	-19.4677
-0.522406	18.1776	-44.0635	NaN	-0.3964	0.570186	-2.66419	NaN	NaN	-0.122215	1.21374	3.20772	-3.486	NaN	-0.909005	-5.91887	3.71762	NaN	NaN	NaN	4.54159	12.7854	5.92919	-19.5351
-0.591417	18.0959	-44.0143	NaN	-0.449097	0.504909	-2.65822	NaN	NaN	-0.13739	1.24785	3.64046	-3.34231	NaN	-1.21204	-5.6114	3.77325	NaN	NaN	NaN	4.54025	12.9096	5.75609	-19.5172
-0.707246	18.2489	-43.9018	NaN	-0.738348	-0.308015	-0.840024	NaN	NaN	-0.186771	1.50866	3.97858	-3.32309	NaN	-1.26076	-5.3886	5.11322	NaN	NaN	NaN	4.49664	14.8431	5.97159	-19.8696
-0.680635	18.3272	-43.9187	NaN	-0.869444	-0.68225	-1.00726	NaN	NaN	0.331044	1.64078	4.11578	-3.09189	NaN	-1.24093	-5.13459	4.715	NaN	NaN	NaN	4.35921	15.0023	6.28079	-19.9511
-0.701574	18.5068	-43.9785	NaN	-0.955159	-1.03536	-0.689693	NaN	NaN	0.468318	1.63292	4.02472	-3.0292	NaN	-1.11973	-4.98614	4.84714	NaN	NaN	NaN	4.30929	15.1962	6.44946	-19.9418
-0.668168	18.7084	-43.9845	NaN	-0.956373	-1.13834	-0.667659	NaN	NaN	0.39205	1.43421	3.80274	-2.96114	NaN	-1.05422	-4.96084	4.91522	NaN	NaN	NaN	4.32064	15.2873	6.54677	-19.8955
-0.636895	18.9673	-44.0301	NaN	-0.992592	-1.20124	-0.787435	NaN	NaN	0.267767	1.23588	3.46837	-2.99978	NaN	-1.0255	-5.00955	4.80785	NaN	NaN	NaN	4.36858	15.0412	6.58606	-19.7871
-0.52954	19.1384	-44.1192	NaN	-0.836491	-0.462174	-2.23791	NaN	NaN	0.52277	0.907854	3.08631	-3.07216	NaN	-0.95533	-5.18353	3.99051	NaN	NaN	NaN	4.42465	14.0518	6.25501	-19.581
-0.417735	19.376	-44.0833	NaN	-0.833422	-0.501405	-2.22952	NaN	NaN	0.398157	0.970625	2.72461	-2.86694	NaN	-0.729511	-5.66778	4.1435	NaN	NaN	NaN	4.50495	13.9561	6.25448	-19.648
-0.355381	19.513	-44.0281	NaN	-0.740341	-0.376355	-2.33899	NaN	NaN	0.00527655	0.561768	2.44057	-3.09852	NaN	-1.06179	-6.10959	4.3145	NaN	NaN	NaN	4.49573	13.7395	6.22577	-19.6734
-0.296619	19.6355	-44.0699	NaN	-0.611112	-0.373774	-2.28717	NaN	NaN	-0.433234	0.374422	2.24966	-3.29957	NaN	-1.29264	-6.5057	4.53051	NaN	NaN	NaN	4.78781	13.5081	6.2932	-19.6668
-0.251976	19.6747	-44.1897	NaN	-0.439687	-0.445836	-2.35818	NaN	NaN	-0.622825	0.48206	2.13052	-3.44852	NaN	-1.38366	-6.7227	4.56903	NaN	NaN	NaN	4.86595	13.2329	6.31643	-19.6326
-0.252187	19.6094	-44.2516	NaN	-0.446667	-0.453014	-2.50933	NaN	NaN	-0.84601	0.269055	2.04823	-3.65798	NaN	-1.61864	-6.73218	4.52634	NaN	NaN	NaN	4.85976	13.0498	6.30554	-19.5117
-0.294305	19.4845	-44.2855	NaN	-0.509606	-0.472482	-2.56873	NaN	NaN	-0.659831	0.39406	2.11798	-3.5563	NaN	-1.63643	-6.66054	4.55917	NaN	NaN	NaN	4.77575	12.7809	6.12682	-19.3741
-0.306196	19.3574	-44.2603	NaN	-0.667964	-0.826121	-2.44589	NaN	NaN	-0.320839	0.580159	2.13263	-3.62678	NaN	-1.66042	-6.47946	4.54308	NaN	NaN	NaN	4.55793	12.5766	6.09637	-19.4603
-0.444517	19.0966	-44.1877	NaN	-0.758075	-0.595975	-2.80647	NaN	NaN	0.0397363	0.648596	2.17915	-3.54755	NaN	-1.78372	-5.98994	4.34669	NaN	NaN	NaN	4.48007	12.1941	5.81062	-19.3246
-0.53183	18.9737	-44.0617	NaN	-1.06772	-1.29742	-1.43281	NaN	NaN	0.219835	0.755997	2.25855	-3.53651	NaN	-1.80929	-5.67654	5.29582	NaN	NaN	NaN	4.36186	13.1352	6.03622	-19.4744
-0.564618	18.698	-43.9686	NaN	-1.07732	-0.923333	-1.7921	NaN	NaN	0.340183	0.933496	2.15477	-3.33089	NaN	-1.51556	-5.17278	5.16651	NaN	NaN	NaN	4.62377	13.2331	5.95445	-19.4516
-0.612416	18.4342	-43.8182	NaN	-1.21964	-1.31126	-1.30344	NaN	NaN	0.403547	0.790957	2.04549	-3.27391	NaN	-1.50224	-4.91505	5.38939	NaN	NaN	NaN	4.73125	13.7218	6.17536	-19.6077
-0.666882	18.2226	-43.5219	NaN	-1.30143	-1.5457	-1.03655	NaN	NaN	0.379373	0.778908	1.88071	-3.1595	NaN	-1.21403	-4.85069	5.53207	NaN	NaN	NaN	4.66402	14.0407	6.19476	-19.4932
-0.712448	18.0185	-43.3338	NaN	-1.40617	-1.71438	-0.374378	NaN	NaN	0.344187	0.66856	1.7027	-3.15028	NaN	-1.37123	-4.89305	6.1451	NaN	NaN	NaN	4.83168	15.2381	6.24216	-19.8921
-0.741532	17.7813	-43.2929	NaN	-1.33095	-1.21411	-1.94169	NaN	NaN	0.736889	0.532507	1.40521	-3.24597	NaN	-1.32107	-4.79574	4.9008	NaN	NaN	NaN	4.84047	14.4036	6.1587	-19.7032
-0.655893	17.6651	-43.222	NaN	-1.32117	-1.36516	-2.08098	NaN	NaN	0.94988	0.365323	1.17871	-3.38369	NaN	-1.07985	-4.93609	4.72052	NaN	NaN	NaN	4.69779	14.3394	6.22164	-19.8898
-0.662076	17.6905	-43.1313	NaN	-1.35804	-1.51485	-1.34774	NaN	NaN	0.68396	0.373275	1.02324	-3.59061	NaN	-1.32323	-5.11219	5.38534	NaN	NaN	NaN	4.86699	14.7192	6.22147	-19.7996
-0.695527	17.8045	-43.1666	NaN	-1.49367	-2.00124	-1.28206	NaN	NaN	0.601485	0.368327	0.896129	-3.74728	NaN	-1.39953	-5.41277	5.16516	NaN	NaN	NaN	4.94868	14.204	6.48776	-19.8703
-0.668548	17.9103	-43.2312	NaN	-1.49467	-2.00227	-1.43967	NaN	NaN	0.774279	0.428863	0.745837	-3.80585	NaN	-1.40375	-5.58086	5.03191	NaN	NaN	NaN	4.92607	13.8742	6.59148	-19.6888
-0.636611	18.0581	-43.3703	NaN	-1.39206	-2.04597	-1.21591	NaN	NaN	0.751574	0.296066	0.701732	-3.87811	NaN	-1.44472	-5.65313	5.24681	NaN	NaN	NaN	4.95011	13.9535	6.60298	-19.7571
-0.662764	18.3044	-43.4771	NaN	-1.36779	-2.65169	-0.148824	NaN	NaN	0.508531	0.380455	0.741581	-3.96647	NaN	-1.36412	-5.9194	5.96344	NaN	NaN	NaN	4.96949	14.648	6.83972	-19.8881
-0.757377	18.5258	-43.553	NaN	-1.30047	-2.76433	-0.239353	NaN	NaN	0.113811	0.287616	0.738946	-3.88053	NaN	-1.41648	-5.95071	5.8042	NaN	NaN	NaN	4.73944	14.5649	6.87139	-19.8582
-0.608338	18.7652	-43.6187	NaN	-1.15125	-2.73092	-0.290933	NaN	NaN	-0.163197	0.216729	0.835604	-3.87099	NaN	-1.37725	-5.94784	5.73634	NaN	NaN	NaN	4.7622	14.6102	6.79013	-19.9139
-0.546746	18.9542	-43.6723	NaN	-1.0214	-2.75828	-0.41443	NaN	NaN	-0.237333	0.245506	0.919176	-3.80994	NaN	-1.30529	-5.95431	5.49124	NaN	NaN	NaN	4.86387	14.1329	6.63929	-19.8473
-0.47917	19.1489	-43.742	NaN	-0.836677	-2.56609	-0.248878	NaN	NaN	-0.514047	0.390786	1.01934	-3.77048	NaN	-1.23649	-5.93148	5.73775	NaN	NaN	NaN	5.04209	13.8893	6.20777	-19.7692
-0.444352	19.2882	-43.7519	NaN	-0.730913	-2.52437	-0.425198	NaN	NaN	-0.913138	0.421248	1.13197	-3.76817	NaN	-1.20164	-5.85223	5.49427	NaN	NaN	NaN	5.13074	13.8565	6.07917	-19.679
-0.459674	19.4475	-43.8445	NaN	-0.780489	-2.56073	-0.458589	NaN	NaN	-0.995449	0.357397	1.28096	-3.79424	NaN	-1.26661	-5.79923	5.3453	NaN	NaN	NaN	5.28746	13.5931	5.85979	-19.7615
-0.424884	19.54	-43.9142	NaN	-0.819915	-2.54981	-0.529577	NaN	NaN	-0.772796	0.508029	1.35304	-3.72746	NaN	-1.1821	-5.68737	5.14679	NaN	NaN	NaN	5.27338	13.3756	5.61713	-19.3321
-0.410429	19.6356	-43.9659	NaN	-1.04078	-2.7412	-0.313328	NaN	NaN	-0.559252	0.537248	1.39328	-3.79105	NaN	-1.22898	-5.51436	5.05636	NaN	NaN	NaN	5.15513	13.2577	5.38557	-19.5115
-0.443401	19.678	-43.935	NaN	-1.13517	-2.53771	-0.261839	NaN	NaN	-0.475764	0.802735	1.39704	-3.61341	NaN	-1.18413	-5.22859	4.99285	NaN	NaN	NaN	5.51679	13.1452	5.00202	-19.6638
-0.417641	19.7486	-43.9674	NaN	-1.25195	-2.53077	-0.046966	NaN	NaN	-0.384265	0.950367	1.19774	-3.80475	NaN	-1.08399	-4.90607	4.97278	NaN	NaN	NaN	5.64842	13.0231	4.86172	-19.8258
-0.368834	19.8053	-43.8975	NaN	-1.32393	-2.71649	0.227101	NaN	NaN	-0.245949	0.920697	1.01983	-3.7934	NaN	-0.910717	-4.82023	4.98471	NaN	NaN	NaN	5.402	12.9375	4.95305	-19.782
-0.250116	19.819	-43.8271	NaN	-1.31775	-2.64497	0.308298	NaN	NaN	-0.295028	0.687313	0.873091	-3.72278	NaN	-0.758394	-4.91929	5.01857	NaN	NaN	NaN	5.37592	13.0921	4.98682	-19.6476
-0.186293	19.8446	-43.7188	NaN	-1.22811	-2.73806	0.623533	NaN	NaN	-0.384334	0.566485	0.70242	-3.85643	NaN	-0.795854	-5.10092	5.21573	NaN	NaN	NaN	5.37765	13.7505	5.03997	-19.7735
-0.221621	19.7812	-43.5864	NaN	-1.13421	-2.55986	0.744516	NaN	NaN	-0.585725	0.446023	0.61539	-3.97151	NaN	-0.825107	-5.40395	5.50484	NaN	NaN	NaN	5.71751	14.5797	5.00578	-20.0723
-0.174991	19.7214	-43.5015	NaN	-0.976595	-2.68594	0.963308	NaN	NaN	-1.12094	0.339198	0.660226	-4.05379	NaN	-0.965215	-5.74819	5.74901	NaN	NaN	NaN	5.81681	14.9049	4.99463	-20.1402
-0.00598593	19.6696	-43.4069	NaN	-0.934775	-2.73258	1.15922	NaN	NaN	-1.36839	0.462172	0.766049	-4.09892	NaN	-1.06877	-6.01827	5.99383	NaN	NaN	NaN	5.86884	14.9664	4.95326	-20.1178
-0.107772	19.5839	-43.3398	NaN	-0.97047	-2.79573	1.20473	NaN	NaN	-1.13646	0.497223	0.951716	-3.9721	NaN	-1.17942	-6.19692	6.0409	NaN	NaN	NaN	5.95413	14.9321	4.908	-20.1892
-0.191451	19.5126	-43.3879	NaN	-0.966917	-2.89386	1.24204	NaN	NaN	-0.563977	0.526353	1.18324	-3.89984	NaN	-1.20546	-6.3735	6.07837	NaN	NaN	NaN	5.87488	14.8562	4.81594	-20.1726
-0.18534	19.4509	-43.5003	NaN	-0.988078	-2.89499	1.1166	NaN	NaN	-0.413255	0.559008	1.38051	-3.85601	NaN	-1.31437	-6.35416	5.9783	NaN	NaN	NaN	5.59548	14.9752	4.69852	-20.2252
-0.316106	19.3644	-43.5909	NaN	-1.07807	-2.80645	0.97447	NaN	NaN	-0.453486	0.875155	1.57427	-3.74941	NaN	-1.22613	-6.18466	5.80951	NaN	NaN	NaN	5.66278	15.1169	4.54423	-20.4397
-0.333638	19.3609	-43.7113	NaN	-1.07297	-2.75288	0.837124	NaN	NaN	-0.304045	0.955079	1.6943	-3.69106	NaN	-1.19919	-5.85802	5.58906	NaN	NaN	NaN	5.65194	15.207	4.37262	-20.505
-0.338141	19.3513	-43.7475	NaN	-1.19157	-2.75164	0.931707	NaN	NaN	-0.25588	0.912697	1.75629	-3.59902	NaN	-1.2008	-5.55069	5.56702	NaN	NaN	NaN	5.65044	15.3776	4.27121	-20.4793
-0.329885	19.3601	-43.843	NaN	-1.23913	-2.57047	0.833087	NaN	NaN	-0.253171	1.04053	1.71318	-3.52909	NaN	-1.19158	-5.12701	5.43568	NaN	NaN	NaN	5.8942	15.548	4.19646	-20.5344
-0.334449	19.3227	-43.8601	NaN	-1.24934	-2.45518	0.697013	NaN	NaN	-0.283635	0.980977	1.56916	-3.47478	NaN	-1.27857	-4.76991	5.29672	NaN	NaN	NaN	5.96025	15.2882	4.22072	-20.4373
-0.356931	19.3149	-43.8732	NaN	-1.32035	-2.4446	0.710603	NaN	NaN	-0.130903	0.825901	1.31325	-3.33283	NaN	-1.16852	-4.54536	5.2721	NaN	NaN	NaN	5.93556	15.1512	4.38374	-20.3943
-0.36463	19.2633	-43.8173	NaN	-1.41996	-2.31223	0.658332	NaN	NaN	-0.150374	0.811584	0.866446	-3.41139	NaN	-1.43534	-4.38745	5.28391	NaN	NaN	NaN	5.93846	15.1828	4.54768	-20.2815
-0.320994	19.1852	-43.8112	NaN	-1.50435	-1.98888	0.446208	NaN	NaN	0.234421	0.598964	0.343277	-3.43997	NaN	-1.38221	-4.33683	5.26394	NaN	NaN	NaN	6.01086	15.1638	4.63704	-20.2433
-0.350941	19.0625	-43.8	NaN	-1.68299	-1.61804	0.395347	NaN	NaN	0.664303	0.393496	-0.188906	-3.60184	NaN	-1.44259	-4.53546	5.49066	NaN	NaN	NaN	6.11476	15.2301	4.71746	-20.4274
-0.317933	18.8621	-43.8121	NaN	-1.71299	-1.05503	0.0117839	NaN	NaN	1.16987	0.23505	-0.749744	-3.7687	NaN	-1.4677	-4.82638	5.52782	NaN	NaN	NaN	6.09515	15.0929	4.69711	-20.4329
-0.514815	18.6456	-43.8423	NaN	-1.77752	-0.756	0.123915	NaN	NaN	1.40548	0.164666	-1.21628	-4.01221	NaN	-1.51738	-5.24258	5.90841	NaN	NaN	NaN	6.08319	15.3566	4.82721	-20.521
-0.618915	18.3653	-43.8663	NaN	-1.70304	-0.358669	-0.0696391	NaN	NaN	1.32656	-0.18848	-1.71192	-4.34747	NaN	-1.48149	-5.4012	5.96777	NaN	NaN	NaN	6.08076	15.1979	4.78795	-20.7323
-0.689947	18.1015	-43.9097	NaN	-1.58841	-0.212397	-0.171356	NaN	NaN	0.764489	-0.209712	-2.09928	-4.66433	NaN	-1.58357	-5.58656	6.02328	NaN	NaN	NaN	5.9458	15.0041	4.89085	-20.4936
-0.808232	17.8105	-43.8448	NaN	-1.28302	-0.209332	-0.160541	NaN	NaN	0.0635541	-0.152957	-2.3393	-4.87758	NaN	-1.83792	-5.67948	6.13854	NaN	NaN	NaN	5.8844	15.2567	4.95603	-20.6489
-0.883372	17.6246	-43.8245	NaN	-1.08715	-0.277008	-0.331593	NaN	NaN	-0.339749	-0.0773856	-2.51326	-5.03593	NaN	-1.80399	-5.63939	6.06094	NaN	NaN	NaN	5.66265	15.3152	5.01884	-20.5483
-0.881773	17.5382	-43.7776	NaN	-1.01676	-0.382741	-0.374375	NaN	NaN	-0.796381	-0.148416	-2.60978	-5.14285	NaN	-1.81948	-5.50372	6.09016	NaN	NaN	NaN	5.61838	15.5394	5.12866	-20.578
-0.858785	17.4979	-43.7557	NaN	-0.949551	-0.327603	-0.738099	NaN	NaN	-0.600985	-0.305387	-2.48758	-5.03059	NaN	-1.87121	-5.17038	5.89399	NaN	NaN	NaN	5.26784	15.0575	4.96965	-20.4347
-0.862324	17.5732	-43.8128	NaN	-1.01632	-0.292647	-0.979042	NaN	NaN	0.021707	0.115765	-2.54238	-5.02438	NaN	-1.65258	-4.86232	5.69843	NaN	NaN	NaN	5.23924	14.5157	4.93243	-20.3448
-0.846878	17.7073	-43.8682	NaN	-1.02181	-0.0325135	-1.44685	NaN	NaN	0.689345	-0.227361	-2.42403	-4.80198	NaN	-1.67879	-4.19589	5.28446	NaN	NaN	NaN	5.16814	13.8897	4.86773	-20.2207
-0.789278	17.9065	-43.9101	NaN	-1.12118	-0.0466508	-1.41966	NaN	NaN	1.35819	-0.0407491	-2.42486	-4.62046	NaN	-1.91354	-3.78182	5.1768	NaN	NaN	NaN	4.99923	13.4838	5.04368	-19.9564
-0.712339	18.0727	-44.0405	NaN	-1.02202	0.37648	-1.82161	NaN	NaN	1.45065	-0.196169	-2.50989	-4.41465	NaN	-1.73222	-3.21725	4.90327	NaN	NaN	NaN	5.04865	13.5034	5.04914	-19.9543
-0.640393	18.2861	-44.1942	NaN	-0.975308	0.648228	-2.13429	NaN	NaN	1.09655	-0.0788275	-2.62466	-4.28751	NaN	-1.83763	-2.77287	4.64286	NaN	NaN	NaN	5.16036	13.8384	4.99024	-20.3214
-0.529144	18.4736	-44.2339	NaN	-0.928784	0.750833	-2.11578	NaN	NaN	0.672954	-0.0490399	-2.74442	-4.10364	NaN	-1.86074	-2.50486	4.62399	NaN	NaN	NaN	5.24716	14.6833	5.2103	-20.6072
-0.521112	18.642	-44.5511	NaN	-0.73776	1.4651	-2.69338	NaN	NaN	0.288937	0.0512353	-3.05413	-3.96888	NaN	-1.70374	-2.18403	4.45288	NaN	NaN	NaN	5.56708	14.9628	5.17383	-20.6327
-0.461878	18.8352	-44.6588	NaN	-0.71263	1.39289	-2.54463	NaN	NaN	0.0455717	-0.154687	-3.36262	-4.0366	NaN	-1.90626	-2.09516	4.52039	NaN	NaN	NaN	5.37336	14.7536	5.40853	-20.5132
-0.308511	18.8715	-44.8457	NaN	-0.439962	2.725	-3.78587	NaN	NaN	-0.0344299	-0.336633	-3.82161	-3.95778	NaN	-1.5328	-1.70295	4.12083	NaN	NaN	NaN	5.7437	14.0569	4.93348	-20.5389
-0.299272	18.9427	-44.9627	NaN	-0.401134	2.80832	-4.25861	NaN	NaN	0.0310612	-0.44449	-4.23892	-3.99008	NaN	-1.4431	-1.78892	3.66963	NaN	NaN	NaN	5.73918	13.3331	5.04351	-20.344
-0.300696	18.992	-45.0317	NaN	-0.335848	2.768	-4.13086	NaN	NaN	0.307969	-0.529869	-4.63301	-4.04918	NaN	-1.65583	-1.98197	3.74107	NaN	NaN	NaN	5.73042	13.1618	5.13464	-20.427
-0.308638	19.0129	-45.1291	NaN	-0.280828	2.76325	-4.07185	NaN	NaN	0.40641	-0.678376	-5.01419	-4.17738	NaN	-1.582	-2.16417	3.69707	NaN	NaN	NaN	5.77729	12.9881	5.2643	-20.2631
-0.291996	19.0056	-45.18	NaN	-0.221024	2.80343	-3.98091	NaN	NaN	0.460688	-1.18078	-5.17713	-4.14975	NaN	-1.21881	-2.52646	3.77104	NaN	NaN	NaN	5.80689	13.4837	5.4319	-20.2861
-0.289561	18.9749	-45.1937	NaN	-0.141323	2.80676	-4.00855	NaN	NaN	0.372219	-0.683065	-5.61095	-4.29655	NaN	-0.648479	-2.86973	3.57424	NaN	NaN	NaN	5.75316	13.9829	5.51675	-20.3704
-0.308885	18.894	-45.2153	NaN	-0.103192	2.73386	-4.07956	NaN	NaN	0.334985	-0.875873	-5.82703	-4.31074	NaN	-0.737388	-3.07051	3.29449	NaN	NaN	NaN	5.42994	13.8808	5.43936	-20.3843
-0.355722	18.7943	-45.1176	NaN	-0.0580753	2.69866	-3.99233	NaN	NaN	-0.0181934	-0.995687	-5.88703	-4.49063	NaN	-1.12346	-3.13869	3.1866	NaN	NaN	NaN	5.36329	13.7523	5.2854	-20.4176
-0.39002	18.7819	-45.1841	NaN	-0.098402	2.58623	-3.6853	NaN	NaN	-0.163592	-0.598934	-6.09853	-4.65828	NaN	-0.78962	-3.29788	3.21326	NaN	NaN	NaN	5.52542	13.972	5.23942	-20.469
-0.455787	18.7638	-45.1452	NaN	-0.129662	2.11789	-3.22792	NaN	NaN	-0.237888	-0.565128	-6.14746	-4.88389	NaN	-0.758872	-3.35357	3.0962	NaN	NaN	NaN	5.44807	14.123	5.37502	-20.3912
-0.518101	18.8063	-45.0938	NaN	-0.340447	1.35136	-1.76458	NaN	NaN	-0.305468	-0.577866	-6.00089	-5.04547	NaN	-0.843497	-3.43107	3.7862	NaN	NaN	NaN	5.41823	15.0791	5.44199	-20.5638
-0.524116	18.8235	-45.0944	NaN	-0.485868	1.1628	-1.57321	NaN	NaN	-0.331035	-0.448596	-5.94344	-5.15267	NaN	-0.836667	-3.23813	3.54492	NaN	NaN	NaN	5.0788	14.9864	5.22113	-20.4876
-0.53914	18.831	-45.0632	NaN	-0.554917	1.06143	-1.43255	NaN	NaN	-0.137689	-0.397873	-5.82327	-5.3974	NaN	-0.780952	-2.99862	3.32309	NaN	NaN	NaN	5.1499	15.0826	5.02227	-20.5584
-0.448077	18.7859	-45.0794	NaN	-0.39672	1.89297	-2.0931	NaN	NaN	0.062845	-0.248012	-5.80473	-5.33814	NaN	-0.661939	-2.37672	2.85864	NaN	NaN	NaN	5.40192	15.0159	4.42616	-20.5268
-0.357843	18.7152	-45.1039	NaN	-0.302957	2.70762	-3.56872	NaN	NaN	0.128645	0.111823	-5.85515	-5.20099	NaN	-0.429945	-1.82852	1.57149	NaN	NaN	NaN	5.35308	13.6574	3.91345	-20.4312
-0.261595	18.7873	-44.9896	NaN	-0.394493	2.57788	-2.59262	NaN	NaN	0.0282221	-0.258011	-5.70165	-4.986	NaN	-0.783647	-1.64941	2.23692	NaN	NaN	NaN	5.59188	13.9061	3.75472	-20.2546
-0.236797	18.7995	-44.9582	NaN	-0.37884	2.65178	-2.61354	NaN	NaN	0.117731	-0.566082	-5.73671	-4.95022	NaN	-0.718814	-1.56982	2.013	NaN	NaN	NaN	5.73778	13.4562	3.69789	-20.0928
-0.125417	18.7391	-45.1436	NaN	-0.107586	3.71532	-4.34891	NaN	NaN	0.262578	-0.572283	-5.90182	-5.00144	NaN	-0.29518	-1.33302	0.707362	NaN	NaN	NaN	5.63345	12.637	3.24684	-20.164
-0.140723	18.8056	-45.0426	NaN	-0.245453	3.27908	-2.78097	NaN	NaN	0.0215679	-0.526155	-5.84504	-4.88403	NaN	-0.0327034	-2.22931	1.98875	NaN	NaN	NaN	6.03245	14.5521	3.48247	-20.6069
-0.0800314	18.7752	-45.0483	NaN	-0.167008	3.54085	-2.83786	NaN	NaN	-0.0992576	-0.601048	-5.73384	-5.03649	NaN	0.11329	-2.94513	2.0643	NaN	NaN	NaN	6.15629	14.8414	3.4109	-20.6677
-0.177013	18.7175	-45.0683	NaN	-0.200067	3.54641	-2.71884	NaN	NaN	-0.0246098	-0.729693	-5.61123	-4.99621	NaN	0.0905268	-3.72247	2.10709	NaN	NaN	NaN	5.93904	14.7692	3.37596	-20.5738
-0.146921	18.5394	-45.2033	NaN	0.0783337	4.46383	-4.11723	NaN	NaN	0.230275	-0.652364	-5.38126	-5.23555	NaN	0.105409	-3.95205	1.10883	NaN	NaN	NaN	6.12767	14.2499	3.05277	-20.6171
-0.258134	18.4338	-45.0916	NaN	0.0323567	4.04218	-2.6785	NaN	NaN	-0.147911	-1.13891	-4.76838	-5.30971	NaN	-0.522654	-4.65265	2.24119	NaN	NaN	NaN	6.45255	15.7681	3.18774	-21.0188
-0.24645	18.1528	-45.1562	NaN	0.199162	4.98415	-4.11449	NaN	NaN	-0.0677368	-0.348821	-4.20032	-5.24965	NaN	-0.110592	-4.77644	1.30212	NaN	NaN	NaN	6.58027	15.0833	2.80226	-21.0447
-0.370609	17.9726	-45.0752	NaN	0.264936	5.14496	-3.60897	NaN	NaN	-0.436337	-0.685198	-3.34671	-5.11378	NaN	-0.586051	-4.86438	1.83513	NaN	NaN	NaN	6.69394	15.4623	2.45679	-21.1862
-0.431798	17.7962	-45.026	NaN	0.129741	4.95311	-3.80689	NaN	NaN	-0.23212	-0.344454	-2.55686	-5.03172	NaN	-0.754849	-4.72289	1.33968	NaN	NaN	NaN	6.61797	14.9168	2.43875	-21.0305
-0.478035	17.5253	-44.9108	NaN	0.0476919	5.24076	-4.15721	NaN	NaN	-0.148835	0.7614	-1.74552	-4.57749	NaN	-0.236425	-4.27832	0.994057	NaN	NaN	NaN	6.27409	14.4582	2.09194	-21.0113
-0.548121	17.3343	-44.8278	NaN	0.0835674	5.46753	-4.59197	NaN	NaN	0.322422	1.27407	-1.0687	-4.16572	NaN	-0.30442	-3.61328	0.480781	NaN	NaN	NaN	6.31942	14.2745	1.98156	-20.7416
-0.559323	17.1648	-44.556	NaN	-0.00728497	5.58699	-4.60439	NaN	NaN	0.609633	1.83204	-0.553023	-3.60728	NaN	-0.211733	-2.87843	0.327898	NaN	NaN	NaN	6.70836	14.9281	2.06009	-20.9556
-0.567926	17.0405	-44.423	NaN	-0.115702	5.52793	-4.53245	NaN	NaN	0.741105	2.00418	-0.255523	-3.24083	NaN	-0.135108	-2.15531	0.176255	NaN	NaN	NaN	6.82864	15.2729	2.20935	-20.9389
-0.577274	16.9884	-44.421	NaN	-0.0814165	5.61255	-4.6075	NaN	NaN	0.698889	1.92403	-0.263345	-2.86448	NaN	-0.129587	-1.39943	-0.0655548	NaN	NaN	NaN	6.96548	15.6082	2.19072	-20.9094
-0.600324	17.0258	-44.3322	NaN	-0.290556	5.00815	-4.0547	NaN	NaN	0.590592	1.61198	-0.372994	-2.58411	NaN	0.0521084	-1.41685	0.0843583	NaN	NaN	NaN	7.02211	16.1237	2.52077	-21.0488
-0.596061	17.0761	-44.5676	NaN	-0.323767	5.13788	-4.12476	NaN	NaN	0.759728	1.38168	-0.747793	-2.37629	NaN	0.252004	-1.65271	0.173437	NaN	NaN	NaN	7.08283	16.0935	2.51232	-21.0812
-0.526311	17.2444	-44.7484	NaN	-0.283768	5.51199	-4.3506	NaN	NaN	0.822913	0.999304	-1.29177	-2.54447	NaN	0.259442	-1.8997	0.208385	NaN	NaN	NaN	7.44952	15.9032	2.34322	-20.9883
-0.436802	17.3617	-44.7891	NaN	-0.299978	5.88022	-4.7454	NaN	NaN	1.03877	0.671499	-1.92965	-2.9776	NaN	0.124754	-2.49948	0.211582	NaN	NaN	NaN	7.47793	15.6552	2.29275	-21.0771
-0.39135	17.5591	-45.0524	NaN	-0.13101	6.26703	-4.92334	NaN	NaN	1.03743	0.508767	-2.67946	-3.334	NaN	-0.0241375	-2.97394	0.384532	NaN	NaN	NaN	7.59938	15.9307	2.2011	-21.3683
-0.323293	17.6867	-45.2396	NaN	0.0055431	6.40926	-5.09318	NaN	NaN	1.0398	0.210511	-3.47351	-3.98894	NaN	-0.34216	-3.29423	0.341787	NaN	NaN	NaN	7.32464	15.9492	2.33793	-21.547
-0.339792	17.7058	-45.3008	NaN	0.124977	6.6132	-4.98824	NaN	NaN	0.932753	0.427682	-4.11594	-4.15341	NaN	-0.338121	-3.67648	0.682028	NaN	NaN	NaN	7.62828	16.4235	2.4735	-21.3915
-0.226715	17.6346	-45.5482	NaN	0.436835	7.79449	-5.80902	NaN	NaN	0.715959	0.178185	-4.73255	-4.33098	NaN	-0.408725	-3.46773	0.621173	NaN	NaN	NaN	7.39302	16.5702	1.92944	-21.3848
-0.272281	17.5652	-45.5656	NaN	0.439155	7.78494	-6.14014	NaN	NaN	0.610103	-0.0168796	-5.17833	-4.46186	NaN	-0.484217	-3.67887	0.343497	NaN	NaN	NaN	7.36318	16.9547	2.23998	-21.3875
-0.263967	17.4285	-45.5986	NaN	0.465398	8.15447	-6.60375	NaN	NaN	0.5195	-0.623881	-5.45551	-4.51479	NaN	-0.664596	-3.53232	0.0578168	NaN	NaN	NaN	7.34728	16.8987	2.22136	-21.5469
-0.323262	17.2719	-45.5512	NaN	0.402819	8.1389	-6.47898	NaN	NaN	0.875189	-0.145614	-5.42289	-4.20788	NaN	-0.233403	-3.6353	0.180977	NaN	NaN	NaN	7.23796	16.648	2.29034	-21.4619
-0.442123	17.0877	-45.5094	NaN	0.298889	8.19955	-6.61122	NaN	NaN	1.24367	-0.2377	-5.33479	-4.08985	NaN	-0.236037	-3.52261	-0.00592169	NaN	NaN	NaN	7.01065	16.4774	2.46175	-21.2089
-0.46304	16.7903	-45.4876	NaN	0.20397	8.61765	-7.25822	NaN	NaN	1.5625	-0.327014	-5.14808	-3.76357	NaN	-0.197277	-3.3106	-0.412218	NaN	NaN	NaN	7.08936	16.5248	2.59589	-21.2617
-0.414044	16.5064	-45.4436	NaN	0.0977985	8.38221	-7.05756	NaN	NaN	1.74583	-0.34561	-4.77723	-3.67322	NaN	-0.188309	-3.10439	-0.492231	NaN	NaN	NaN	6.70231	17.0026	2.81158	-21.3644
-0.523318	16.1854	-45.3818	NaN	0.0642655	8.30621	-6.97986	NaN	NaN	1.85164	-0.694976	-4.41525	-3.57398	NaN	-0.387157	-2.87041	-0.578607	NaN	NaN	NaN	6.57462	17.444	2.88027	-21.3675
-0.516287	15.8431	-45.2488	NaN	-0.0526757	8.18487	-6.51652	NaN	NaN	1.77906	-0.129601	-4.00873	-3.47454	NaN	-0.113773	-2.68237	-0.290105	NaN	NaN	NaN	6.54255	18.228	2.86079	-21.6107
-0.549944	15.5287	-45.1956	NaN	0.00416729	8.56372	-6.93835	NaN	NaN	1.98174	-0.229582	-3.71048	-3.34274	NaN	-0.24284	-2.33035	-0.566498	NaN	NaN	NaN	6.51071	18.1061	2.58735	-21.703
-0.559429	15.3447	-45.0568	NaN	0.00353921	8.66693	-6.85015	NaN	NaN	2.11348	0.651233	-3.43135	-3.22637	NaN	0.256244	-2.06092	-0.445241	NaN	NaN	NaN	6.59979	17.8742	2.44713	-21.4217
-0.5709	15.2053	-45.0069	NaN	0.0659386	8.99246	-7.27752	NaN	NaN	2.27941	0.978047	-3.2782	-3.10856	NaN	0.333745	-1.5712	-0.790919	NaN	NaN	NaN	6.32903	16.7197	2.10319	-21.389
-0.594337	15.2047	-44.9773	NaN	0.208855	9.31151	-7.20612	NaN	NaN	2.25802	1.35549	-3.2761	-2.9805	NaN	0.385284	-0.970553	-0.706991	NaN	NaN	NaN	6.23708	16.0816	1.68265	-21.0709
-0.527382	15.2471	-45.0336	NaN	0.332797	9.43418	-7.85383	NaN	NaN	2.09182	1.58047	-3.45099	-2.76609	NaN	0.499462	-0.633525	-1.33048	NaN	NaN	NaN	6.21553	15.1831	1.61179	-21.012
-0.5192	15.4525	-45.1196	NaN	0.418261	9.36376	-7.76864	NaN	NaN	1.90971	1.44784	-3.76756	-2.58114	NaN	0.557579	-0.350636	-1.41726	NaN	NaN	NaN	6.25775	15.3893	1.66074	-20.7426
-0.508346	15.733	-45.0819	NaN	0.448897	9.07735	-7.68176	NaN	NaN	1.7731	1.26194	-4.1592	-2.31435	NaN	0.697774	-0.505244	-1.50502	NaN	NaN	NaN	6.54244	15.737	1.91627	-20.9647
-0.442891	16.1486	-45.2341	NaN	0.552437	9.11431	-7.72108	NaN	NaN	1.42292	0.947197	-4.72195	-2.29239	NaN	0.654222	-0.477373	-1.68812	NaN	NaN	NaN	6.58256	16.0126	1.87697	-21.3496
0.543027	14.101	-45.2804	NaN	0.900863	20.7971	-24.3024	NaN	NaN	1.70897	0.116206	-8.5752	-5.14865	NaN	1.33851	1.03979	3.65581	NaN	NaN	NaN	12.0453	-1.22993	-0.884183	-25.2279
0.64102	14.2272	-45.376	NaN	0.971728	20.818	-24.2521	NaN	NaN	1.65334	-0.205978	-8.77533	-5.20676	NaN	1.38039	0.513744	4.10494	NaN	NaN	NaN	12.2964	-0.846364	-0.839247	-25.3001
0.65925	14.3082	-45.3612	NaN	0.983265	20.3787	-23.9578	NaN	NaN	1.87612	-0.59933	-9.02227	-5.41204	NaN	1.11872	-0.120442	4.29273	NaN	NaN	NaN	12.266	-0.476991	-0.698413	-25.3518
0.666433	14.3937	-45.3678	NaN	1.00082	20.0178	-23.9425	NaN	NaN	2.17538	-0.204963	-9.48331	-5.59493	NaN	1.30407	-1.00091	4.42157	NaN	NaN	NaN	12.6047	-0.55845	-0.412017	-25.1838
0.770549	14.4587	-45.3604	NaN	1.10244	19.4961	-23.5781	NaN	NaN	2.36094	-0.166342	-9.8072	-5.88047	NaN	1.18264	-1.56511	4.54202	NaN	NaN	NaN	12.7182	-0.529376	-0.25411	-25.2942
0.691193	14.5438	-45.2515	NaN	1.10182	18.7762	-22.9174	NaN	NaN	2.33842	-0.264462	-10.1592	-6.3112	NaN	0.91803	-1.97875	4.63464	NaN	NaN	NaN	12.5271	-0.376511	-0.37048	-25.226
0.703834	14.6481	-45.2856	NaN	1.13835	18.5343	-22.8008	NaN	NaN	2.30243	-0.0410392	-10.5512	-6.54502	NaN	0.852327	-2.07932	4.45843	NaN	NaN	NaN	12.5974	-0.390287	-0.502329	-25.2542
0.60385	14.8161	-45.3485	NaN	1.15585	18.59	-23.0341	NaN	NaN	2.19163	0.0370517	-10.9407	-6.79791	NaN	0.828728	-1.96656	4.14755	NaN	NaN	NaN	12.6503	-0.873097	-0.684206	-25.2092
0.719767	15.0712	-45.5519	NaN	1.2776	18.9274	-23.2676	NaN	NaN	1.93681	0.135937	-11.2891	-7.17141	NaN	0.827892	-1.68271	4.08168	NaN	NaN	NaN	12.6852	-1.27882	-0.783878	-25.1108
0.70118	15.4048	-45.6132	NaN	1.2777	18.3412	-22.5511	NaN	NaN	1.70927	-0.302302	-11.5255	-7.22968	NaN	0.349759	-1.00742	3.87169	NaN	NaN	NaN	12.0753	-1.69848	-0.917377	-25.2186
0.814161	15.7959	-45.6571	NaN	1.39134	18.6566	-22.8374	NaN	NaN	1.62805	-0.497522	-11.7503	-7.37162	NaN	0.287722	-0.27981	3.60668	NaN	NaN	NaN	12.1342	-2.32692	-0.98419	-25.2568
0.898797	16.1964	-45.8814	NaN	1.47504	18.8374	-22.9583	NaN	NaN	1.69583	-0.4447	-12.0969	-7.36603	NaN	0.675318	0.140537	3.54217	NaN	NaN	NaN	12.2591	-2.623	-1.00369	-25.4106
0.979626	16.6042	-45.9544	NaN	1.45276	18.8271	-22.9462	NaN	NaN	1.50659	-0.546682	-12.4136	-7.32838	NaN	0.857376	0.464061	3.43502	NaN	NaN	NaN	12.2892	-2.66652	-0.946639	-25.6167
1.05461	16.9741	-46.0308	NaN	1.47727	18.7127	-22.8111	NaN	NaN	1.5437	-0.919536	-12.7283	-7.2789	NaN	0.887281	0.386724	3.49834	NaN	NaN	NaN	12.1941	-2.45243	-0.743278	-25.6145
1.17429	17.2886	-46.2003	NaN	1.46825	18.6051	-22.5752	NaN	NaN	1.54669	-1.08481	-13.0984	-7.35237	NaN	1.05221	-0.0152146	3.71768	NaN	NaN	NaN	12.1748	-2.7798	-0.645975	-25.8207
1.0043	17.6393	-46.4074	NaN	1.36041	18.7805	-22.672	NaN	NaN	1.75377	-1.24658	-13.3514	-7.47634	NaN	1.02337	-0.493351	3.80817	NaN	NaN	NaN	12.1049	-3.08833	-0.604677	-25.7582
1.04937	17.6983	-46.5133	NaN	1.29073	18.836	-23.0393	NaN	NaN	1.90524	-0.805307	-13.783	-7.75528	NaN	1.37723	-1.21398	3.66062	NaN	NaN	NaN	12.5522	-3.282	-0.397126	-25.8784
1.00323	17.8601	-46.6424	NaN	1.189	17.8959	-21.3639	NaN	NaN	1.7484	-1.24437	-13.8848	-8.16125	NaN	0.730907	-1.54894	4.30796	NaN	NaN	NaN	11.8761	-2.45	-0.606452	-25.9794
0.891374	17.944	-46.6611	NaN	1.11284	17.8982	-21.2613	NaN	NaN	1.95999	-0.776889	-14.1474	-8.52007	NaN	0.966792	-1.91763	4.28373	NaN	NaN	NaN	11.7505	-2.58892	-0.792795	-26.0281
0.862558	17.8903	-46.6732	NaN	1.10594	17.6993	-21.0217	NaN	NaN	2.21079	-1.12511	-14.1953	-8.82173	NaN	0.294378	-1.85705	4.17427	NaN	NaN	NaN	11.5513	-2.48837	-0.889466	-25.8973
0.812738	17.8468	-46.5972	NaN	1.07847	17.5957	-20.5587	NaN	NaN	2.4401	-1.00516	-14.235	-9.01017	NaN	0.211604	-1.87486	4.38089	NaN	NaN	NaN	11.367	-2.4915	-1.04361	-25.9842
0.885075	17.7964	-46.4079	NaN	1.22357	17.7282	-20.5229	NaN	NaN	2.2775	-0.906942	-14.3019	-9.20293	NaN	0.214651	-1.62136	4.38043	NaN	NaN	NaN	11.2869	-2.69535	-1.24203	-26.1124
0.930562	17.6295	-46.2805	NaN	1.35451	18.3655	-21.4778	NaN	NaN	1.91464	-0.82833	-14.2039	-9.26499	NaN	0.35569	-1.26017	3.94471	NaN	NaN	NaN	11.6925	-3.03915	-1.32942	-25.9442
1.00088	17.5556	-46.4402	NaN	1.42168	18.2383	-20.823	NaN	NaN	1.60644	-0.944453	-14.0663	-9.08615	NaN	0.412288	-1.04459	4.29329	NaN	NaN	NaN	11.0357	-2.13356	-1.6287	-25.9018
0.920858	17.4427	-46.2976	NaN	1.34332	18.8087	-21.5232	NaN	NaN	1.70345	-1.00506	-13.9179	-9.08037	NaN	0.524017	-1.05668	4.20346	NaN	NaN	NaN	11.5955	-2.15954	-1.54648	-25.9872
0.876321	17.3467	-46.3018	NaN	1.26341	18.8423	-21.5316	NaN	NaN	1.94665	-0.99446	-13.8409	-8.77697	NaN	0.605877	-0.978547	4.05788	NaN	NaN	NaN	11.5738	-2.05301	-1.40921	-26.1485
0.777916	17.2395	-46.348	NaN	1.24413	19.0543	-21.4276	NaN	NaN	2.03771	-0.969892	-13.6157	-8.73118	NaN	0.527145	-0.874266	4.21469	NaN	NaN	NaN	11.625	-1.61573	-1.46332	-26.1327
0.788363	17.0763	-46.3903	NaN	1.31705	18.9743	-21.4196	NaN	NaN	2.46054	-1.10438	-13.5077	-8.72851	NaN	0.412004	-0.823501	3.9587	NaN	NaN	NaN	11.5665	-1.42378	-1.39355	-26.2441
0.685226	16.9293	-46.4001	NaN	1.27703	18.4543	-20.7143	NaN	NaN	2.55528	-0.858719	-13.4586	-8.78611	NaN	0.565544	-0.957656	4.04203	NaN	NaN	NaN	11.5849	-1.12768	-1.20167	-26.3515
0.586656	16.7461	-46.4311	NaN	1.32259	18.4025	-20.7397	NaN	NaN	2.58064	-0.828455	-13.4105	-8.71707	NaN	0.605278	-0.884249	3.73648	NaN	NaN	NaN	11.5824	-1.28325	-1.11502	-26.1325
0.457747	16.638	-46.5054	NaN	1.35048	18.3412	-20.5831	NaN	NaN	2.46913	-0.648266	-13.459	-8.6162	NaN	0.710372	-0.743513	3.48818	NaN	NaN	NaN	11.5419	-0.818616	-1.06679	-26.0133
0.408377	16.5638	-46.4844	NaN	1.33904	18.0974	-20.3085	NaN	NaN	2.5813	-0.682549	-13.5935	-8.50345	NaN	0.762206	-0.727125	3.25239	NaN	NaN	NaN	11.4862	-0.248198	-1.00565	-25.8676
0.408596	16.5619	-46.4919	NaN	1.42341	18.4035	-20.4961	NaN	NaN	2.49912	-0.698099	-13.8056	-8.60194	NaN	0.831236	-0.634077	3.03916	NaN	NaN	NaN	11.4044	-0.175695	-1.14988	-25.8719
0.434234	16.6867	-46.4851	NaN	1.42011	18.0663	-20.0756	NaN	NaN	2.06915	-0.71952	-14.0553	-8.62718	NaN	0.845223	-0.667956	2.88014	NaN	NaN	NaN	11.3427	-0.134572	-0.990346	-25.787
0.502865	16.8574	-46.4755	NaN	1.55864	18.3636	-20.2432	NaN	NaN	1.64071	-0.890145	-14.3072	-8.68995	NaN	0.848098	-0.759218	2.81431	NaN	NaN	NaN	11.2723	0.24849	-0.94154	-25.6776
0.589188	17.051	-46.3214	NaN	1.70305	18.4365	-20.3669	NaN	NaN	1.36125	-0.946788	-14.5246	-8.8079	NaN	0.874882	-1.05442	2.70747	NaN	NaN	NaN	11.4777	0.691418	-0.681662	-25.7737
0.618265	17.2576	-46.5777	NaN	1.80919	18.4596	-20.3445	NaN	NaN	1.22874	-0.483501	-14.8799	-8.9967	NaN	1.29363	-1.52377	2.67393	NaN	NaN	NaN	11.4169	0.991202	-0.513989	-25.9741
0.751244	17.4768	-46.7105	NaN	1.90194	18.2859	-20.1815	NaN	NaN	1.12139	-0.471392	-15.1159	-9.19565	NaN	1.2305	-1.78621	2.50841	NaN	NaN	NaN	11.1297	1.25948	-0.44144	-26.1709
0.835633	17.6916	-46.7504	NaN	1.99919	18.0632	-19.8563	NaN	NaN	1.33541	-0.533822	-15.3005	-9.37569	NaN	1.21584	-2.11024	2.52753	NaN	NaN	NaN	11.1718	1.75411	-0.320072	-26.1118
0.824729	17.7903	-46.8881	NaN	2.14497	18.2518	-20.5936	NaN	NaN	1.62214	-0.499474	-15.4876	-9.60731	NaN	1.47382	-2.18247	1.65019	NaN	NaN	NaN	10.8163	1.0928	-0.470758	-26.1621
0.811869	17.9453	-47.0645	NaN	2.12742	18.3461	-20.8883	NaN	NaN	1.84033	-0.511787	-15.6599	-9.6952	NaN	1.53014	-2.50581	1.2184	NaN	NaN	NaN	10.6795	0.993317	-0.450096	-26.0219
0.765888	18.0713	-47.1103	NaN	2.02523	18.2795	-20.845	NaN	NaN	2.13493	-0.468169	-15.7435	-9.72122	NaN	1.55881	-2.90418	0.964624	NaN	NaN	NaN	10.5594	0.969613	-0.397654	-25.834
0.804762	18.2506	-47.1523	NaN	2.01614	18.4596	-20.8328	NaN	NaN	2.47941	-0.441495	-15.7446	-9.78747	NaN	1.62387	-3.24194	0.854547	NaN	NaN	NaN	10.6552	1.13774	-0.411076	-25.7675
0.758735	18.3956	-47.187	NaN	1.9251	18.4415	-20.807	NaN	NaN	2.54068	-0.783432	-15.7153	-9.87776	NaN	1.33811	-3.55403	0.508049	NaN	NaN	NaN	10.5557	1.08096	-0.40833	-25.8016
0.793914	18.55	-47.2162	NaN	1.86053	18.3584	-20.5464	NaN	NaN	2.25638	-0.793218	-15.659	-10.0678	NaN	1.32442	-3.79265	0.204358	NaN	NaN	NaN	10.1326	1.01284	-0.574231	-25.7995
0.934679	18.6765	-47.3912	NaN	2.23891	20.1851	-21.703	NaN	NaN	2.04628	-0.621707	-15.5125	-9.98897	NaN	1.59469	-3.27652	-0.118516	NaN	NaN	NaN	10.0705	0.651757	-1.71828	-25.8322
0.886415	18.833	-47.1235	NaN	2.02077	18.5889	-20.5746	NaN	NaN	2.04201	-0.628648	-15.184	-10.289	NaN	1.12523	-4.22221	-0.335077	NaN	NaN	NaN	10.0527	1.0067	-0.780294	-25.8479
0.993079	18.9032	-47.2133	NaN	2.20567	18.4067	-20.2885	NaN	NaN	1.65173	-0.58373	-14.7567	-10.3171	NaN	0.959172	-4.36408	-0.465188	NaN	NaN	NaN	9.80827	1.09723	-0.735	-26.0005
1.07797	18.948	-47.1623	NaN	2.26528	18.1694	-20.0881	NaN	NaN	1.27353	-0.455925	-14.2742	-10.3423	NaN	0.939013	-4.36652	-0.727493	NaN	NaN	NaN	9.81794	1.2254	-0.701583	-25.9994
1.0705	19.0236	-47.0976	NaN	2.20294	17.6238	-19.2721	NaN	NaN	1.03255	-0.285577	-13.7277	-10.5292	NaN	1.03667	-4.39046	-0.683583	NaN	NaN	NaN	9.90521	2.00022	-0.663402	-26.0487
1.01884	19.0903	-47.0534	NaN	2.17304	17.653	-19.5568	NaN	NaN	1.42728	0.327907	-13.2194	-10.3441	NaN	1.40563	-4.45285	-1.22879	NaN	NaN	NaN	10.1111	1.83888	-0.765118	-26.3358
0.885557	19.1989	-46.9717	NaN	1.88067	17.0898	-18.9285	NaN	NaN	1.78286	0.489313	-12.571	-10.2176	NaN	1.34078	-4.68984	-1.41766	NaN	NaN	NaN	10.0218	2.06934	-0.662255	-26.3565
0.864347	19.3319	-47.0226	NaN	1.87432	17.2049	-18.792	NaN	NaN	2.0247	0.346273	-12.0674	-10.0743	NaN	1.24418	-4.72926	-1.61818	NaN	NaN	NaN	10.0378	2.30862	-0.988495	-26.2884
0.830538	19.4897	-47.1673	NaN	1.94234	17.3662	-18.3634	NaN	NaN	1.89711	0.469061	-11.4705	-9.92887	NaN	1.4039	-4.64019	-1.64341	NaN	NaN	NaN	9.74762	3.01559	-1.50097	-26.1253
0.83551	19.684	-47.2005	NaN	1.8997	16.6877	-17.7035	NaN	NaN	1.83552	0.489889	-10.9873	-10.1626	NaN	1.3413	-4.77337	-1.94235	NaN	NaN	NaN	9.71884	3.89072	-1.39451	-26.1816
0.807679	19.8533	-47.3932	NaN	1.91843	16.3749	-17.3638	NaN	NaN	1.75289	0.5305	-10.4275	-10.1384	NaN	1.34933	-5.05779	-2.11609	NaN	NaN	NaN	9.99373	4.37109	-1.40392	-26.1134
0.736713	20.1212	-47.4075	NaN	1.85187	15.5795	-16.1642	NaN	NaN	1.61162	0.56629	-9.79735	-10.1176	NaN	1.21415	-5.40634	-1.91912	NaN	NaN	NaN	9.71551	4.98245	-1.42976	-25.9767
0.73912	20.3743	-47.5702	NaN	1.85601	15.1329	-15.7281	NaN	NaN	1.59808	0.590225	-9.22377	-9.92124	NaN	1.12209	-5.80969	-2.08868	NaN	NaN	NaN	9.66276	5.41062	-1.265	-25.8844
0.769963	20.6639	-47.639	NaN	1.83709	15.2191	-15.6878	NaN	NaN	1.64066	0.64467	-8.64485	-9.63327	NaN	1.05006	-6.13065	-2.19304	NaN	NaN	NaN	9.95576	6.18099	-1.18513	-25.9021
0.825062	20.9773	-47.7753	NaN	1.98247	15.4282	-15.658	NaN	NaN	1.65007	0.700653	-8.05697	-9.266	NaN	1.00933	-6.22963	-2.40569	NaN	NaN	NaN	9.72621	6.86387	-1.26509	-26.1694
0.886545	21.2777	-47.8962	NaN	2.07776	15.7295	-15.7134	NaN	NaN	1.57014	0.838722	-7.55165	-8.38847	NaN	0.804895	-6.62536	-2.24453	NaN	NaN	NaN	9.94321	7.37129	-1.19757	-26.6839
0.907873	21.558	-47.948	NaN	2.08275	15.4328	-15.2545	NaN	NaN	1.26021	0.891847	-6.90565	-8.01211	NaN	0.587007	-6.71498	-2.28536	NaN	NaN	NaN	9.84465	7.4402	-1.18573	-26.4184
0.897951	21.8103	-47.9162	NaN	1.90627	14.7712	-14.4618	NaN	NaN	1.08554	0.913193	-6.2438	-7.75094	NaN	0.500401	-6.92348	-2.20862	NaN	NaN	NaN	9.82258	8.19059	-0.473563	-26.3287
0.853689	22.0111	-47.8986	NaN	1.75621	14.1502	-13.8501	NaN	NaN	1.15471	1.6137	-5.76807	-7.56966	NaN	0.999119	-7.01699	-2.38709	NaN	NaN	NaN	9.87476	9.62745	0.0793459	-26.4354
0.833966	22.1356	-47.818	NaN	1.59714	13.6473	-13.0467	NaN	NaN	1.45277	1.78518	-5.32883	-7.39933	NaN	0.969413	-7.13708	-2.28255	NaN	NaN	NaN	10.189	11.4049	0.554397	-26.4741
0.783776	22.2112	-47.8442	NaN	1.54375	13.4626	-12.6876	NaN	NaN	1.75464	1.91187	-5.06471	-7.28903	NaN	0.998276	-7.00729	-2.64921	NaN	NaN	NaN	10.0368	12.1112	0.625656	-26.674
0.667733	22.287	-47.8903	NaN	1.3531	13.3405	-12.2023	NaN	NaN	1.929	1.9554	-4.83418	-7.2307	NaN	1.01269	-7.03906	-2.73548	NaN	NaN	NaN	10.3245	12.3857	0.840672	-27.2912
0.530434	22.3162	-47.932	NaN	1.16395	13.3252	-11.9693	NaN	NaN	2.29574	1.99306	-4.82695	-7.24739	NaN	1.08525	-6.99955	-3.17784	NaN	NaN	NaN	10.2798	12.1644	0.837497	-26.5642
0.314122	22.372	-47.9343	NaN	0.659755	12.8966	-10.8677	NaN	NaN	2.38416	1.96615	-4.65947	-7.28249	NaN	0.899051	-7.47986	-2.62367	NaN	NaN	NaN	11.003	13.0069	1.52353	-26.6228
0.212021	22.3165	-48.0463	NaN	0.529748	13.2737	-10.6757	NaN	NaN	2.71738	1.90504	-4.74063	-7.2521	NaN	0.756762	-7.42597	-2.75837	NaN	NaN	NaN	10.9861	13.0525	1.4925	-26.4924
0.0813716	22.2025	-48.1591	NaN	0.359948	13.5835	-10.1711	NaN	NaN	2.8938	1.86731	-4.85239	-7.18789	NaN	0.672496	-7.32012	-2.66684	NaN	NaN	NaN	10.8644	13.7366	1.43245	-27.2342
-0.0578456	21.9252	-48.1823	NaN	0.252794	13.9344	-9.78471	NaN	NaN	3.22538	1.76472	-4.98399	-7.21412	NaN	0.462563	-6.88193	-2.74739	NaN	NaN	NaN	10.8995	14.9465	1.33422	-26.7454
-0.252447	21.5891	-48.162	NaN	0.124733	14.1991	-9.46	NaN	NaN	3.55197	0.623401	-5.19559	-7.11056	NaN	-0.3858	-6.4178	-2.86519	NaN	NaN	NaN	11.2862	16.2513	1.47165	-27.0797
-0.431531	21.1871	-48.1622	NaN	0.0884494	13.9984	-8.75827	NaN	NaN	3.66164	0.325175	-5.60888	-7.20142	NaN	-0.317721	-5.89348	-3.03182	NaN	NaN	NaN	11.367	16.862	1.44528	-27.7282
-0.519484	20.7012	-48.0539	NaN	0.258008	14.5129	-9.01673	NaN	NaN	3.8703	1.44668	-6.10057	-7.10803	NaN	0.955024	-5.42625	-3.52284	NaN	NaN	NaN	11.3236	16.1145	0.915333	-27.3161
-0.685492	20.2448	-47.8165	NaN	0.267166	13.9508	-8.32141	NaN	NaN	3.81994	1.27744	-6.459	-7.17169	NaN	1.15204	-5.4607	-3.5942	NaN	NaN	NaN	11.4935	16.5302	0.870626	-27.3874
-0.815961	19.7897	-47.4602	NaN	0.138474	13.4603	-7.2835	NaN	NaN	3.69307	1.11474	-6.69938	-7.36754	NaN	1.35923	-5.58534	-3.2976	NaN	NaN	NaN	11.6956	18.0059	0.684876	-27.6352
-0.950393	19.3965	-47.309	NaN	-0.277784	13.0979	-6.83515	NaN	NaN	3.95087	1.03309	-6.92242	-7.50448	NaN	1.61623	-5.90421	-3.42887	NaN	NaN	NaN	11.8572	18.9059	0.711721	-27.9822
-1.08468	19.0443	-47.1567	NaN	-0.468953	12.9568	-6.42183	NaN	NaN	4.44501	0.709798	-7.08902	-7.79814	NaN	1.50796	-6.28578	-3.38869	NaN	NaN	NaN	11.9525	19.4604	0.683554	-27.9296
-1.12092	18.6991	-47.1445	NaN	-0.589944	12.7285	-5.98017	NaN	NaN	4.92524	0.541116	-7.16824	-8.03802	NaN	1.3378	-6.67615	-3.40675	NaN	NaN	NaN	11.9125	20.1542	0.623745	-27.8677
-1.27719	18.4022	-46.9942	NaN	-0.926038	11.8026	-4.56903	NaN	NaN	5.06451	0.496337	-6.89493	-8.25273	NaN	1.02707	-7.34165	-2.77439	NaN	NaN	NaN	11.8011	21.6138	1.05758	-28.2153
-1.32403	18.156	-46.9037	NaN	-0.772238	11.6712	-4.50307	NaN	NaN	5.04743	-0.48556	-6.69065	-8.30645	NaN	0.0372824	-7.42679	-3.07145	NaN	NaN	NaN	11.789	21.6602	0.957642	-28.262
-1.33239	17.9298	-46.9033	NaN	-0.262067	11.9373	-4.89338	NaN	NaN	4.55782	-0.406958	-6.48203	-8.06437	NaN	-0.0605322	-7.2636	-3.43615	NaN	NaN	NaN	11.9078	21.0208	0.577425	-28.159
-1.26683	17.7937	-46.6827	NaN	-0.0125223	11.6158	-4.79999	NaN	NaN	3.74425	-0.295453	-6.04203	-7.80355	NaN	-0.235018	-6.99638	-3.71627	NaN	NaN	NaN	11.8737	19.8801	0.534008	-28.0472
-1.21511	17.6554	-46.31	NaN	0.0553157	11.1811	-4.45865	NaN	NaN	3.0461	-0.113014	-5.57485	-7.47185	NaN	-0.154733	-6.672	-3.80984	NaN	NaN	NaN	11.9055	18.942	0.409887	-27.7972
-1.10147	17.7661	-46.0699	NaN	0.441276	11.646	-5.03328	NaN	NaN	2.49142	0.226301	-5.09946	-6.92374	NaN	0.129132	-6.25584	-4.21492	NaN	NaN	NaN	11.7855	18.4919	0.0284952	-27.8373
-1.09819	17.839	-45.8614	NaN	0.560565	11.7503	-5.16487	NaN	NaN	2.11968	0.431424	-4.74923	-6.54814	NaN	0.273047	-5.92589	-4.3661	NaN	NaN	NaN	12.0163	18.8447	-0.231307	-27.3261
-0.998907	18.0257	-45.653	NaN	0.593751	11.7779	-5.48614	NaN	NaN	1.98306	0.540612	-4.53281	-6.24906	NaN	0.36598	-5.75474	-4.77147	NaN	NaN	NaN	12.1187	18.9466	-0.0721359	-28.0801
-0.878605	18.3164	-45.592	NaN	0.472638	11.7644	-5.62577	NaN	NaN	2.18617	0.587124	-4.44879	-6.10426	NaN	0.431371	-5.84569	-4.95565	NaN	NaN	NaN	12.2835	19.178	0.0830119	-28.0682
-0.768418	18.7482	-45.6213	NaN	0.393022	11.9084	-5.76467	NaN	NaN	2.54069	0.496735	-4.40683	-6.07492	NaN	0.352119	-5.97705	-5.1072	NaN	NaN	NaN	12.3537	19.7713	0.124111	-28.1618
-0.671086	19.3985	-45.4966	NaN	0.283453	11.873	-5.59929	NaN	NaN	2.91414	0.46684	-4.39152	-6.1194	NaN	0.210446	-6.25505	-5.0895	NaN	NaN	NaN	12.3982	20.5953	0.563403	-28.2887
-0.530954	19.8428	-45.8032	NaN	0.588893	12.3978	-6.00432	NaN	NaN	2.92401	0.404292	-4.47627	-6.1002	NaN	0.0913091	-6.32859	-5.35423	NaN	NaN	NaN	12.0929	20.721	0.480108	-28.4137
-0.46724	20.239	-45.9523	NaN	0.586842	12.4742	-5.84668	NaN	NaN	2.95414	0.258546	-4.45355	-6.06478	NaN	-0.109093	-6.55069	-5.31651	NaN	NaN	NaN	12.074	20.9722	0.659788	-28.386
-0.359941	20.5821	-46.1383	NaN	0.466382	12.6399	-5.67756	NaN	NaN	2.87527	0.0590306	-4.30378	-5.92156	NaN	-0.325847	-6.70101	-5.24976	NaN	NaN	NaN	11.8167	21.1383	0.65606	-28.2424
-0.321762	20.7817	-46.4234	NaN	0.517571	12.9768	-5.85058	NaN	NaN	2.74758	-0.186736	-4.2646	-5.8915	NaN	-0.661574	-6.54655	-5.39282	NaN	NaN	NaN	12.0009	20.9935	0.755781	-28.11
-0.265381	20.8743	-46.4277	NaN	0.402225	12.8324	-5.63419	NaN	NaN	2.66821	-0.273635	-3.72132	-5.38376	NaN	-0.857782	-6.83292	-5.13909	NaN	NaN	NaN	12.2035	21.4342	1.31538	-28.2671
-0.287015	20.8113	-46.4499	NaN	0.446068	12.7817	-5.51376	NaN	NaN	2.8526	-0.367339	-3.23674	-4.98935	NaN	-1.08706	-6.58372	-5.10623	NaN	NaN	NaN	12.1505	21.4392	1.48743	-28.289
-0.318412	20.5662	-46.3898	NaN	0.414181	12.5556	-5.18911	NaN	NaN	2.52354	-0.442083	-2.66265	-4.55104	NaN	-1.16345	-6.15832	-5.02466	NaN	NaN	NaN	11.8731	21.5177	1.37656	-28.2356
-0.313245	20.2714	-46.2275	NaN	0.342357	12.7445	-5.34406	NaN	NaN	2.73276	-0.49542	-2.12628	-4.02272	NaN	-1.06787	-5.64391	-5.07649	NaN	NaN	NaN	11.8845	21.2101	1.2636	-28.2555
-0.405758	19.5638	-46.3835	NaN	0.334477	12.3742	-5.22624	NaN	NaN	2.67395	-0.541141	-1.57744	-3.60884	NaN	-0.936849	-5.3597	-5.1305	NaN	NaN	NaN	11.6278	20.8704	1.05666	-28.2543
-0.497894	18.9239	-46.2498	NaN	0.129089	12.0149	-4.82317	NaN	NaN	3.27406	-0.600652	-0.941842	-3.2571	NaN	-0.887205	-5.14068	-4.94011	NaN	NaN	NaN	11.3032	20.4137	0.848456	-28.2973
-0.676124	18.3339	-45.7733	NaN	-0.0897062	11.8269	-4.55678	NaN	NaN	4.04464	-0.519371	-0.359307	-2.94089	NaN	-0.783216	-4.97666	-4.74649	NaN	NaN	NaN	11.2001	20.0621	0.671105	-28.3652
-0.83855	17.3123	-45.669	NaN	-0.13649	11.9196	-4.54569	NaN	NaN	4.68795	-0.363976	0.155374	-2.62407	NaN	-0.641449	-4.74908	-4.65993	NaN	NaN	NaN	10.8817	19.4058	0.144384	-28.2168
-1.04627	16.4175	-45.2161	NaN	-0.265168	11.5497	-4.08907	NaN	NaN	5.04144	-0.193092	0.639402	-2.41746	NaN	-0.666713	-4.67472	-4.36258	NaN	NaN	NaN	10.6141	19.0522	-0.158147	-28.1899
-1.27029	15.5033	-44.6814	NaN	-0.482497	11.0317	-3.71162	NaN	NaN	5.1108	-0.144773	1.14577	-2.28856	NaN	-0.692565	-4.74702	-4.09721	NaN	NaN	NaN	10.4574	18.5211	-0.596026	-28.1323
-1.41382	14.5959	-44.2104	NaN	-0.80373	10.5151	-3.28561	NaN	NaN	5.25593	-0.100995	1.46294	-2.10145	NaN	-0.687724	-4.88241	-3.7471	NaN	NaN	NaN	10.2635	18.1154	-0.979416	-27.9736
-1.53546	13.6967	-43.735	NaN	-1.14981	10.3306	-3.18302	NaN	NaN	5.46651	-0.0990251	1.71819	-1.98153	NaN	-0.717972	-4.95222	-3.52561	NaN	NaN	NaN	10.06	17.8675	-1.44644	-28.1076
-1.60061	12.8334	-43.3303	NaN	-1.36694	10.4267	-3.50072	NaN	NaN	5.7301	-0.152364	1.90687	-1.90899	NaN	-0.745321	-5.02262	-3.51599	NaN	NaN	NaN	9.83118	17.622	-1.92105	-28.0472
-1.69711	12.0565	-43.0744	NaN	-1.62852	10.5593	-3.61857	NaN	NaN	5.93009	-0.21172	2.10836	-1.77439	NaN	-0.736758	-5.19539	-3.26233	NaN	NaN	NaN	9.56657	17.5619	-2.43583	-28.0182
-1.70163	11.3123	-42.7792	NaN	-1.8139	10.6001	-3.59796	NaN	NaN	6.02945	-0.268009	2.23759	-1.73952	NaN	-0.819583	-5.41823	-2.93376	NaN	NaN	NaN	9.35452	17.3522	-2.78864	-27.2798
-1.80919	10.6924	-42.6198	NaN	-1.79909	11.1313	-4.18373	NaN	NaN	6.14138	-0.292069	2.26308	-1.80738	NaN	-0.932524	-5.40369	-2.94634	NaN	NaN	NaN	9.17499	16.9847	-3.28379	-27.1855
-1.92246	10.1956	-42.4255	NaN	-1.75154	11.2365	-4.27383	NaN	NaN	5.97772	-0.315631	2.29514	-1.89643	NaN	-0.985277	-5.51154	-2.67129	NaN	NaN	NaN	8.93549	16.9117	-3.59676	-27.2047
-1.90109	9.87662	-42.4196	NaN	-1.54482	11.4446	-4.60109	NaN	NaN	5.5586	-0.243913	2.29953	-1.96384	NaN	-0.960721	-5.65341	-2.44686	NaN	NaN	NaN	8.73425	16.6499	-3.94634	-27.1511
-1.91961	9.76051	-42.5637	NaN	-1.04947	11.6297	-5.10886	NaN	NaN	5.07232	-0.139187	2.17977	-2.05533	NaN	-0.837047	-5.74623	-2.38311	NaN	NaN	NaN	8.62145	16.0534	-4.34352	-27.0119
-1.99613	9.8521	-42.7039	NaN	-0.751058	11.3856	-5.27905	NaN	NaN	4.4931	-0.00873985	2.2366	-2.47786	NaN	-0.852942	-5.88999	-2.25742	NaN	NaN	NaN	8.52892	15.7873	-4.43485	-27.6537
-1.95033	10.12	-42.9925	NaN	-0.384198	11.9165	-6.25373	NaN	NaN	3.73818	0.22107	2.09319	-2.58004	NaN	-0.739916	-5.80546	-2.5271	NaN	NaN	NaN	8.3463	15.5573	-4.84356	-27.6666
-1.72286	10.5564	-43.3255	NaN	0.295596	13.8457	-8.06267	NaN	NaN	3.01559	0.83062	1.75758	-2.48614	NaN	-0.219188	-5.20647	-2.92295	NaN	NaN	NaN	8.10904	15.2493	-5.86485	-27.0422
-1.50631	11.2509	-43.7043	NaN	0.210824	12.7116	-8.28849	NaN	NaN	3.03642	0.36641	1.67753	-2.61085	NaN	-0.614569	-5.50748	-3.60819	NaN	NaN	NaN	8.01217	14.7809	-5.12229	-26.9241
-1.28038	12.0991	-43.7443	NaN	0.372062	13.7023	-9.20252	NaN	NaN	3.16532	0.684391	1.70415	-2.49873	NaN	-0.314826	-5.49121	-3.51069	NaN	NaN	NaN	8.41615	14.8138	-5.17029	-27.4944
-0.973527	13.1289	-43.9597	NaN	0.503203	14.108	-9.89827	NaN	NaN	3.30895	0.194901	1.65103	-2.45795	NaN	-0.711926	-5.42286	-3.74841	NaN	NaN	NaN	8.43765	15.0205	-4.76029	-27.418
-0.760536	14.2155	-43.9958	NaN	0.342577	13.2661	-9.15428	NaN	NaN	3.10266	0.0270241	1.95895	-2.28077	NaN	-0.972398	-5.74246	-3.25449	NaN	NaN	NaN	8.70171	16.3997	-3.59996	-27.7239
-0.398206	15.1942	-44.482	NaN	0.627308	14.06	-10.054	NaN	NaN	2.37896	-0.0219545	2.01011	-1.94244	NaN	-1.02599	-5.51634	-3.43729	NaN	NaN	NaN	8.77126	16.3837	-3.40362	-27.6637
-0.128722	16.0359	-44.9368	NaN	0.891741	14.9257	-11.1042	NaN	NaN	1.91476	-0.0280977	2.13332	-1.78935	NaN	-1.08896	-5.26683	-3.64156	NaN	NaN	NaN	9.14791	16.2235	-3.29189	-27.7676
-0.0104572	16.7268	-45.2822	NaN	0.817438	14.5726	-10.9372	NaN	NaN	1.64108	-0.0254771	2.3463	-1.55441	NaN	-1.1459	-5.3326	-3.47512	NaN	NaN	NaN	9.41242	16.0046	-2.51919	-27.6628
0.117638	17.1501	-45.6545	NaN	0.879945	14.866	-11.2905	NaN	NaN	1.35657	0.0164502	2.42412	-1.40273	NaN	-1.07385	-5.17359	-3.47676	NaN	NaN	NaN	9.31607	15.7908	-2.42583	-27.6027
0.0690311	17.4041	-45.8675	NaN	0.630092	14.4645	-10.9111	NaN	NaN	1.38545	0.0409555	2.64186	-1.23123	NaN	-1.16832	-5.2634	-3.06023	NaN	NaN	NaN	9.70993	16.1562	-1.9966	-27.5604
-0.0652966	17.4111	-45.7743	NaN	0.195571	13.4816	-9.87395	NaN	NaN	1.53378	-0.0355845	2.90734	-1.05203	NaN	-1.30586	-5.37523	-2.45333	NaN	NaN	NaN	10.0854	16.6825	-1.48479	-27.6832
-0.101061	17.2185	-46.0401	NaN	0.124804	13.9742	-10.5677	NaN	NaN	2.2126	0.042048	2.9505	-0.918353	NaN	-1.15079	-5.10226	-2.62594	NaN	NaN	NaN	10.1391	16.1764	-1.82454	-27.526
-0.164928	16.8468	-45.9315	NaN	-0.17669	13.5773	-10.248	NaN	NaN	3.03051	0.0719733	3.14159	-0.802036	NaN	-1.1932	-4.99888	-2.39482	NaN	NaN	NaN	10.2037	16.3297	-1.81179	-27.6613
-0.283853	16.3378	-45.7511	NaN	-0.394081	13.3094	-9.82661	NaN	NaN	3.41814	0.149205	3.35836	-0.841528	NaN	-1.18981	-4.82516	-2.03456	NaN	NaN	NaN	10.2629	16.5343	-1.88734	-27.6126
-0.407043	15.7176	-45.4467	NaN	-0.599317	13.3621	-9.99116	NaN	NaN	3.69581	0.210527	3.45268	-0.726521	NaN	-1.07743	-4.74284	-1.93866	NaN	NaN	NaN	10.3079	16.2683	-1.96863	-27.5946
-0.477526	15.0284	-45.118	NaN	-0.689896	13.4068	-9.9098	NaN	NaN	4.06115	0.214829	3.55828	-0.636109	NaN	-1.0537	-4.68515	-1.63867	NaN	NaN	NaN	10.3186	16.4492	-1.98583	-27.4201
-0.611994	14.3433	-44.7883	NaN	-0.806136	13.0358	-9.67328	NaN	NaN	4.22583	0.0878296	3.69628	-0.589201	NaN	-1.14216	-4.73813	-1.43306	NaN	NaN	NaN	10.4305	16.7631	-1.60027	-27.3965
-0.777426	13.674	-44.4902	NaN	-0.57693	12.9931	-9.48094	NaN	NaN	3.97605	0.269581	3.72813	-0.576301	NaN	-0.985968	-4.71594	-1.01626	NaN	NaN	NaN	10.2429	17.2538	-1.52732	-27.4982
-0.890939	13.1384	-44.2946	NaN	-0.189365	13.2163	-9.94027	NaN	NaN	3.26636	0.232699	3.72093	-0.498926	NaN	-0.959012	-4.6	-0.901043	NaN	NaN	NaN	10.4994	17.3322	-1.46217	-27.3792
-0.858886	12.7488	-44.2043	NaN	0.106497	13.0471	-10.0267	NaN	NaN	2.70186	0.246123	3.66553	-0.512748	NaN	-0.920974	-4.49898	-0.700871	NaN	NaN	NaN	10.4863	17.4601	-1.35598	-27.2392
-0.960507	12.615	-44.2596	NaN	0.229293	12.6857	-10.058	NaN	NaN	2.4275	0.184409	3.61761	-0.30918	NaN	-0.882994	-4.43466	-0.590325	NaN	NaN	NaN	10.5506	17.7502	-1.11311	-27.4153
-1.04292	12.6651	-44.3164	NaN	0.320578	12.2893	-9.97723	NaN	NaN	2.43569	0.153965	3.59836	-0.194685	NaN	-0.862331	-4.39031	-0.416782	NaN	NaN	NaN	10.6199	17.7117	-0.919909	-27.3624
-1.02251	12.9055	-44.4553	NaN	0.447312	12.3573	-9.92984	NaN	NaN	2.33031	0.0837312	3.48973	-0.194418	NaN	-0.80937	-4.05369	-0.122888	NaN	NaN	NaN	10.4364	17.3467	-1.09371	-27.3224
-0.998366	13.2854	-44.6155	NaN	0.386972	12.1734	-9.93808	NaN	NaN	2.26459	0.131197	3.57214	0.12918	NaN	-0.725083	-4.14775	0.0969517	NaN	NaN	NaN	10.5366	16.925	-0.999796	-27.2822
-0.856549	13.7978	-44.6753	NaN	0.311952	12.4233	-10.2704	NaN	NaN	2.91105	0.0553749	3.53868	0.253692	NaN	-0.689084	-4.0425	0.186306	NaN	NaN	NaN	10.7686	16.9979	-0.966565	-27.3468
-0.712796	14.4212	-44.8383	NaN	0.352933	12.8042	-10.5611	NaN	NaN	3.30757	0.0875549	3.48825	0.345727	NaN	-0.608614	-3.90614	0.316402	NaN	NaN	NaN	10.9445	17.0176	-1.00808	-27.3521
-0.530543	15.0441	-45.0028	NaN	0.326562	13.3577	-10.8249	NaN	NaN	3.23189	0.120545	3.43465	0.477632	NaN	-0.510374	-3.86758	0.553718	NaN	NaN	NaN	11.2111	16.7543	-1.11596	-27.6669
-0.324511	15.5979	-45.2262	NaN	0.315928	13.978	-11.1905	NaN	NaN	2.89707	0.142001	3.33441	0.537659	NaN	-0.489373	-3.64676	0.54592	NaN	NaN	NaN	10.9477	16.6983	-1.18751	-27.2042
-0.111497	16.0264	-45.423	NaN	0.284746	14.4599	-11.38	NaN	NaN	2.74509	0.176643	3.23472	0.636025	NaN	-0.489512	-3.60881	0.689229	NaN	NaN	NaN	11.1324	17.2019	-1.16024	-27.3881
-0.129183	16.2862	-45.6463	NaN	0.270347	15.1042	-11.9564	NaN	NaN	2.66053	0.168087	3.02067	0.685858	NaN	-0.448689	-3.47615	0.50225	NaN	NaN	NaN	11.2363	17.124	-1.19289	-26.894
-0.112365	16.3883	-45.9023	NaN	0.295587	15.8109	-12.1467	NaN	NaN	2.47341	0.186736	2.8387	0.723231	NaN	-0.295221	-3.27684	0.711917	NaN	NaN	NaN	11.3452	16.8638	-1.43126	-26.999
-0.0711585	16.2755	-45.9696	NaN	0.369014	16.0935	-12.4391	NaN	NaN	2.63836	0.105949	2.6271	0.600973	NaN	-0.249026	-3.18055	0.677471	NaN	NaN	NaN	11.8236	16.1848	-1.33467	-27.6085
-0.147539	16.0342	-46.075	NaN	0.811577	16.1352	-12.3644	NaN	NaN	2.05731	0.102585	2.38963	0.484257	NaN	-0.0298634	-2.9556	0.789249	NaN	NaN	NaN	11.604	16.2645	-1.56603	-27.2336
-0.142052	15.6951	-45.9103	NaN	1.16451	16.3221	-13.0757	NaN	NaN	0.778191	0.19982	2.1844	0.439622	NaN	0.147184	-2.80591	0.585733	NaN	NaN	NaN	12.0623	15.8873	-1.70085	-27.8444
-0.164492	15.4146	-45.747	NaN	1.38789	16.1291	-13.1065	NaN	NaN	-0.221151	0.257561	2.07084	0.415813	NaN	0.308691	-2.68375	0.698869	NaN	NaN	NaN	11.6062	15.0538	-2.13977	-27.2564
-0.186012	15.2079	-45.5807	NaN	1.43067	16.2405	-13.7354	NaN	NaN	-0.0795744	0.289406	1.97462	0.373513	NaN	0.400342	-2.54652	0.6354	NaN	NaN	NaN	12.0165	13.9979	-2.30035	-27.7708
-0.16833	15.093	-45.382	NaN	1.44858	16.4775	-14.4169	NaN	NaN	0.83257	0.355777	1.89172	0.416125	NaN	0.535182	-2.3127	0.472125	NaN	NaN	NaN	11.8534	13.6655	-2.55216	-27.4052
-0.10961	15.0204	-45.2674	NaN	1.46704	16.3796	-14.3555	NaN	NaN	1.76542	0.444544	1.92957	0.582323	NaN	0.710308	-1.90501	0.452294	NaN	NaN	NaN	11.5715	13.9402	-2.83257	-27.131
-0.0825133	15.0966	-45.1456	NaN	1.39404	16.8585	-15.181	NaN	NaN	2.27171	0.535638	1.92106	0.862969	NaN	0.905169	-1.50481	0.139771	NaN	NaN	NaN	12.0102	13.8027	-3.00539	-27.5426
-0.0639625	15.3463	-45.5034	NaN	1.48438	16.8485	-15.2526	NaN	NaN	2.08232	0.712815	1.93439	1.30301	NaN	1.12002	-1.11414	-0.1126	NaN	NaN	NaN	11.66	13.9219	-3.37594	-26.7591
-0.0121743	15.7117	-45.7703	NaN	1.52008	17.0049	-15.7046	NaN	NaN	1.89624	0.775762	1.88367	1.64626	NaN	1.31303	-0.860859	-0.496754	NaN	NaN	NaN	11.9654	14.0859	-3.41509	-27.4092
3.13622	-13.6926	-7.24132	NaN	6.54126	6.38984	-15.2098	NaN	NaN	4.45378	-1.10559	-19.9299	-7.4336	9.84599	2.20284	17.1975	-27.9839	0.268395	-8.73041	NaN	15.0949	-27.2908	-8.70693	-11.8075
2.88256	-13.0708	-6.67749	NaN	6.13877	6.28123	-15.2403	NaN	NaN	4.52949	-1.02774	-19.9372	-7.16931	9.90653	2.49737	16.5975	-28.1149	0.255737	-8.4259	NaN	15.2503	-27.9465	-8.08436	-11.9068
2.6738	-12.5256	-6.09652	NaN	5.85975	6.50905	-15.0758	NaN	NaN	4.73805	-1.15757	-19.4989	-6.82511	9.64581	2.76115	16.188	-28.1857	0.0603466	-8.25276	NaN	15.4868	-28.1759	-7.73431	-11.9814
2.50102	-12.2897	-5.75846	NaN	5.47061	6.65464	-14.8207	NaN	NaN	5.34463	-1.16867	-18.6036	-6.19536	9.56135	2.94195	15.3728	-27.8121	0.240025	-8.21182	NaN	15.5087	-28.345	-7.20273	-12.0545
2.43156	-12.2163	-5.42399	NaN	5.48639	7.02323	-14.4138	NaN	NaN	5.9821	-1.06756	-17.4699	-5.48236	9.41225	2.9992	14.901	-27.4671	0.144966	-8.33139	NaN	15.5196	-28.0596	-6.88697	-12.003
2.38502	-12.4448	-5.15667	NaN	5.7214	7.5406	-14.153	NaN	NaN	6.38753	-1.13956	-16.0706	-4.59794	9.33171	2.94712	14.474	-27.1065	-0.228526	-8.30284	NaN	15.4556	-27.8886	-6.74685	-11.986
2.30235	-12.9573	-5.0746	NaN	5.92248	7.95495	-13.713	NaN	NaN	6.02245	-1.05645	-14.3928	-3.62278	9.32195	2.79706	13.997	-26.5063	-0.555764	-8.11222	NaN	15.4692	-27.6173	-6.54466	-12.0447
2.09998	-13.6242	-5.27878	NaN	5.95024	7.84644	-12.9417	NaN	NaN	5.57272	-0.863149	-12.356	-2.46718	9.38516	2.48666	13.2149	-25.3763	-0.361332	-7.85077	NaN	15.3566	-27.2156	-5.90054	-11.9857
1.9778	-14.8018	-5.56386	NaN	6.3263	8.32191	-12.7089	NaN	NaN	5.37323	-0.301373	-10.5396	-1.39457	9.35523	2.43091	13.0741	-24.9142	-0.580222	-7.64378	NaN	15.1296	-26.7599	-5.79305	-11.853
1.65478	-15.72	-6.00168	NaN	6.64161	8.26505	-11.8196	NaN	NaN	5.28412	0.135937	-8.39939	-0.227182	9.3226	2.16829	12.7774	-23.9027	-0.183708	-7.39286	NaN	15.4078	-25.8565	-5.22694	-11.8804
1.31756	-16.6857	-6.38788	NaN	6.91669	8.49498	-11.3148	NaN	NaN	5.30618	0.868819	-6.58652	0.828553	9.41236	1.97904	12.9351	-23.2661	-0.22081	-7.08314	NaN	15.2733	-24.9067	-4.95624	-11.7724
0.942395	-17.5396	-6.6318	NaN	7.57207	8.77852	-10.921	NaN	NaN	5.36787	1.55402	-5.0491	1.61518	9.41325	1.96196	13.2662	-22.899	-0.299157	-6.73218	NaN	15.5488	-23.8808	-4.86938	-11.609
0.472181	-18.3457	-6.77101	NaN	8.25865	8.50052	-10.5975	NaN	NaN	5.27753	2.17508	-3.82385	2.73206	9.77346	1.96567	13.4964	-22.4582	0.0153164	-6.71788	NaN	15.3425	-22.88	-4.5996	-11.3393
0.108798	-18.7802	-6.54868	NaN	9.07193	8.28016	-10.3911	NaN	NaN	4.83098	2.6449	-3.0891	3.43493	9.95721	2.05263	13.997	-22.3492	0.238302	-6.96933	NaN	15.3177	-21.8123	-4.6778	-11.0256
-0.147151	-18.778	-6.25966	NaN	9.54118	7.81733	-10.2057	NaN	NaN	4.16093	2.77977	-2.7359	3.90653	10.1177	2.17855	14.2182	-22.0972	0.48088	-7.10278	NaN	15.3063	-21.027	-4.77899	-10.6841
-0.356249	-18.467	-5.69939	NaN	9.81743	7.38692	-10.0251	NaN	NaN	3.5119	2.56006	-2.7627	4.15965	10.2217	2.55155	14.1958	-21.8304	0.653681	-7.24018	NaN	15.293	-20.4005	-4.89072	-10.3671
-0.436928	-17.7689	-5.17244	NaN	9.90809	7.06	-9.75132	NaN	NaN	3.1163	1.93741	-2.96732	4.3058	10.2435	2.81366	13.6595	-21.2551	0.632545	-7.26772	NaN	15.1843	-19.8364	-4.87163	-10.1229
-0.251392	-16.7617	-4.68152	NaN	9.8018	6.86606	-9.7353	NaN	NaN	3.0375	1.26533	-3.39912	4.13905	10.119	2.87386	12.7639	-20.8183	0.75275	-7.38016	NaN	15.1119	-19.6256	-4.79055	-10.059
0.0744255	-15.6008	-4.41236	NaN	9.73471	6.91503	-9.78403	NaN	NaN	2.96542	0.485258	-3.77665	4.05325	10.0242	2.67086	11.6288	-20.2569	0.876012	-7.66663	NaN	15.0762	-19.2471	-4.7545	-10.0177
0.660929	-14.384	-4.19877	NaN	9.71921	7.27579	-10.1788	NaN	NaN	3.21997	-0.00756883	-4.11576	3.77249	9.84445	2.35836	10.5661	-20.0067	0.939664	-7.91795	NaN	15.1057	-18.8641	-4.85615	-9.92418
1.28979	-13.4747	-4.23207	NaN	9.36155	7.39806	-10.6458	NaN	NaN	3.4321	-0.313772	-4.32149	3.55972	9.73876	1.89508	9.38303	-19.5966	1.08291	-7.9963	NaN	14.9424	-18.7324	-4.6758	-9.89586
2.02596	-12.6044	-4.51149	NaN	8.9498	7.59633	-11.4036	NaN	NaN	3.09033	-0.520497	-4.38541	3.3896	9.70253	1.53879	8.51485	-19.5624	1.28386	-8.05579	NaN	14.7354	-19.0126	-4.68516	-9.95518
2.52747	-11.9337	-4.82687	NaN	8.41629	7.81234	-11.9591	NaN	NaN	2.51766	-0.464361	-4.31479	3.30637	9.67667	1.19449	7.85446	-19.4655	1.46881	-8.0934	NaN	14.4361	-19.2433	-4.60766	-10.0288
2.94338	-11.4068	-5.0112	NaN	7.98971	8.22515	-12.6905	NaN	NaN	2.32919	-0.0758208	-4.29547	3.21875	9.68526	1.02196	7.59434	-19.7758	1.62091	-8.11282	NaN	14.172	-19.5473	-4.74634	-10.154
3.09138	-11.2914	-5.27861	NaN	7.61641	8.46551	-13.2456	NaN	NaN	2.49509	0.44319	-4.17739	3.21735	9.7246	0.930135	7.64264	-20.103	2.01937	-8.13668	NaN	13.9076	-19.7069	-4.79679	-10.0569
3.01066	-11.3626	-5.47837	NaN	7.35821	9.00771	-13.9118	NaN	NaN	2.9098	0.943285	-4.11091	3.05907	9.60652	0.874035	8.47234	-20.8887	1.85388	-7.93288	NaN	13.4694	-19.8628	-5.13376	-9.82433
2.77315	-11.9861	-5.62888	NaN	7.26785	9.32554	-14.572	NaN	NaN	3.33439	1.38348	-4.15394	2.71015	9.60616	0.969979	9.66006	-22.0695	2.0521	-7.65915	NaN	13.5455	-20.3879	-5.51618	-9.66348
2.39061	-12.8632	-5.73481	NaN	7.07821	9.65886	-14.844	NaN	NaN	3.49228	1.5251	-4.15305	2.60133	9.52087	1.32975	10.9896	-22.8195	1.75249	-7.19851	NaN	13.3397	-20.7881	-5.9077	-9.63265
1.8104	-13.4944	-5.79676	NaN	6.5548	9.19756	-13.3897	NaN	NaN	3.52166	1.69989	-3.70163	3.14955	9.61395	1.76569	11.4657	-21.5744	1.71494	-6.75784	NaN	13.3891	-20.2847	-5.42605	-9.6321
1.53723	-14.8976	-6.12723	NaN	6.3399	9.29025	-13.355	NaN	NaN	3.67813	1.27017	-3.61337	3.25543	9.61266	2.10019	12.054	-21.6795	1.37067	-6.36213	NaN	13.1854	-20.7384	-5.54187	-9.83457
1.23945	-16.4899	-6.75188	NaN	6.43436	9.03306	-13.0536	NaN	NaN	3.92024	0.967524	-3.44937	3.3899	9.64962	2.2648	12.1814	-21.3871	1.34173	-6.27428	NaN	13.1029	-20.8605	-5.4216	-10.1536
0.909156	-18.0892	-7.48939	NaN	6.65297	8.49938	-12.5535	NaN	NaN	4.02249	0.703364	-3.24134	3.54418	9.70941	2.15875	12.0761	-20.7921	1.30536	-6.46755	NaN	12.9516	-20.5889	-5.14538	-10.3947
0.621575	-19.4941	-8.15067	NaN	7.26888	7.50389	-11.8504	NaN	NaN	3.99396	0.54518	-3.02042	3.66244	9.78719	1.88287	11.7612	-19.9807	1.42376	-6.77401	NaN	12.9445	-19.9479	-4.75509	-10.5498
0.200389	-20.578	-8.52112	NaN	7.71613	6.56614	-11.3431	NaN	NaN	3.58765	0.555092	-3.05219	3.63956	9.71582	1.61349	11.56	-19.4225	1.22949	-7.04031	NaN	12.8198	-19.3194	-4.59245	-10.6338
-0.438113	-21.1311	-8.59437	NaN	7.62914	5.45345	-10.7525	NaN	NaN	3.24209	0.540297	-3.21353	3.57199	9.68017	1.37584	11.3206	-18.8722	1.18318	-7.27784	NaN	12.7654	-18.5382	-4.39239	-10.7214
-1.03081	-21.0717	-8.32695	NaN	7.26521	4.42056	-10.2507	NaN	NaN	3.36686	0.59845	-3.54551	3.34315	9.58793	1.24887	11.1179	-18.4824	1.16081	-7.26842	NaN	12.8649	-17.6375	-4.3217	-10.6948
-1.46095	-20.5358	-7.84441	NaN	6.66197	3.53513	-9.9934	NaN	NaN	3.75864	0.770861	-3.98272	2.92112	9.37917	1.15163	11.0076	-18.3038	1.19517	-7.02938	NaN	12.9289	-16.8975	-4.37233	-10.5367
-1.64448	-19.5046	-7.36074	NaN	5.94673	2.74887	-9.86014	NaN	NaN	4.07628	0.976442	-4.47375	2.4163	9.18406	1.1328	11.0313	-18.2595	1.41617	-6.78476	NaN	12.9927	-16.3767	-4.5046	-10.415
-1.57009	-17.9913	-6.74547	NaN	5.2293	2.22019	-9.79122	NaN	NaN	4.31059	1.31958	-5.01452	1.9181	9.05975	1.23719	11.2053	-18.2824	1.70704	-6.58791	NaN	12.9987	-15.8551	-4.79508	-10.2039
-1.2201	-16.1425	-6.14075	NaN	4.76543	2.04398	-9.78052	NaN	NaN	4.36037	1.07298	-5.40571	1.44412	8.90286	1.28654	11.4892	-18.3422	1.77182	-6.42976	NaN	12.9652	-15.2275	-5.23755	-9.97102
-0.639851	-14.1806	-5.76311	NaN	4.29192	2.0656	-9.85878	NaN	NaN	4.44368	0.783289	-5.79053	1.21856	8.81181	1.31381	11.4236	-18.2262	1.8958	-6.31862	NaN	12.9673	-14.874	-5.5268	-9.88045
0.193212	-12.0853	-5.3775	NaN	3.93487	2.24803	-9.97293	NaN	NaN	4.58032	0.476569	-6.08227	1.22394	8.93371	1.32831	10.842	-17.8007	2.17698	-6.3225	NaN	12.9027	-15.0472	-5.4768	-9.79819
1.0983	-10.1261	-5.16986	NaN	3.5176	2.67819	-10.1118	NaN	NaN	4.52756	-0.145315	-6.17064	1.37655	9.03546	1.15757	9.93064	-17.1536	2.57371	-6.44333	NaN	12.7582	-15.5781	-5.17641	-9.91024
2.02181	-8.5715	-4.97964	NaN	3.20225	3.61225	-10.5738	NaN	NaN	4.37436	-0.573385	-6.23748	1.66703	9.12656	0.944561	9.07912	-16.7836	2.81209	-6.67164	NaN	12.4919	-16.338	-5.15511	-10.0173
2.77351	-7.61552	-4.72469	NaN	3.28036	4.72844	-11.0925	NaN	NaN	4.51656	-0.826141	-6.19422	1.9609	9.15478	0.711959	8.36692	-16.5413	3.08329	-6.93669	NaN	12.3153	-16.975	-5.24759	-9.94322
3.29957	-7.10902	-4.59377	NaN	3.65625	5.74522	-11.5782	NaN	NaN	4.74532	-0.978453	-6.02327	2.17294	9.12856	0.425941	7.76828	-16.3323	3.44427	-7.1847	NaN	12.2181	-17.6538	-5.34277	-9.95064
3.45099	-7.26077	-4.24436	NaN	4.44232	6.55321	-11.9438	NaN	NaN	4.38512	-1.09998	-5.7661	2.3532	9.06445	0.299308	7.57319	-16.1858	3.30833	-7.37267	NaN	11.7747	-18.3598	-5.45337	-9.92561
3.11836	-7.8246	-4.15114	NaN	5.07485	6.67825	-11.87	NaN	NaN	3.22763	-0.911876	-5.42896	2.30286	8.97482	0.263153	7.58649	-15.9736	3.19633	-7.3879	NaN	11.738	-19.153	-5.35378	-9.9879
2.37426	-8.91471	-4.35499	NaN	5.34163	5.97842	-11.5524	NaN	NaN	1.48262	-0.529548	-4.99563	2.12722	8.8535	0.251436	7.60256	-15.6655	3.57972	-7.33889	NaN	11.91	-20.145	-4.88808	-10.1843
1.58632	-10.3202	-4.7389	NaN	5.37297	5.24256	-11.0254	NaN	NaN	0.129272	0.201637	-4.61521	2.00799	8.70586	0.487663	8.20133	-15.5797	3.41277	-7.17237	NaN	12.1349	-20.5823	-4.72344	-10.2973
0.945334	-11.9487	-5.33757	NaN	5.04327	4.29189	-10.4375	NaN	NaN	0.260474	0.873363	-4.26729	1.87871	8.59567	0.748374	8.95923	-15.4688	3.07526	-6.83464	NaN	12.1536	-20.7311	-4.44499	-10.4247
0.500201	-13.7784	-6.1423	NaN	4.56237	3.36001	-10.1315	NaN	NaN	1.53652	1.10078	-3.89464	1.80766	8.56449	1.02361	9.74736	-15.6123	2.85137	-6.56608	NaN	12.2487	-20.9943	-4.13119	-10.6323
0.29488	-15.5943	-6.96253	NaN	4.23989	2.66818	-9.89243	NaN	NaN	2.71496	1.27434	-3.64276	1.83849	8.5219	1.35438	10.3942	-15.6932	2.49695	-6.3982	NaN	12.5047	-21.0489	-3.89233	-10.8907
0.23694	-17.2267	-7.74482	NaN	4.05282	2.18694	-9.90189	NaN	NaN	3.48641	1.21655	-3.44741	2.02194	8.57205	1.5956	10.8464	-15.8576	2.04907	-6.30167	NaN	12.6291	-21.0276	-3.72416	-11.004
0.12798	-18.4377	-8.20359	NaN	3.90508	1.69222	-9.60025	NaN	NaN	4.16548	1.16327	-3.24549	2.2094	8.552	1.62063	10.9251	-15.4699	1.7423	-6.38351	NaN	12.5673	-20.6644	-3.15055	-10.9336
-0.0244807	-19.0728	-8.30264	NaN	4.15032	1.81847	-9.59567	NaN	NaN	4.76391	0.807508	-3.12191	2.29172	8.52716	1.53013	11.142	-15.3968	1.25465	-6.62754	NaN	12.7153	-20.1173	-2.94975	-10.8801
-0.270042	-19.5852	-8.12807	NaN	4.29596	2.15132	-10.0755	NaN	NaN	4.99817	0.598318	-3.19127	2.22914	8.41678	1.39611	11.1601	-15.6665	1.05126	-6.91506	NaN	12.8941	-19.8474	-2.81973	-10.8832
-0.535105	-19.319	-7.61227	NaN	4.67105	2.75482	-10.4247	NaN	NaN	4.87952	0.507596	-3.33453	2.08842	8.23538	1.29962	11.2011	-15.8017	0.388919	-7.08868	NaN	12.856	-19.1577	-2.8257	-10.7533
-0.786482	-18.6095	-7.0381	NaN	4.69144	2.75743	-10.3397	NaN	NaN	4.26263	0.407557	-3.47283	1.91417	8.0657	1.06063	10.8436	-15.5511	0.326987	-7.12761	NaN	13.2666	-18.5142	-2.39481	-10.6536
-0.836865	-17.5343	-6.28647	NaN	4.76757	2.93295	-10.6349	NaN	NaN	3.46945	0.440114	-3.78854	1.69908	7.95716	0.898249	10.5064	-15.5648	0.165829	-7.11317	NaN	13.4524	-18.4565	-2.07915	-10.6525
-0.630364	-16.3204	-5.79323	NaN	4.86944	2.85241	-11.0144	NaN	NaN	2.95812	0.49102	-4.1789	1.39989	7.86101	0.779935	10.076	-15.6267	0.32019	-7.08167	NaN	13.5789	-18.7514	-1.81735	-10.7238
-0.225436	-14.9423	-5.41765	NaN	4.9115	2.58799	-11.4001	NaN	NaN	2.67312	0.731695	-4.63033	1.14889	7.87089	0.767958	9.66242	-15.7319	0.640464	-7.08764	NaN	13.7398	-19.0762	-1.5515	-10.7273
0.365209	-13.4207	-5.0925	NaN	4.99986	2.44321	-11.8965	NaN	NaN	2.53527	0.764966	-5.01578	0.954956	7.82454	0.696034	9.37912	-15.9384	0.912229	-7.11171	NaN	13.8397	-19.3379	-1.38842	-10.6188
0.928456	-11.9226	-5.0339	NaN	4.80633	2.28358	-12.2083	NaN	NaN	2.53608	0.53963	-5.2968	0.836488	7.80546	0.666305	8.978	-15.8712	1.19108	-7.18756	NaN	13.8789	-19.6775	-1.168	-10.622
1.51481	-10.9255	-5.23039	NaN	4.57327	1.98503	-12.6729	NaN	NaN	2.71189	0.313798	-5.54699	0.708784	7.83417	0.716695	8.36825	-15.9755	1.67875	-7.21971	NaN	13.926	-20.6128	-1.08622	-10.6996
2.11699	-9.68561	-5.33145	NaN	4.47465	1.80435	-12.7304	NaN	NaN	2.71906	0.203467	-5.66981	0.578159	7.76676	0.816336	7.86042	-15.7884	1.85112	-7.38412	NaN	13.7471	-21.2994	-1.08481	-10.7361
2.73928	-8.82928	-5.47215	NaN	4.49925	1.68372	-12.9726	NaN	NaN	2.58173	-0.221509	-5.62275	0.619226	7.75106	0.793241	7.38644	-15.837	2.1238	-7.66117	NaN	13.6171	-22.3255	-1.29929	-10.8413
3.11377	-8.1604	-5.63275	NaN	4.51143	1.51127	-12.7662	NaN	NaN	2.30259	-0.590063	-5.39457	0.781707	7.76826	0.882767	6.89581	-15.5421	2.17901	-7.88589	NaN	13.3746	-23.0483	-1.35048	-10.8764
3.26348	-7.97592	-5.97566	NaN	4.55489	1.32865	-12.5601	NaN	NaN	2.25118	-0.652837	-5.13762	0.865767	7.7232	0.955631	6.47662	-15.3572	2.01482	-7.94596	NaN	13.1054	-23.6688	-1.40593	-10.981
3.15206	-8.08116	-6.2984	NaN	4.39085	1.13257	-12.441	NaN	NaN	2.32666	-0.70742	-4.75693	1.21135	7.85198	0.922794	6.15331	-15.3704	1.95474	-7.88512	NaN	12.9857	-24.0394	-1.47996	-11.0613
2.85228	-8.28768	-6.59765	NaN	4.17246	0.925295	-12.039	NaN	NaN	2.85551	-0.5548	-4.23424	1.30258	7.78452	0.831432	6.00373	-15.2043	1.84546	-7.76385	NaN	12.8657	-23.8996	-1.52009	-11.0517
2.44054	-8.82438	-6.92757	NaN	4.07767	0.765463	-11.614	NaN	NaN	3.45516	-0.0711203	-3.62338	1.60086	7.84863	0.941064	6.19392	-15.2175	1.79171	-7.71286	NaN	12.8594	-23.52	-1.64472	-11.0244
2.00873	-9.47391	-7.08537	NaN	3.73799	0.599351	-11.0856	NaN	NaN	3.67357	0.370445	-2.84198	1.87758	7.85736	1.0164	6.69838	-15.2412	1.80568	-7.69274	NaN	12.8308	-22.9215	-1.69651	-11.0066
1.70647	-10.5228	-7.33996	NaN	3.447	0.598979	-10.7991	NaN	NaN	3.68328	0.761593	-1.94268	2.0033	7.83702	1.14042	7.5652	-15.6309	1.74577	-7.56759	NaN	12.9244	-22.4029	-1.88034	-11.0066
1.48722	-11.2366	-7.61741	NaN	3.4073	0.718039	-10.4908	NaN	NaN	3.77736	1.41207	-1.05644	2.64674	8.02105	1.33289	8.52381	-15.8755	1.51582	-7.39694	NaN	13.0298	-21.6039	-1.98294	-10.855
1.27944	-12.0359	-7.75848	NaN	3.47532	0.811041	-10.1488	NaN	NaN	3.73329	2.12536	-0.227504	3.07675	8.08144	1.68052	9.50343	-16.0819	1.31003	-7.26258	NaN	12.9975	-20.6536	-1.91257	-10.6802
1.0514	-12.6127	-7.82083	NaN	3.75808	1.02989	-9.90923	NaN	NaN	3.61424	2.24746	0.54077	3.55435	8.20557	1.98141	10.3238	-16.2725	0.863596	-6.9751	NaN	12.998	-19.8295	-1.74634	-10.4416
0.82755	-12.8875	-7.69951	NaN	4.15237	1.11821	-9.76015	NaN	NaN	3.58002	2.42852	1.07993	4.07183	8.29414	2.21962	10.7443	-16.4449	0.671742	-6.81723	NaN	13.0738	-19.2924	-1.50882	-10.3112
0.651716	-12.6851	-7.23579	NaN	4.49716	1.50724	-9.6982	NaN	NaN	3.53891	2.43474	1.35046	4.45493	8.2069	2.41909	11.0076	-16.5422	0.132145	-6.89424	NaN	12.8271	-18.6503	-1.52145	-10.2787
0.455488	-11.9705	-6.63287	NaN	4.58856	1.41407	-9.18553	NaN	NaN	3.3224	2.27564	1.4857	4.79954	8.25659	2.64317	10.6818	-16.2775	0.14533	-7.0844	NaN	13.1481	-17.8019	-1.21033	-10.3694
0.329483	-10.9619	-5.95566	NaN	4.55072	1.40614	-8.71438	NaN	NaN	3.08628	1.71609	1.44474	4.99971	8.22985	2.63155	10.167	-16.0099	-0.0388077	-7.28355	NaN	13.3045	-16.9541	-0.941159	-10.3602
0.302876	-9.87028	-5.37621	NaN	4.39128	1.22039	-8.43292	NaN	NaN	2.82196	1.30494	1.15265	4.9026	8.14096	2.39154	9.33111	-15.8339	0.0336406	-7.40805	NaN	13.4788	-16.5167	-0.607118	-10.4056
0.443775	-8.53455	-4.68669	NaN	4.38874	1.17976	-8.03566	NaN	NaN	2.35668	1.02246	0.78316	4.73146	8.05181	2.15592	8.58264	-15.5627	-0.133035	-7.53913	NaN	13.6125	-15.9723	-0.443641	-10.4735
0.765408	-7.51886	-4.20242	NaN	4.34319	1.12078	-8.051	NaN	NaN	2.36844	0.870901	0.259314	4.39406	7.93143	1.87405	7.92655	-15.6884	-0.109144	-7.65598	NaN	13.5526	-15.9532	-0.480191	-10.587
1.27614	-6.30315	-3.78831	NaN	4.4185	1.28466	-7.96297	NaN	NaN	2.65875	0.610312	-0.190784	4.05071	7.72316	1.5794	7.49509	-15.6297	-0.30938	-7.68469	NaN	13.3825	-15.5745	-0.740153	-10.5606
1.78639	-5.42937	-3.69427	NaN	4.43057	1.24733	-8.20587	NaN	NaN	2.74767	0.59295	-0.676854	3.67699	7.65374	1.4189	7.06483	-15.8946	0.152629	-7.68681	NaN	13.3549	-15.6165	-0.983629	-10.4365
2.24337	-4.93375	-3.64709	NaN	4.36702	1.52981	-8.56225	NaN	NaN	2.54043	0.489093	-1.13124	3.35472	7.63047	1.28367	7.04302	-16.2088	0.292962	-7.67193	NaN	12.7343	-15.5484	-1.42525	-10.2184
2.53564	-4.48564	-3.73819	NaN	4.11318	1.6352	-8.54539	NaN	NaN	2.50615	0.498402	-1.29548	3.22164	7.69206	1.28391	7.01231	-16.2063	0.873149	-7.53414	NaN	12.6328	-15.645	-1.62377	-9.99861
2.73326	-4.61061	-4.02363	NaN	3.92584	2.06567	-8.78628	NaN	NaN	2.68341	0.423222	-1.49092	3.10968	7.69308	1.2823	7.32497	-16.4451	1.18193	-7.22288	NaN	12.2802	-16.164	-2.01526	-9.84527
2.81711	-4.97006	-4.15996	NaN	3.7825	2.62926	-8.82191	NaN	NaN	3.01452	0.414437	-1.45765	3.28004	7.77444	1.40096	7.69508	-16.4345	1.44089	-6.90361	NaN	11.9599	-16.6614	-2.38031	-9.65085
2.73118	-5.66683	-4.35314	NaN	3.71867	3.22048	-8.60048	NaN	NaN	3.33016	0.343413	-1.22105	3.38976	7.76873	1.47697	8.17344	-16.2096	1.63178	-6.61629	NaN	11.6917	-16.9837	-2.50637	-9.49662
2.51567	-6.62509	-4.49519	NaN	3.89048	3.96242	-8.37413	NaN	NaN	3.78537	0.308979	-0.916737	3.62452	7.79564	1.5556	8.95461	-16.142	1.33494	-6.26917	NaN	11.4987	-17.0844	-2.78169	-9.45935
2.04784	-7.96502	-4.76777	NaN	4.03059	4.30174	-7.89693	NaN	NaN	4.09698	0.285322	-0.485406	3.89793	7.85956	1.55163	9.56577	-15.8341	1.17841	-5.88101	NaN	11.4332	-16.8668	-2.69659	-9.51002
1.51118	-9.53202	-5.20073	NaN	4.08321	4.40698	-7.26381	NaN	NaN	4.17894	0.390231	0.0384375	4.25724	7.8904	1.50877	10.0766	-15.3799	1.06182	-5.53534	NaN	11.4875	-16.4977	-2.54784	-9.61089
0.949451	-11.2597	-5.78626	NaN	4.1045	4.456	-6.82986	NaN	NaN	4.3122	0.716942	0.42252	4.59866	7.93799	1.65828	10.5724	-15.1315	0.940654	-5.29102	NaN	11.6093	-16.3645	-2.39272	-9.91621
0.262333	-12.8921	-6.32826	NaN	4.3587	4.18555	-6.34112	NaN	NaN	4.52358	0.766621	0.810436	4.88572	7.96335	1.63174	10.9114	-14.7551	0.745893	-5.11418	NaN	11.6827	-16.1078	-2.2712	-10.211
-0.260033	-14.3726	-6.99192	NaN	4.60502	3.66323	-6.00642	NaN	NaN	4.43321	1.08121	0.95133	5.06834	8.02475	1.56957	11.1395	-14.4569	0.590118	-5.01078	NaN	11.7495	-15.8085	-2.26581	-10.4688
-0.463774	-15.9077	-7.57135	NaN	4.67402	2.94299	-5.84888	NaN	NaN	3.81707	1.50574	0.847953	5.10801	8.10923	1.54609	11.276	-14.2872	0.604709	-5.06881	NaN	11.8441	-15.4847	-2.2521	-10.6067
-0.673989	-17.1391	-8.10054	NaN	4.64429	2.24683	-5.641	NaN	NaN	3.04361	1.63507	0.585372	5.13861	8.14511	1.3701	11.4875	-14.1461	0.575846	-5.41483	NaN	11.873	-14.9786	-2.33911	-10.6103
-0.765363	-18.1383	-8.54984	NaN	4.43342	1.83543	-5.83068	NaN	NaN	2.63774	1.63646	0.0212971	5.05614	8.18545	1.21998	11.6125	-14.1819	0.714272	-5.92801	NaN	11.8259	-14.6075	-2.30953	-10.5239
-0.767487	-18.9489	-8.9027	NaN	4.21991	1.77974	-6.26587	NaN	NaN	3.03941	1.81133	-0.843644	4.89172	8.22376	1.03171	11.6952	-14.3575	0.80295	-6.38347	NaN	11.7783	-14.2928	-2.39456	-10.3657
-0.717691	-19.4895	-9.13313	NaN	4.20948	2.01684	-6.85067	NaN	NaN	3.67898	1.45563	-1.84992	4.54486	8.12214	1.05152	11.6838	-14.589	0.762011	-6.74401	NaN	11.6781	-14.0206	-2.53216	-10.1647
-0.698411	-19.791	-9.43304	NaN	4.11536	2.20428	-7.23452	NaN	NaN	3.68675	0.942754	-2.9246	4.18296	8.03603	1.04933	11.1891	-14.3446	0.713556	-6.89014	NaN	11.4577	-13.5497	-2.4514	-9.83613
-0.538063	-19.9065	-9.59499	NaN	4.12592	2.37587	-7.57392	NaN	NaN	3.36133	0.260471	-3.99854	3.80192	7.90386	0.959462	10.466	-14.0735	0.741023	-7.03377	NaN	11.3719	-13.3092	-2.39103	-9.58728
-0.346702	-20.0249	-9.77075	NaN	4.23825	2.70837	-8.10759	NaN	NaN	3.20983	-0.238979	-5.13009	3.39268	7.74077	0.914935	9.60373	-13.8876	0.795065	-7.2074	NaN	11.2747	-13.4427	-2.38097	-9.56638
-0.0754899	-20.187	-9.95008	NaN	4.30383	3.00141	-8.66274	NaN	NaN	2.76963	-0.854403	-6.12715	2.9709	7.57901	0.807409	8.69996	-13.7608	1.03975	-7.54236	NaN	11.3143	-13.8041	-2.40259	-9.66231
0.0624682	-20.3338	-10.1083	NaN	4.3095	3.32763	-9.2265	NaN	NaN	2.42137	-1.7039	-6.74852	2.61456	7.36468	0.542549	7.94714	-13.642	1.30318	-7.92144	NaN	11.1153	-14.0897	-2.32412	-9.79021
0.227205	-20.5864	-10.2805	NaN	4.27435	3.71362	-9.88644	NaN	NaN	2.36735	-1.92822	-7.32135	2.26948	7.27028	0.367265	7.45331	-13.7983	1.44192	-8.12057	NaN	11.0903	-14.2502	-2.42795	-9.77298
0.265493	-20.8491	-10.4883	NaN	4.04688	3.74379	-10.3615	NaN	NaN	2.69736	-2.01386	-7.64085	1.94294	7.13119	0.244161	6.93995	-13.8646	1.67838	-8.09622	NaN	11.0795	-14.5992	-2.34984	-9.82947
0.198004	-21.1477	-10.7125	NaN	4.1053	3.72386	-10.7875	NaN	NaN	2.87962	-1.95548	-7.73465	1.69591	7.02326	0.23846	6.65123	-13.9883	1.71126	-7.9537	NaN	10.9877	-15.1967	-2.35195	-9.8372
0.116375	-21.5414	-10.9329	NaN	4.32535	3.22593	-11.1872	NaN	NaN	2.58695	-1.67614	-7.71674	1.16741	6.87723	0.313069	6.46902	-14.3023	1.89747	-7.73398	NaN	11.094	-16.3377	-2.22097	-10.0168
0.0249938	-21.8785	-11.2082	NaN	4.43373	2.24505	-11.3296	NaN	NaN	2.07543	-1.51471	-7.34314	0.829169	6.69045	0.222214	6.40979	-14.4504	2.08328	-7.43782	NaN	11.1315	-17.3704	-1.8282	-10.1827
-0.145933	-22.0653	-11.3666	NaN	4.2756	1.17994	-11.2277	NaN	NaN	1.38394	-0.492153	-6.94453	0.629494	6.52448	0.540675	6.55812	-14.5054	2.14524	-7.14557	NaN	11.2085	-17.8733	-1.58206	-10.3253
-0.212294	-22.0966	-11.447	NaN	3.87988	0.127537	-11.0123	NaN	NaN	0.955959	-0.44394	-6.12844	0.584516	6.45557	0.405226	7.03987	-14.4864	2.23528	-6.87805	NaN	11.2955	-18.0905	-1.3935	-10.3968
-0.205262	-22.0189	-11.5477	NaN	3.32888	-0.734233	-10.8249	NaN	NaN	1.14112	-0.0908219	-5.32397	0.713415	6.49535	0.654831	7.55491	-14.4569	2.26074	-6.64908	NaN	11.3373	-18.2501	-1.27965	-10.5238
-0.108236	-21.9054	-11.6316	NaN	2.90964	-1.23888	-11.0664	NaN	NaN	1.95907	0.266445	-4.61131	0.748151	6.52368	0.81967	8.22681	-14.8446	2.19111	-6.39664	NaN	11.5324	-18.5856	-1.35446	-10.6334
-0.136406	-21.4866	-11.6094	NaN	2.26468	-1.69052	-11.0156	NaN	NaN	2.82779	0.793762	-3.92311	0.936347	6.52533	1.04992	8.59641	-14.7727	2.02449	-6.15508	NaN	11.5864	-18.5665	-1.21185	-10.6961
-0.194631	-20.861	-11.3972	NaN	1.97117	-1.89567	-11.0473	NaN	NaN	3.86039	0.895488	-3.31603	1.19195	6.60852	1.08953	8.98258	-14.8218	1.83541	-6.08086	NaN	11.6649	-18.3281	-1.25461	-10.7116
-0.219256	-19.9868	-10.9342	NaN	1.69786	-2.02042	-11.0204	NaN	NaN	4.47695	1.36912	-2.98738	1.44225	6.66955	1.211	9.19505	-14.7989	1.86003	-6.30807	NaN	11.6964	-17.9306	-1.2552	-10.6235
-0.353928	-18.7764	-10.2831	NaN	1.43112	-2.08007	-11.0019	NaN	NaN	4.37073	1.09218	-2.66389	1.63773	6.70015	1.13777	9.11303	-14.5807	1.87736	-6.46707	NaN	11.5895	-17.5212	-1.13527	-10.5513
-0.4832	-17.3834	-9.50007	NaN	1.27661	-2.07952	-11.0626	NaN	NaN	3.96367	1.00628	-2.67799	1.71128	6.72933	1.03331	8.89874	-14.4397	1.81043	-6.49197	NaN	11.6367	-17.2518	-1.1715	-10.4299
-0.504408	-15.8539	-8.76256	NaN	1.14234	-1.89853	-11.2561	NaN	NaN	3.58623	1.39173	-3.00322	1.43781	6.63249	0.933389	8.60248	-14.3098	1.86577	-6.61444	NaN	11.7215	-17.1927	-1.1543	-10.2644
-0.436493	-14.3773	-8.0967	NaN	1.07972	-1.79582	-11.5273	NaN	NaN	3.0286	1.4021	-3.38978	1.3829	6.77406	0.730805	8.30563	-14.2538	2.02735	-6.71002	NaN	11.7757	-17.564	-0.954868	-10.2252
-0.203403	-12.546	-7.46759	NaN	1.08724	-1.5898	-11.8359	NaN	NaN	2.44137	1.03882	-3.85653	1.18496	6.75796	0.382348	8.07946	-14.1455	1.92194	-6.64226	NaN	11.7853	-18.0539	-0.767423	-10.1484
0.14839	-10.7643	-6.93931	NaN	1.22464	-1.44311	-12.2444	NaN	NaN	2.2591	0.661282	-4.45234	1.01547	6.7375	0.132534	7.82403	-14.0862	1.77166	-6.6073	NaN	11.696	-18.8226	-0.556838	-10.1747
0.53214	-8.92983	-6.48361	NaN	1.36094	-1.50026	-12.491	NaN	NaN	2.33682	0.842987	-5.30954	0.748685	6.74261	0.21589	7.51314	-13.9562	1.77656	-6.6779	NaN	11.6026	-19.6163	-0.241705	-10.3172
0.952995	-7.29563	-6.13345	NaN	1.67364	-1.4719	-13.024	NaN	NaN	2.63226	0.92843	-6.20275	0.493128	6.74344	0.321389	7.50827	-14.3509	1.98586	-6.94859	NaN	11.5118	-20.6167	-0.19653	-10.4971
1.26312	-5.31174	-5.45656	NaN	1.8653	-1.7231	-12.2929	NaN	NaN	2.64121	0.362917	-6.581	0.551965	6.69907	0.240009	7.29044	-13.4679	1.89919	-7.00999	NaN	11.4388	-20.552	0.0929043	-10.5366
1.60097	-3.79117	-5.22963	NaN	2.07976	-1.77862	-12.5109	NaN	NaN	2.65101	-0.0615332	-7.21271	0.560783	6.75605	0.442327	6.97094	-13.4916	1.66152	-6.87415	NaN	11.3637	-21.3075	0.137465	-10.594
1.85691	-2.35319	-4.87034	NaN	2.20052	-2.06853	-12.44	NaN	NaN	2.5512	-0.665639	-7.61531	0.599236	6.79325	0.539016	6.37595	-13.2727	1.55645	-6.77374	NaN	11.3212	-21.9316	0.501972	-10.7356
2.01936	-1.4922	-4.63169	NaN	2.32073	-2.19257	-13.2699	NaN	NaN	2.37192	-0.86285	-8.1976	0.35716	6.78198	0.72011	6.03724	-14.1995	1.57705	-6.7195	NaN	11.5365	-23.1898	0.708122	-10.8954
2.04544	-0.49911	-4.38269	NaN	2.2088	-2.57084	-13.1099	NaN	NaN	2.00595	-1.06241	-8.4329	0.204333	6.76695	0.756576	5.63163	-14.251	1.57871	-6.79379	NaN	11.6444	-23.5338	1.25683	-11.0462
1.90001	0.681435	-3.96067	NaN	1.87653	-3.20303	-11.9889	NaN	NaN	1.52999	-0.520522	-8.47924	0.267921	6.76961	0.964422	4.88775	-13.2557	1.4537	-6.76837	NaN	11.5702	-22.9385	2.11894	-10.9498
1.83379	1.18968	-3.74918	NaN	1.72352	-3.57347	-11.9066	NaN	NaN	1.66298	-1.15918	-8.31847	0.227234	6.7623	0.767183	4.62372	-13.3945	1.25784	-6.76195	NaN	11.8128	-23.1195	2.13059	-10.9674
1.71218	1.5552	-3.41093	NaN	1.4836	-3.89454	-11.7523	NaN	NaN	2.12719	-0.936321	-8.22284	0.165217	6.7425	0.895498	4.46595	-13.5865	1.17174	-6.79518	NaN	11.9679	-23.2263	2.0885	-10.8669
1.54872	1.90114	-3.23629	NaN	1.14853	-4.27788	-11.2951	NaN	NaN	2.72326	-0.257862	-7.97112	0.109488	6.66258	1.2026	4.28144	-13.4755	1.11287	-6.67246	NaN	12.2103	-23.3507	2.11473	-10.9143
1.51021	2.08885	-3.05391	NaN	0.922123	-4.54875	-10.8999	NaN	NaN	3.40445	-0.545324	-7.23699	0.267974	6.64003	1.0157	4.4205	-13.4344	1.00302	-6.41336	NaN	12.3329	-23.4789	2.17954	-10.7988
1.53346	2.20773	-2.91409	NaN	0.798427	-4.72718	-10.4763	NaN	NaN	3.89727	0.384445	-6.67384	0.452608	6.65177	1.36858	4.60047	-13.402	0.934677	-6.15418	NaN	12.5581	-23.5721	2.28784	-10.8094
1.55919	2.04145	-2.95259	NaN	0.794976	-4.61526	-10.7309	NaN	NaN	4.26865	0.133595	-5.86124	0.733307	6.6923	1.41654	4.96893	-13.9795	0.950866	-5.85342	NaN	12.8654	-23.9148	2.26635	-10.771
1.55255	1.99535	-2.9165	NaN	0.805012	-4.33297	-10.7762	NaN	NaN	4.4614	0.585318	-5.14179	0.981434	6.75372	1.52081	5.2162	-14.2266	0.905733	-5.59344	NaN	13.1764	-23.7868	2.23667	-10.666
1.4522	2.07079	-2.79522	NaN	0.905022	-4.05428	-10.8399	NaN	NaN	4.66137	0.701165	-4.24697	1.181	6.79798	1.45958	5.40914	-14.4218	0.952273	-5.46521	NaN	13.2439	-23.4924	2.25368	-10.3043
1.44187	2.28354	-2.54969	NaN	1.10246	-3.7574	-10.7789	NaN	NaN	4.54563	1.07774	-3.45134	1.38419	6.81689	1.51772	5.50841	-14.4747	0.920859	-5.38813	NaN	13.5889	-22.9836	2.18965	-9.79242
1.41474	2.62098	-2.342	NaN	1.26237	-3.53541	-10.5622	NaN	NaN	4.16897	1.29871	-2.7	1.58077	6.84658	1.45291	5.55753	-14.2668	0.802857	-5.28162	NaN	13.5427	-22.3435	2.30342	-9.14369
1.48093	2.90206	-2.13207	NaN	1.44435	-3.35192	-10.6656	NaN	NaN	3.73445	1.40392	-2.05543	1.7074	6.92675	1.22475	5.72312	-14.4666	0.75337	-5.08273	NaN	13.6273	-22.2021	2.3825	-8.63893
1.54037	3.29744	-1.87973	NaN	1.52205	-3.18843	-10.6797	NaN	NaN	3.46243	1.91622	-1.62417	1.82972	7.01546	1.12648	5.86194	-14.5722	0.740632	-4.8631	NaN	13.7295	-22.3567	2.54641	-8.29067
1.714	3.73844	-1.60969	NaN	1.64687	-2.90664	-10.6762	NaN	NaN	3.43942	2.37273	-1.42162	1.85788	7.12713	0.937389	6.14142	-14.6211	0.522011	-4.59113	NaN	13.7021	-22.4068	2.6766	-7.87931
1.81153	4.34449	-1.39557	NaN	1.64413	-2.88491	-10.2845	NaN	NaN	3.5742	2.76175	-1.38695	2.02009	7.30637	0.837087	6.23979	-14.2161	0.701427	-4.5604	NaN	13.6925	-22.2794	3.213	-7.56308
2.01964	4.83558	-1.16273	NaN	1.79144	-2.61879	-10.3766	NaN	NaN	3.85012	2.56457	-1.73178	2.27189	7.56279	0.666177	6.56391	-14.2282	0.662291	-4.586	NaN	13.5931	-22.3713	3.33124	-7.14066
2.23195	5.22348	-0.916051	NaN	2.10931	-2.34963	-10.7988	NaN	NaN	3.92597	2.47625	-2.39705	2.41705	7.71796	0.606896	6.90586	-14.5266	0.735245	-4.67314	NaN	13.546	-22.7972	3.36389	-6.95528
2.41879	5.70619	-0.427452	NaN	2.46416	-1.93571	-10.9888	NaN	NaN	3.60463	2.21777	-3.23947	2.61153	7.85316	0.565247	7.33038	-14.527	0.380112	-4.8037	NaN	13.2266	-23.0767	3.20405	-6.93139
2.46761	6.12644	-0.317705	NaN	2.56265	-1.99854	-10.7906	NaN	NaN	3.02062	1.80383	-4.14095	2.67259	7.97381	0.509155	7.17789	-14.0285	0.614124	-4.77181	NaN	13.1664	-23.5534	3.54854	-6.98109
2.53434	6.5987	-0.257852	NaN	2.67727	-1.93332	-10.4878	NaN	NaN	2.63064	1.30507	-5.1673	2.67551	7.96283	0.501996	7.04318	-13.4508	0.356748	-4.69907	NaN	12.8496	-23.8239	3.71963	-7.14863
2.63451	6.8037	-0.254828	NaN	2.81684	-1.85791	-10.3029	NaN	NaN	2.45613	0.22826	-6.14138	2.4753	7.92657	0.37334	6.8691	-13.119	0.274306	-4.76795	NaN	12.7045	-23.9271	3.70594	-7.38347
2.76931	6.84368	-0.269036	NaN	2.88322	-1.82391	-10.1523	NaN	NaN	2.34967	-0.0161932	-7.32332	2.21055	7.8224	0.564885	6.3665	-12.8705	0.314367	-4.89414	NaN	12.5699	-23.8256	3.69841	-7.48646
2.85175	6.8196	-0.222238	NaN	2.91327	-1.79073	-9.89603	NaN	NaN	2.23951	-0.787866	-8.23868	1.80353	7.74521	0.457782	5.78925	-12.5802	0.152339	-4.96355	NaN	12.5307	-23.7822	3.58445	-7.71937
2.90608	6.62698	-0.258838	NaN	2.97715	-1.86281	-9.70394	NaN	NaN	2.1437	-1.03089	-9.07337	1.40914	7.62054	0.406234	5.0024	-12.3071	-0.126618	-4.86934	NaN	12.5875	-23.8915	3.54819	-7.95644
3.02823	6.18666	-0.215686	NaN	3.04388	-1.77155	-9.84184	NaN	NaN	2.16137	-1.30062	-9.79653	1.08321	7.52934	0.502665	4.63491	-12.6285	-0.620396	-4.90125	NaN	12.6541	-24.0788	3.31416	-8.08665
3.01763	5.69866	-0.24947	NaN	2.94167	-1.73894	-9.68983	NaN	NaN	2.21338	-1.40823	-10.1492	0.833977	7.43818	0.482876	4.20091	-12.5912	-0.743846	-5.08767	NaN	12.8045	-24.0737	3.36937	-8.24302
2.9508	5.07544	-0.362114	NaN	2.99518	-1.70829	-9.53117	NaN	NaN	2.40814	-0.766602	-10.3117	0.731764	7.33318	0.867268	4.04397	-12.792	-0.654737	-5.42453	NaN	12.9629	-23.9836	3.43721	-8.34181
2.84757	4.27512	-0.512061	NaN	3.00457	-1.51768	-9.59355	NaN	NaN	2.54509	-1.3218	-9.82272	0.882665	7.28572	0.699637	4.09242	-13.0549	-0.643958	-5.44741	NaN	12.9852	-23.8087	3.44297	-8.33421
2.79308	3.41713	-0.560721	NaN	3.03944	-1.41137	-9.23275	NaN	NaN	2.40245	-1.13439	-8.9931	1.38951	7.31627	0.885234	3.99855	-12.908	-0.627697	-5.31589	NaN	13.1087	-23.2797	3.42192	-8.48697
2.74258	2.35981	-0.80525	NaN	3.19433	-1.08067	-9.1584	NaN	NaN	2.38935	-1.06023	-7.89354	2.01678	7.37384	1.22047	4.13265	-13.0925	-0.630657	-5.30802	NaN	13.281	-22.6297	3.09847	-8.58295
2.74974	1.08683	-1.12373	NaN	3.31341	-0.68322	-9.3838	NaN	NaN	2.55273	-0.815808	-6.60603	2.59285	7.39771	1.38297	4.29312	-13.5617	-0.291891	-5.37168	NaN	13.516	-21.9361	2.70656	-8.49091
2.67583	-0.164257	-1.307	NaN	3.38201	-0.270267	-9.08649	NaN	NaN	2.69554	-0.662553	-4.87352	3.33462	7.44052	1.51605	4.42794	-13.4803	-0.315785	-5.31006	NaN	13.6588	-20.7036	2.46302	-8.35579
2.62642	-1.53906	-1.77563	NaN	3.68047	0.11134	-9.05933	NaN	NaN	2.79672	-0.352632	-3.09257	4.0066	7.46965	1.60739	4.62173	-13.6402	-0.377725	-5.22494	NaN	13.6843	-19.4987	2.14004	-8.3765
2.49487	-2.89127	-2.24048	NaN	4.07849	0.348289	-8.70035	NaN	NaN	2.50975	-0.0204606	-1.12407	4.74015	7.44085	1.5928	4.81328	-13.4915	-0.622417	-5.11764	NaN	13.6951	-17.8271	1.72813	-8.15482
2.21666	-4.16388	-2.70096	NaN	4.3779	0.413293	-8.30564	NaN	NaN	2.0341	0.401548	0.894525	5.49314	7.43554	1.59003	4.90511	-13.2619	-0.619255	-5.11176	NaN	13.6044	-16.3695	1.43426	-8.05846
1.91493	-5.41186	-3.2126	NaN	4.61065	0.382987	-8.07703	NaN	NaN	1.81268	0.889377	2.76189	6.03805	7.3957	1.58573	4.99814	-13.1117	-0.513268	-5.05483	NaN	13.1892	-15.2912	1.13288	-8.01082
1.66871	-6.37608	-3.53637	NaN	4.85281	0.316697	-7.70383	NaN	NaN	1.75997	1.67428	4.50471	6.74307	7.4534	1.59889	5.14672	-12.9657	-0.557277	-4.80405	NaN	13.3299	-14.2342	0.683427	-7.89904
1.44007	-7.18447	-3.8631	NaN	4.7384	0.161502	-7.61756	NaN	NaN	1.89012	2.47187	5.99413	7.14303	7.42361	1.55049	5.30445	-12.9559	-0.520889	-4.53409	NaN	12.7578	-13.7153	0.590376	-7.97127
1.20108	-7.57605	-3.97114	NaN	4.56137	-0.0213288	-7.31108	NaN	NaN	2.20255	3.16801	7.14548	7.51156	7.51681	1.55553	5.4615	-12.7403	-0.399152	-4.3085	NaN	12.5437	-13.0685	0.680792	-7.89414
1.09485	-7.66029	-3.83222	NaN	4.56024	0.108717	-7.15291	NaN	NaN	2.64493	3.67888	7.85993	7.85427	7.60649	1.63354	5.7837	-12.6976	-0.318955	-4.28656	NaN	12.6581	-12.3912	0.534008	-7.96382
1.0828	-7.43007	-3.70157	NaN	4.55273	0.124646	-6.8953	NaN	NaN	2.88708	3.61241	8.30341	8.09909	7.71759	1.68753	5.70327	-12.2069	0.0280585	-4.36698	NaN	12.4664	-11.9606	0.736291	-8.05777
1.20723	-7.09888	-3.68037	NaN	4.50231	0.287193	-7.03716	NaN	NaN	2.73372	3.51746	8.35727	8.09064	7.69427	1.79963	5.39516	-11.8703	0.310805	-4.40078	NaN	11.9383	-11.9167	0.795899	-8.12664
1.52977	-6.61857	-3.58655	NaN	4.69832	0.877957	-7.21023	NaN	NaN	2.40425	3.2726	8.23724	8.20814	7.68802	1.87962	5.12737	-11.5436	0.059659	-4.32534	NaN	11.6757	-11.525	0.428907	-8.18676
1.86997	-6.17335	-3.81722	NaN	4.68064	1.05914	-7.62082	NaN	NaN	1.86777	2.65591	8.10012	8.27431	7.71279	1.76635	4.42726	-11.2076	0.364879	-4.27148	NaN	11.0652	-11.8066	0.52017	-8.27332
2.3554	-5.50454	-3.8875	NaN	4.93311	1.34149	-7.67826	NaN	NaN	1.27789	2.03923	8.0488	8.39854	7.68607	1.5209	3.80189	-10.7151	0.556878	-4.39583	NaN	11.2734	-11.8435	0.39488	-8.24215
2.80417	-5.14526	-4.07419	NaN	5.03864	1.66115	-8.11119	NaN	NaN	0.58237	1.59326	7.95008	8.49558	7.66008	1.25823	3.10481	-10.4176	0.502383	-4.51264	NaN	10.9839	-12.1093	0.351968	-8.21097
3.14249	-4.79206	-4.13373	NaN	5.09969	1.88861	-8.32252	NaN	NaN	0.184615	1.31757	7.9146	8.68873	7.62211	0.904125	2.48283	-10.0071	0.381786	-4.75086	NaN	10.6278	-12.1233	0.462499	-8.19018
3.27822	-4.71361	-4.21647	NaN	5.14171	2.00122	-8.90524	NaN	NaN	0.31521	1.24945	7.8524	8.65961	7.55272	0.684166	2.00562	-10.1789	0.584891	-5.03175	NaN	10.4819	-12.6626	0.607553	-8.24495
3.15565	-4.64115	-4.18556	NaN	5.29382	1.98603	-8.98431	NaN	NaN	0.604563	1.32999	7.8317	8.68433	7.54872	0.564713	1.76248	-10.0335	0.500571	-5.24742	NaN	10.198	-12.6709	0.808005	-8.19877
2.83913	-4.68302	-4.19264	NaN	5.26531	1.86961	-9.02581	NaN	NaN	0.920934	1.53567	7.74369	8.58088	7.45053	0.562755	1.66042	-9.95437	0.383185	-5.34376	NaN	10.2475	-13.0419	1.04962	-8.28624
2.41818	-4.9353	-4.18631	NaN	5.29015	1.59315	-9.22743	NaN	NaN	1.07539	1.77118	7.63144	8.38989	7.34434	0.538024	1.92976	-10.2982	0.352003	-5.4506	NaN	10.2605	-13.9836	1.18948	-8.57314
2.10907	-5.23284	-4.18619	NaN	5.15073	1.26259	-9.1159	NaN	NaN	1.05393	2.1179	7.46673	8.24958	7.20922	0.798912	2.37114	-10.4568	0.0139362	-5.39025	NaN	10.1134	-14.4681	1.33629	-8.73519
1.81415	-5.59954	-4.11851	NaN	4.94141	0.747775	-8.52167	NaN	NaN	0.965363	2.1944	7.40666	8.08378	7.00886	0.986178	2.8386	-10.2222	-0.302971	-5.1678	NaN	10.1891	-14.2761	1.49878	-8.82949
1.60883	-6.03441	-4.2173	NaN	4.63502	0.343962	-8.39051	NaN	NaN	1.30059	2.10656	7.25667	7.8626	6.88549	1.19109	3.30623	-10.4914	-0.540348	-4.88698	NaN	10.5407	-14.081	1.32776	-8.90407
1.46175	-6.54836	-4.43407	NaN	4.35884	-0.196096	-8.1068	NaN	NaN	1.6874	2.01151	7.07996	7.68887	6.73516	1.426	3.38046	-10.4205	-0.609779	-4.65385	NaN	10.6073	-13.8889	1.42071	-8.98917
1.44848	-7.05581	-4.81236	NaN	4.24398	-0.564162	-7.93686	NaN	NaN	1.98693	1.75339	6.91218	7.55749	6.64294	1.43725	3.3681	-10.3849	-0.837066	-4.43584	NaN	10.6803	-13.891	1.28132	-9.12522
1.37801	-7.46305	-5.20398	NaN	3.89657	-1.01618	-7.51487	NaN	NaN	2.30224	1.52641	6.76486	7.43936	6.60536	1.31694	3.14494	-10.0404	-0.87264	-4.30945	NaN	10.7643	-13.7719	1.30868	-9.21491
1.28339	-7.84511	-5.4859	NaN	3.76519	-1.12283	-7.46836	NaN	NaN	2.77386	1.28976	6.50321	7.26856	6.55819	1.17143	3.02864	-10.0345	-1.06455	-4.34593	NaN	10.701	-13.712	1.08138	-9.32683
1.11206	-7.76601	-5.7163	NaN	3.60761	-1.28774	-7.14203	NaN	NaN	2.95449	1.23765	6.21781	7.14582	6.57129	1.07958	2.7981	-9.70072	-1.11254	-4.46815	NaN	10.7112	-13.1218	0.897171	-9.22307
0.926361	-7.64377	-5.74101	NaN	3.41948	-1.46603	-6.72449	NaN	NaN	2.66394	1.32346	5.89026	6.90718	6.56547	0.906593	2.63112	-9.30819	-1.05838	-4.62399	NaN	10.7459	-12.2169	0.6877	-9.12395
0.771156	-7.65756	-5.70128	NaN	3.25224	-1.58072	-6.62347	NaN	NaN	2.33923	1.57849	5.35108	6.39084	6.36197	0.716364	2.74043	-9.38666	-0.96866	-4.69941	NaN	10.6399	-11.624	0.400787	-8.96447
0.657027	-7.24335	-5.55071	NaN	3.2078	-1.6452	-6.54731	NaN	NaN	2.20623	2.0057	4.73455	5.89681	6.24295	0.684998	3.01256	-9.50797	-1.08421	-4.51758	NaN	10.5736	-11.2286	0.0621086	-8.81975
0.610185	-6.64115	-5.4217	NaN	3.07169	-1.75944	-6.55403	NaN	NaN	2.19499	2.34232	3.99414	5.39948	6.20375	0.601678	3.37174	-9.69852	-1.11498	-4.21934	NaN	10.4655	-11.2168	-0.112089	-8.80974
0.68518	-5.87943	-5.18267	NaN	3.01381	-1.77915	-6.51655	NaN	NaN	2.1693	2.38442	3.22828	4.85102	6.21245	0.435856	3.96731	-9.91709	-1.16688	-3.93952	NaN	10.5296	-11.2893	-0.361772	-8.82013
0.849171	-4.92717	-4.96588	NaN	2.92635	-1.82316	-6.37304	NaN	NaN	2.02354	2.42186	2.45939	4.47702	6.30437	0.504994	4.45551	-9.91825	-1.0379	-3.81821	NaN	10.4143	-11.2552	-0.416373	-8.79468
1.09207	-3.89262	-4.81431	NaN	2.9404	-1.91021	-6.00176	NaN	NaN	1.84309	2.05505	1.8498	4.37496	6.37157	0.700918	4.79171	-9.65012	-1.02004	-3.72409	NaN	10.2384	-10.9725	-0.297194	-8.70794
1.42451	-2.97509	-4.45569	NaN	2.94526	-1.86953	-5.75337	NaN	NaN	1.41989	1.72306	1.26411	4.50438	6.51479	1.08767	4.86158	-9.44937	-1.10974	-3.74219	NaN	10.0991	-10.6737	-0.310758	-8.69868
1.76215	-2.01421	-4.23862	NaN	2.89792	-1.92447	-5.33071	NaN	NaN	1.00066	1.03872	0.920313	4.75091	6.69433	1.09581	4.72629	-9.14324	-1.11337	-3.82697	NaN	10.1212	-10.5659	-0.0955922	-8.74895
2.06171	-1.23639	-3.92423	NaN	2.89406	-1.69671	-5.0252	NaN	NaN	0.55315	0.506666	0.710626	5.20701	6.80839	0.998353	4.59146	-8.90044	-1.53534	-3.99037	NaN	9.89072	-10.4002	-0.0965873	-8.7752
2.28631	-0.622993	-3.63117	NaN	2.86849	-1.54645	-4.95868	NaN	NaN	0.751502	0.235839	0.537583	5.57136	7.18391	0.873744	4.2608	-8.8688	-1.65916	-4.1429	NaN	10.0014	-10.4628	0.0175784	-8.80016
2.4034	-0.0550744	-3.27594	NaN	2.89956	-1.38269	-4.60454	NaN	NaN	1.02972	0.0408108	0.429716	5.89017	7.41952	0.697483	4.04218	-8.64083	-1.83877	-4.44305	NaN	9.88026	-10.0565	0.27401	-8.71864
2.42364	0.277229	-2.86859	NaN	3.09522	-1.00358	-4.7352	NaN	NaN	1.20135	0.0185983	0.254625	6.02563	7.39717	0.676494	4.15344	-9.03919	-2.18105	-4.74288	NaN	9.7585	-9.8357	0.200903	-8.67824
-0.469864	-8.79116	-4.99627	NaN	-1.2065	0.264154	7.95895	NaN	NaN	6.1694	-0.000576139	-6.33688	-7.9462	1.89481	0.126483	-2.65464	-0.491084	0.221565	1.74093	NaN	4.09701	1.91543	-3.34945	-10.8136
-0.924083	-9.85245	-5.50502	NaN	-1.49962	-0.746061	8.40656	NaN	NaN	5.78371	0.32432	-6.20177	-7.9134	1.85228	0.0907186	-1.98493	-0.565543	0.303575	1.71424	NaN	4.09261	1.86482	-3.28837	-10.9153
-1.33633	-10.9986	-6.16532	NaN	-1.70631	-1.7513	8.82886	NaN	NaN	5.84965	0.603664	-6.29329	-7.84049	1.78742	0.161747	-1.22557	-0.600617	0.288633	1.89324	NaN	4.17722	1.81975	-3.19315	-10.9988
-1.52848	-12.1515	-6.75152	NaN	-2.09296	-2.49165	8.71975	NaN	NaN	6.63146	0.695797	-6.75391	-7.58415	2.11028	0.367287	-0.335906	-1.05834	0.262593	2.02701	NaN	4.24301	1.39307	-3.10261	-11.0281
-1.6757	-13.2813	-7.40218	NaN	-2.44324	-3.15376	8.88241	NaN	NaN	7.41899	0.588874	-7.31775	-7.35103	2.17773	0.54619	0.405029	-1.10203	0.0741571	2.1727	NaN	4.06662	1.22688	-2.9937	-11.0258
-1.80677	-14.3341	-7.82629	NaN	-2.70982	-3.56025	8.80511	NaN	NaN	7.93322	0.203484	-8.12179	-7.31649	2.04899	0.786093	0.863	-1.20088	-0.23326	2.29755	NaN	3.92729	0.971274	-2.85102	-10.9666
-1.845	-15.3022	-8.1612	NaN	-2.90445	-3.70934	8.6173	NaN	NaN	8.20069	-0.332741	-9.00264	-7.25506	1.99487	0.839205	0.8121	-1.10963	-0.538923	2.25608	NaN	3.80022	0.689108	-2.57036	-10.9924
-2.10749	-15.9678	-8.63722	NaN	-2.90619	-3.87615	8.28328	NaN	NaN	8.89508	-0.968893	-10.0192	-7.44562	1.88268	0.680923	0.341535	-1.03215	-0.737909	2.01449	NaN	3.5323	0.208285	-2.12531	-10.9841
-2.27485	-16.576	-8.81271	NaN	-2.73066	-4.17348	8.1329	NaN	NaN	8.81295	-1.52075	-11.037	-7.73644	1.68634	0.416407	-0.458039	-0.653374	-0.836035	1.57488	NaN	3.27473	-0.126795	-1.48316	-11.0024
-2.5092	-17.0695	-8.81632	NaN	-2.47122	-4.37898	7.87335	NaN	NaN	7.9995	-1.94539	-12.1237	-8.24873	1.42606	-0.0417561	-1.30176	-0.292399	-1.03563	1.14698	NaN	3.02728	-0.571678	-0.917653	-11.0009
-2.62134	-17.346	-8.81206	NaN	-2.20296	-4.52786	7.25412	NaN	NaN	6.80485	-2.18604	-13.2329	-8.71796	1.20788	-0.368061	-2.08914	-0.266683	-1.2162	0.713899	NaN	2.6664	-1.37776	-0.283474	-10.9562
-2.66312	-17.5621	-8.74298	NaN	-1.85642	-4.27485	6.34883	NaN	NaN	5.47426	-2.40061	-14.2486	-9.00057	1.11809	-0.660564	-2.63384	-0.4471	-1.55964	0.415911	NaN	2.37695	-2.30426	0.182926	-10.9514
-2.70886	-17.6764	-8.6205	NaN	-1.63822	-4.00456	5.51832	NaN	NaN	5.5727	-2.42656	-15.2053	-9.39304	0.915562	-0.813911	-3.15339	-0.527846	-1.76238	0.175266	NaN	2.05482	-3.19951	0.724549	-10.8893
-2.63849	-17.64	-8.61665	NaN	-1.42636	-3.63924	4.78475	NaN	NaN	5.10308	-2.47411	-15.9294	-9.5901	0.854096	-0.803224	-3.46071	-0.543229	-1.94086	0.0771042	NaN	1.87198	-4.01033	1.18136	-10.8548
-2.39789	-17.5158	-8.55737	NaN	-1.24631	-3.18663	3.92936	NaN	NaN	4.44546	-2.40627	-16.4624	-9.90281	0.548683	-0.629707	-3.57815	-0.732354	-2.06909	0.0707123	NaN	1.54096	-4.85978	1.56949	-10.8562
-2.25279	-17.2815	-8.55526	NaN	-1.0624	-2.86785	3.19825	NaN	NaN	4.69982	-2.21324	-16.8908	-9.94387	0.530195	-0.374147	-3.57674	-0.957987	-2.0818	0.0990568	NaN	1.2216	-5.75416	1.94083	-10.9317
-1.96885	-17.0876	-8.53588	NaN	-0.864452	-2.52501	2.5942	NaN	NaN	4.50018	-2.27925	-17.1562	-9.9248	0.656666	-0.251207	-3.30088	-1.20938	-2.1485	0.0324919	NaN	0.981293	-6.69918	2.25442	-11.0272
-1.71127	-16.8108	-8.43359	NaN	-0.858594	-2.15128	1.93562	NaN	NaN	4.60538	-2.34629	-17.084	-10.0785	0.428795	-0.0567256	-2.98561	-1.59031	-2.20204	-0.0792431	NaN	0.800145	-7.72781	2.52349	-11.0963
-1.52085	-16.6206	-8.43554	NaN	-1.06609	-2.0513	1.76018	NaN	NaN	5.10554	-2.3342	-16.8405	-10.0776	0.350416	0.122128	-2.85273	-1.62978	-2.1941	-0.146434	NaN	0.657405	-8.52151	2.94703	-11.1185
-1.27823	-16.4046	-8.36088	NaN	-1.36133	-1.99766	2.00815	NaN	NaN	5.13935	-2.33983	-16.4379	-9.74296	0.563188	0.137514	-2.79695	-1.28054	-2.25696	-0.15527	NaN	0.510153	-8.91556	3.47679	-11.0887
-1.16844	-16.4359	-8.30631	NaN	-1.65511	-1.58845	1.66191	NaN	NaN	5.17485	-2.3063	-15.8103	-9.52771	0.471006	0.21265	-2.51388	-1.52335	-2.3782	-0.233332	NaN	0.42422	-9.68014	3.61965	-11.1927
-1.13741	-16.5643	-8.29525	NaN	-2.13545	-1.38814	1.81331	NaN	NaN	5.60612	-2.23535	-15.14	-9.26344	0.526452	0.301369	-2.32766	-1.38985	-2.30896	-0.302068	NaN	0.45152	-10.1216	3.7519	-11.3053
-1.02772	-16.9074	-8.36285	NaN	-2.42598	-1.09988	1.85327	NaN	NaN	6.35161	-2.0155	-14.438	-8.97105	0.661923	0.467171	-1.95408	-1.38534	-2.32841	-0.335847	NaN	0.483414	-10.5605	3.60354	-11.3415
-1.12039	-17.2954	-8.40666	NaN	-2.78548	-0.973511	2.09968	NaN	NaN	7.25998	-1.86873	-13.6302	-8.73259	0.746282	0.327278	-1.43769	-1.22012	-2.23702	-0.336757	NaN	0.405001	-10.7814	3.57932	-11.4804
-1.23631	-17.885	-8.55654	NaN	-3.01933	-0.952609	2.53143	NaN	NaN	7.70773	-1.09557	-12.9997	-8.65274	0.662577	0.659928	-0.726187	-0.966294	-2.212	-0.181616	NaN	0.582209	-10.7329	3.23798	-11.5553
-1.43691	-18.5395	-8.67616	NaN	-3.14614	-0.775782	2.88714	NaN	NaN	7.68906	-0.807799	-12.4588	-8.51703	0.725721	0.578432	0.573827	-0.831863	-2.46127	0.014847	NaN	0.632206	-10.4667	2.5183	-11.4348
-1.58851	-19.3071	-8.94342	NaN	-3.23499	-1.0292	3.33634	NaN	NaN	7.60973	-0.0928855	-12.2407	-8.46174	0.786664	0.980581	1.63733	-0.705522	-2.48776	0.216696	NaN	0.838434	-10.2204	1.94509	-11.436
-1.71128	-20.1109	-9.324	NaN	-3.30287	-1.42553	3.79962	NaN	NaN	6.96945	0.464026	-12.3869	-8.54542	0.853932	1.25654	2.66681	-0.479962	-2.52559	0.347743	NaN	0.939843	-9.8223	1.42279	-11.4197
-1.76726	-20.8486	-9.72049	NaN	-3.21703	-1.45425	3.88015	NaN	NaN	6.5458	0.910944	-12.9705	-8.55364	1.05745	1.51805	3.75212	-0.366143	-2.83382	0.497769	NaN	1.29455	-9.33077	0.690613	-11.4266
-1.81979	-21.498	-10.1371	NaN	-3.19521	-1.78937	4.0901	NaN	NaN	7.17942	0.888052	-13.9024	-8.73659	1.03323	1.76943	4.36572	-0.0183332	-2.86371	0.588825	NaN	1.45049	-8.82672	0.379273	-11.3463
-1.93882	-22.0073	-10.4325	NaN	-2.98372	-1.90193	4.17093	NaN	NaN	7.59096	0.546295	-15.145	-9.00915	0.988289	1.8922	4.7406	0.518231	-3.02905	0.588593	NaN	1.60968	-8.11404	-0.0911904	-11.2766
-2.20458	-22.3912	-10.4364	NaN	-2.63572	-2.41327	4.17207	NaN	NaN	6.66008	-0.346877	-16.5771	-9.40896	0.906224	2.04881	4.27822	1.14449	-2.93718	0.491108	NaN	1.29278	-7.63481	-0.172439	-11.297
-2.47264	-22.2923	-10.3477	NaN	-2.01212	-2.97815	4.2179	NaN	NaN	5.96973	-1.32441	-17.994	-9.95882	0.625153	1.85334	3.20327	2.02714	-2.97203	0.37119	NaN	1.17161	-7.16381	-0.278627	-11.2387
-2.71197	-21.8725	-10.2318	NaN	-1.37109	-3.48139	3.9375	NaN	NaN	5.17846	-2.55276	-19.3942	-10.5645	0.352271	1.29217	1.86678	2.64309	-3.16614	0.19276	NaN	0.978165	-6.91145	-0.412832	-11.2667
-2.90042	-21.2784	-9.85388	NaN	-0.874847	-3.93006	3.45258	NaN	NaN	3.76486	-3.33856	-20.7666	-11.2028	0.0728827	0.674873	0.338619	3.07652	-3.32136	-0.112782	NaN	0.631012	-6.88717	-0.302703	-11.3402
-2.92207	-20.3958	-9.36732	NaN	-0.5743	-4.23085	2.89258	NaN	NaN	2.85356	-3.566	-22.1161	-11.9153	-0.172459	0.0817463	-1.13005	3.37353	-3.49303	-0.419597	NaN	0.354059	-7.1622	-0.0996273	-11.336
-2.79062	-19.3828	-8.85535	NaN	-0.279515	-4.2722	1.93269	NaN	NaN	2.32256	-3.85762	-23.3994	-12.3751	-0.176624	-0.428897	-2.27665	3.2417	-3.62821	-0.737623	NaN	0.0148864	-7.75013	0.116045	-11.3951
-2.54647	-18.186	-8.33058	NaN	-0.0183629	-4.17697	0.872081	NaN	NaN	2.59378	-3.95774	-24.2841	-12.7666	-0.344843	-0.840651	-3.06448	2.85005	-3.71159	-0.909094	NaN	-0.196852	-8.45519	0.365901	-11.3499
-2.17472	-16.8341	-7.81428	NaN	0.211934	-3.97568	-0.219354	NaN	NaN	3.04055	-3.9574	-24.8142	-12.8542	-0.40708	-0.884143	-3.6026	2.31901	-3.75616	-0.90279	NaN	-0.427623	-9.41079	0.609654	-11.3422
-1.84254	-15.3418	-7.38296	NaN	0.233863	-3.78648	-1.26116	NaN	NaN	2.86515	-3.88889	-24.8881	-12.7846	-0.569918	-0.825845	-3.95775	1.641	-3.68137	-0.760706	NaN	-0.496086	-10.6211	0.972912	-11.3084
-1.3109	-13.8644	-6.97985	NaN	0.259216	-3.67934	-2.14006	NaN	NaN	2.40327	-3.72254	-24.7046	-12.4302	-0.514322	-0.638169	-4.06393	0.872003	-3.5306	-0.664387	NaN	-0.616342	-11.9025	1.50913	-11.3385
-0.821622	-12.2531	-6.62345	NaN	0.204667	-3.71918	-2.27634	NaN	NaN	2.28493	-3.66883	-24.06	-11.9435	-0.436739	-0.489513	-4.08833	0.680724	-3.34327	-0.544976	NaN	-0.573982	-12.7178	2.14191	-11.4229
-0.250847	-10.8543	-6.22722	NaN	0.223183	-3.33151	-2.9868	NaN	NaN	2.23166	-3.62366	-23.1851	-11.3955	-0.398451	-0.175326	-3.43842	-0.0772552	-3.57532	-0.440541	NaN	-0.371169	-13.8354	2.26784	-11.5145
0.231509	-9.48762	-5.77763	NaN	0.0771245	-3.28409	-3.24675	NaN	NaN	1.65473	-3.49803	-22.0167	-10.8061	-0.304802	-0.0343491	-2.88647	-0.58449	-3.54919	-0.456569	NaN	-0.242566	-14.8572	2.62125	-11.7065
0.646839	-8.31047	-5.33069	NaN	-0.0847736	-3.28792	-3.28536	NaN	NaN	1.45793	-3.35221	-20.6044	-10.1944	-0.196349	0.143467	-2.22532	-0.974638	-3.51501	-0.571087	NaN	0.0428584	-15.6406	2.89742	-12.0286
0.961133	-7.31011	-4.91494	NaN	-0.259422	-3.36675	-3.22265	NaN	NaN	1.72748	-3.18927	-18.9885	-9.51826	-0.056413	0.232567	-1.51688	-1.35909	-3.54083	-0.723784	NaN	0.320792	-16.2018	3.07939	-12.1967
1.1013	-6.52189	-4.61407	NaN	-0.529866	-3.71075	-2.74308	NaN	NaN	2.5002	-2.81264	-17.2783	-8.87494	0.0818168	0.270371	-1.16509	-1.38724	-3.4345	-0.898816	NaN	0.360563	-16.384	3.43963	-12.2953
1.14539	-6.06518	-4.37157	NaN	-0.702604	-3.90329	-2.28154	NaN	NaN	3.02743	-2.63652	-15.498	-8.28256	0.191475	0.353292	-0.734934	-1.35716	-3.67571	-0.979045	NaN	0.488874	-16.2751	3.4855	-12.6332
1.1281	-5.79688	-4.2777	NaN	-0.912034	-4.14555	-1.59152	NaN	NaN	3.08633	-2.08812	-13.7034	-7.77342	0.257644	0.549111	-0.470196	-1.0712	-3.88294	-1.07771	NaN	0.69898	-15.9289	3.56898	-12.655
1.04734	-5.69568	-4.27785	NaN	-1.13113	-4.37917	-0.973922	NaN	NaN	2.91601	-1.5039	-12.0061	-7.26252	0.495523	0.822012	-0.34041	-0.806585	-3.90909	-1.13804	NaN	0.946823	-15.6441	3.66993	-12.7218
1.01038	-5.79674	-4.39793	NaN	-1.22155	-4.38412	-0.472576	NaN	NaN	2.94331	-0.775236	-10.328	-6.86004	0.529178	1.06121	-0.111777	-0.52257	-4.00005	-1.11631	NaN	1.21063	-15.1976	3.59417	-12.7125
1.02149	-5.97659	-4.47604	NaN	-1.22147	-4.13627	-0.116195	NaN	NaN	3.17928	-0.255061	-8.67485	-6.5939	0.492398	1.2944	0.168227	-0.18919	-4.11944	-0.999166	NaN	1.66275	-14.5023	3.44949	-12.4536
0.997461	-6.26924	-4.65363	NaN	-1.15308	-4.07617	0.383	NaN	NaN	3.41551	0.0955733	-7.069	-6.45784	0.310434	1.49358	0.232364	0.295584	-4.04863	-0.761169	NaN	1.84507	-13.6263	3.42974	-12.3601
0.871826	-6.51693	-4.80705	NaN	-0.989796	-4.02106	0.906491	NaN	NaN	3.39387	0.343425	-5.57613	-6.31624	0.187056	1.60474	0.196289	0.884378	-3.84803	-0.560769	NaN	2.02636	-12.6774	3.43374	-12.2855
0.724914	-6.75133	-4.90673	NaN	-0.787479	-3.95343	1.43655	NaN	NaN	3.23795	0.514593	-4.2299	-6.03451	0.186818	1.69405	0.140523	1.5743	-3.59459	-0.378463	NaN	2.09527	-11.5891	3.42563	-12.1248
0.565024	-6.97994	-4.91277	NaN	-0.581973	-3.73428	1.33933	NaN	NaN	3.06899	0.775019	-3.04975	-5.79849	0.075565	1.8266	0.0940029	1.82426	-3.33506	-0.223913	NaN	2.06	-11.0018	3.22546	-12.0645
0.397467	-7.12357	-4.90718	NaN	-0.525939	-3.65429	1.66186	NaN	NaN	2.9467	0.835275	-1.9801	-5.48571	-0.0435705	1.60207	0.00988538	2.44799	-3.01517	-0.0751582	NaN	2.00474	-9.95612	3.04321	-11.8917
0.241649	-7.2341	-4.93377	NaN	-0.546688	-3.60209	2.10672	NaN	NaN	2.84772	0.984901	-1.09201	-5.14486	-0.0963998	1.52203	-0.0419952	3.15978	-2.8377	0.0491557	NaN	1.73707	-8.78958	2.80745	-11.7056
0.156421	-7.36445	-4.90729	NaN	-0.658723	-3.52247	2.21266	NaN	NaN	2.79957	1.18721	-0.398761	-4.76977	-0.151745	1.35296	0.0462828	3.49956	-2.76196	0.156372	NaN	1.4475	-7.99423	2.6041	-11.5695
0.17652	-7.46137	-4.96942	NaN	-0.737188	-3.26595	1.88206	NaN	NaN	2.8402	1.62938	0.0137812	-4.35873	-0.150944	1.18922	0.321022	3.49771	-2.79195	0.262244	NaN	1.11347	-7.64112	2.44158	-11.3471
0.186589	-7.57285	-4.9579	NaN	-0.844928	-2.99181	1.44598	NaN	NaN	2.87823	2.07425	-0.0521147	-4.01405	-0.0359484	0.984404	0.753138	3.34591	-2.92323	0.31809	NaN	0.756569	-7.70159	2.34637	-11.1873
0.176852	-7.55643	-4.92373	NaN	-0.909418	-2.78475	1.22051	NaN	NaN	3.05135	2.24163	-0.568421	-3.74718	0.134296	0.728008	1.33253	3.31576	-3.11231	0.170958	NaN	0.462749	-7.95233	2.38796	-11.0167
0.259545	-7.56191	-4.80102	NaN	-0.973664	-2.3938	0.786808	NaN	NaN	3.41471	2.31656	-1.58797	-3.59434	0.302472	0.671745	2.03244	3.13962	-3.49142	-0.0670269	NaN	0.287025	-8.47644	2.38082	-10.9248
0.203462	-7.49744	-4.62446	NaN	-1.01752	-2.08714	0.392352	NaN	NaN	3.63867	2.21615	-3.01088	-3.5475	0.464792	0.398654	2.78533	2.93404	-3.83903	-0.289146	NaN	0.127857	-9.16942	2.55981	-10.8687
0.18315	-7.40984	-4.49141	NaN	-0.923581	-1.86595	0.234853	NaN	NaN	3.65596	1.80326	-4.8802	-3.63605	0.569197	0.210242	3.42307	2.96299	-4.3529	-0.421849	NaN	-0.114491	-9.69863	2.78143	-10.7864
0.142288	-7.38647	-4.31428	NaN	-0.795111	-1.65481	-0.371	NaN	NaN	3.06206	1.40397	-7.06632	-3.91452	0.638426	0.0778216	3.92608	2.58363	-4.92256	-0.550597	NaN	-0.346247	-10.7172	2.95801	-10.758
0.112205	-7.37191	-4.18636	NaN	-0.671475	-1.50474	-0.791845	NaN	NaN	2.64055	0.365456	-9.41865	-4.43844	0.673818	0.384958	4.01397	2.42081	-5.60129	-0.699937	NaN	-0.650755	-11.6167	3.14593	-10.9805
0.0689484	-7.31424	-4.16489	NaN	-0.689045	-1.5176	-1.00095	NaN	NaN	2.68317	-0.85981	-11.8926	-5.06659	0.809632	0.604143	3.45126	2.47158	-6.25206	-0.786904	NaN	-0.949636	-12.3707	3.40745	-11.1852
0.0486238	-7.26127	-4.15944	NaN	-0.751949	-1.7504	-0.846457	NaN	NaN	3.00594	-1.97405	-14.1918	-6.07591	0.587149	0.665674	2.26821	2.81763	-6.70692	-0.909261	NaN	-1.01243	-12.9613	3.79416	-11.4659
0.0492153	-7.28738	-4.24918	NaN	-0.868025	-2.06811	-0.810476	NaN	NaN	3.40554	-2.91065	-16.3343	-7.21107	0.30596	0.621415	0.840234	2.994	-7.00849	-1.11478	NaN	-1.28213	-13.7004	4.25854	-11.6705
0.0423789	-7.46431	-4.39318	NaN	-1.00903	-2.1979	-1.0078	NaN	NaN	3.92446	-3.41562	-18.2635	-8.12509	0.160983	0.296568	-0.372199	2.90368	-7.35722	-1.40623	NaN	-1.45719	-14.4929	4.59728	-11.9308
-0.0471854	-7.66374	-4.43583	NaN	-1.18641	-2.39146	-0.947505	NaN	NaN	4.38188	-3.91676	-19.8938	-8.95583	0.0573243	-0.164038	-1.50236	2.98533	-7.4667	-1.74143	NaN	-1.58568	-14.989	5.0999	-12.0551
-0.0401821	-7.90752	-4.52981	NaN	-1.34915	-2.61319	-0.784677	NaN	NaN	4.43014	-4.04255	-21.0682	-9.5464	-0.0758914	-0.455668	-2.47507	3.08474	-7.37234	-2.01062	NaN	-1.58157	-15.2392	5.53866	-12.2123
-0.147738	-8.21042	-4.55118	NaN	-1.48171	-2.77933	-0.55851	NaN	NaN	4.02303	-4.1795	-21.696	-9.79505	-0.161978	-0.665132	-3.09502	3.12288	-7.11129	-2.12952	NaN	-1.5805	-15.2082	5.83175	-12.1044
-0.263587	-8.61483	-4.64956	NaN	-1.50496	-2.70772	-0.573869	NaN	NaN	3.53298	-4.02905	-21.8467	-9.71393	-0.186467	-0.612719	-3.30774	2.91117	-6.83205	-2.17582	NaN	-1.45718	-15.1641	5.92284	-12.1866
-0.356522	-8.94037	-4.66148	NaN	-1.64721	-2.65438	-0.213305	NaN	NaN	3.24191	-3.91307	-21.5024	-9.6994	-0.370163	-0.502486	-3.33935	2.95664	-6.39024	-2.14558	NaN	-1.2399	-14.7236	6.04862	-12.2177
-0.426661	-9.36971	-4.77729	NaN	-1.6762	-2.55662	0.00144935	NaN	NaN	3.6735	-3.63982	-20.7543	-9.45361	-0.345666	-0.0399588	-3.00721	2.74938	-6.05153	-2.08839	NaN	-1.00462	-14.1896	6.10421	-12.0886
-0.506117	-9.8261	-4.90054	NaN	-1.66545	-2.72682	0.527115	NaN	NaN	4.12221	-3.32758	-19.6851	-9.27338	-0.405628	0.517424	-2.50513	2.60713	-5.79926	-1.944	NaN	-0.82543	-13.497	6.17102	-12.0408
-0.64026	-10.1957	-5.09155	NaN	-1.7258	-3.06156	1.29764	NaN	NaN	4.19034	-2.90481	-18.355	-9.0354	-0.430711	0.983164	-1.83318	2.50972	-5.5782	-1.84194	NaN	-0.490019	-12.6304	6.15243	-12.0383
-0.711299	-10.607	-5.30403	NaN	-1.80339	-3.49838	2.10496	NaN	NaN	4.10038	-2.48054	-16.879	-8.81063	-0.417246	1.34189	-1.05941	2.30132	-5.36599	-1.8686	NaN	-0.330252	-11.8527	6.07275	-11.9057
-0.85498	-10.997	-5.57598	NaN	-1.94981	-3.98893	2.85787	NaN	NaN	4.2192	-1.99754	-15.3226	-8.50724	-0.348248	1.67969	-0.234959	1.93791	-5.17502	-1.97031	NaN	-0.107228	-11.1407	5.92689	-11.9527
-0.888864	-11.4069	-5.81282	NaN	-1.91664	-4.39957	3.6978	NaN	NaN	4.38648	-1.60061	-13.7605	-8.13784	-0.207643	1.88424	0.560381	1.71482	-5.20798	-2.02371	NaN	0.123996	-10.1474	5.6134	-11.8798
-0.834345	-11.6617	-6.08966	NaN	-1.90152	-4.72746	4.60742	NaN	NaN	4.45181	-1.04595	-12.3012	-7.73162	-0.04281	2.00127	1.11232	1.72022	-5.33949	-2.01996	NaN	0.397413	-8.98194	5.22297	-11.7493
-0.905805	-11.8484	-6.35047	NaN	-1.98953	-4.82235	5.30944	NaN	NaN	4.31121	-0.650695	-10.9788	-7.24299	0.237648	2.07643	1.58656	1.70191	-5.53754	-1.94902	NaN	0.662386	-7.82044	4.69892	-11.7062
-0.899316	-11.9765	-6.44987	NaN	-1.86849	-4.56024	5.58216	NaN	NaN	4.01532	-0.133039	-9.95809	-6.9336	0.407809	2.24541	2.0832	1.54228	-5.78978	-1.84669	NaN	0.709021	-6.7133	3.92862	-11.5945
-0.826256	-11.9017	-6.61713	NaN	-1.85703	-4.56321	6.19888	NaN	NaN	3.71396	0.157478	-9.1291	-6.68709	0.546813	2.19692	2.2971	1.70704	-5.54955	-1.69924	NaN	0.98475	-5.48198	3.61835	-11.3618
-0.835901	-11.6572	-6.56007	NaN	-1.75512	-4.27479	6.52549	NaN	NaN	3.44691	0.550583	-8.55966	-6.43234	0.749634	2.28359	2.62344	1.78116	-5.42387	-1.47895	NaN	1.06034	-4.42002	3.13956	-11.2853
-0.682327	-11.3127	-6.41036	NaN	-1.56922	-3.85353	6.64091	NaN	NaN	3.21231	0.735446	-8.27031	-6.3868	0.807118	2.27513	2.96572	1.8146	-5.30118	-1.2412	NaN	0.932068	-3.67089	2.72329	-11.2483
-0.544066	-10.7855	-6.10899	NaN	-1.27269	-3.39909	6.68195	NaN	NaN	3.50223	0.707039	-8.16977	-6.55137	0.673156	2.25625	3.25728	1.84291	-5.2667	-1.05762	NaN	0.806811	-3.14051	2.36227	-11.1885
-0.376846	-10.0122	-5.68642	NaN	-0.844138	-2.91851	6.58298	NaN	NaN	3.75462	0.792157	-8.47926	-6.58119	0.915626	2.31871	3.47078	1.82178	-5.39144	-0.952345	NaN	0.701501	-2.7903	1.99489	-11.1918
-0.190882	-9.23231	-5.27474	NaN	-0.526651	-2.56524	6.46838	NaN	NaN	3.24743	0.639615	-8.93216	-6.90078	0.83501	2.23845	3.43595	1.82189	-5.43644	-0.867419	NaN	0.538822	-2.53314	1.85314	-11.2345
0.00215633	-8.09961	-4.66841	NaN	-0.19821	-2.26205	6.31073	NaN	NaN	2.24309	0.402909	-9.6226	-7.22396	0.870159	2.0952	3.24951	1.83352	-5.62863	-0.699442	NaN	0.359658	-2.40287	1.8088	-11.2124
0.212571	-6.94372	-4.09646	NaN	0.288233	-2.03692	6.19589	NaN	NaN	1.38447	0.173407	-10.4097	-7.64614	0.81568	1.87165	3.01133	1.93936	-6.02322	-0.536832	NaN	0.0239627	-2.21905	1.75296	-11.2829
0.396831	-5.79384	-3.58985	NaN	0.670252	-1.96733	5.90817	NaN	NaN	0.690249	-0.183247	-11.3329	-8.07921	0.813118	1.67984	2.5685	1.86076	-6.24202	-0.435	NaN	-0.0667026	-2.39132	1.83091	-11.2743
0.582605	-4.62321	-3.11436	NaN	0.909971	-1.98302	5.82302	NaN	NaN	8.14E-06	-0.515873	-12.2426	-8.43381	0.836396	1.5129	1.96161	2.01995	-6.33171	-0.387746	NaN	-0.267397	-2.50761	2.00008	-11.2324
0.764275	-3.57799	-2.43813	NaN	1.12678	-2.01438	5.56365	NaN	NaN	-0.526401	-0.764389	-13.2241	-8.6937	0.995407	1.45097	1.4231	1.95339	-6.35043	-0.405371	NaN	-0.567701	-2.80979	2.01987	-11.1548
0.886907	-2.44273	-2.05531	NaN	1.32775	-2.22306	5.34382	NaN	NaN	-0.759747	-1.0676	-14.0301	-8.99106	0.942212	1.43261	0.874146	1.78062	-6.2369	-0.431935	NaN	-0.797238	-3.21118	2.08552	-11.18
1.02908	-1.44055	-1.72461	NaN	1.34192	-2.42186	5.25813	NaN	NaN	-0.806748	-1.33865	-14.5713	-9.26954	0.7044	1.42152	0.29642	1.69922	-6.09716	-0.367057	NaN	-0.907139	-3.51655	2.12123	-11.0951
1.17178	-0.547851	-1.4849	NaN	1.27194	-2.69996	5.04341	NaN	NaN	-0.312588	-1.52773	-15.0225	-9.38498	0.665914	1.37256	-0.162629	1.291	-5.8393	-0.367236	NaN	-0.998944	-4.16619	2.18615	-11.0677
1.31586	0.215572	-1.2827	NaN	1.0862	-2.9353	5.00247	NaN	NaN	0.424128	-1.62125	-15.3659	-9.46298	0.643878	1.19716	-0.539704	0.993286	-5.65518	-0.403854	NaN	-0.996866	-4.75132	2.20263	-11.1175
1.41183	0.76806	-1.12621	NaN	0.832014	-3.06127	4.89515	NaN	NaN	0.970254	-1.71072	-15.591	-9.42965	0.726982	1.23645	-0.89743	0.590251	-5.55798	-0.43031	NaN	-0.968275	-5.41562	2.14522	-11.1041
1.49742	1.09121	-0.994058	NaN	0.592812	-3.14824	4.85679	NaN	NaN	1.02085	-1.79589	-15.7078	-9.4121	0.717986	1.22144	-1.16115	0.143401	-5.54522	-0.468288	NaN	-0.807627	-6.13887	2.08523	-11.2095
1.45717	1.16789	-0.992078	NaN	0.218204	-3.17043	5.03242	NaN	NaN	0.857622	-1.82561	-15.671	-9.28538	0.788523	1.17906	-1.5124	-0.0998991	-5.40578	-0.4923	NaN	-0.584291	-6.60364	1.98666	-11.1193
1.33289	1.00533	-1.00129	NaN	-0.234302	-3.01333	5.1529	NaN	NaN	1.11374	-1.79378	-15.5568	-9.25824	0.796082	1.07325	-1.75786	-0.385453	-5.26216	-0.506221	NaN	-0.348488	-7.00894	1.75696	-11.2753
1.18951	0.747952	-1.21579	NaN	-0.579618	-2.62288	5.33369	NaN	NaN	1.66377	-1.85055	-15.3374	-9.20943	0.862596	0.948045	-1.8595	-0.535174	-5.17911	-0.503641	NaN	0.0456155	-7.08752	1.36273	-11.343
0.992788	0.131399	-1.28277	NaN	-0.999223	-2.31843	5.4907	NaN	NaN	2.35218	-1.70655	-15.0663	-9.20946	0.870524	0.928945	-2.00201	-0.76759	-4.87976	-0.513432	NaN	0.394386	-7.00539	1.12653	-11.4295
0.774439	-0.602562	-1.37248	NaN	-1.40566	-1.99252	5.83202	NaN	NaN	3.01428	-1.7239	-14.6283	-9.21425	0.871064	0.64776	-2.02776	-0.762257	-4.56358	-0.415308	NaN	0.805129	-6.51331	0.93882	-11.4494
0.596537	-1.58618	-1.53686	NaN	-1.67492	-1.71269	6.18516	NaN	NaN	3.60776	-1.58058	-14.2198	-9.31428	0.862617	0.561599	-1.93429	-0.797336	-4.30841	-0.255676	NaN	1.20578	-6.00299	0.764362	-11.4848
0.277574	-2.61514	-1.8072	NaN	-1.82265	-1.46834	6.87838	NaN	NaN	4.12864	-1.33477	-13.737	-9.36312	0.839719	0.544081	-1.76469	-0.477426	-4.15845	0.0929646	NaN	1.64509	-5.23746	0.643983	-11.4471
-0.0500968	-3.7553	-2.15976	NaN	-1.68901	-1.10667	7.11234	NaN	NaN	4.45191	-0.949419	-13.3687	-9.35015	0.894073	0.669687	-1.1663	-0.694703	-4.182	0.300459	NaN	2.06324	-4.72769	0.352652	-11.5227
-0.403562	-4.8512	-2.62092	NaN	-1.47299	-1.07261	7.73857	NaN	NaN	4.66964	-0.673254	-13.0056	-9.39061	0.92149	0.706364	-0.622818	-0.558634	-4.07852	0.490775	NaN	2.33455	-3.89727	0.26649	-11.5939
-0.749107	-5.92878	-3.17841	NaN	-1.26572	-1.35886	8.15861	NaN	NaN	4.44939	-0.299401	-12.8275	-9.41358	1.00061	0.956454	-0.0473051	-0.775473	-3.96765	0.649943	NaN	2.42996	-3.459	0.223847	-11.6228
-0.975525	-6.86301	-3.76978	NaN	-1.1876	-1.72306	8.81072	NaN	NaN	3.8774	-0.183467	-12.7451	-9.50809	0.958756	1.15402	0.395842	-0.679525	-3.87182	0.790185	NaN	2.63694	-2.76579	0.298966	-11.6606
-1.13345	-7.58896	-4.20247	NaN	-1.22525	-1.97758	9.20507	NaN	NaN	3.86795	-0.262784	-12.9129	-9.46319	1.10485	1.54395	0.621097	-0.699853	-3.80547	0.931852	NaN	2.74909	-2.21411	0.35584	-11.6414
-1.24638	-8.11916	-4.50423	NaN	-1.2648	-2.15165	9.62097	NaN	NaN	4.18072	-0.50962	-13.1092	-9.53366	1.09656	1.88706	0.414255	-0.540096	-3.68958	1.04126	NaN	2.91576	-1.54684	0.383979	-11.6835
-1.31834	-8.536	-4.36952	NaN	-1.3654	-2.1971	9.99118	NaN	NaN	4.5183	-1.05947	-13.3017	-9.6912	0.979362	1.94028	-0.177823	-0.266667	-3.52779	1.04312	NaN	3.01111	-0.853649	0.359885	-11.6426
-1.41031	-8.68278	-4.41542	NaN	-1.48338	-2.10353	10.2426	NaN	NaN	4.89322	-1.52102	-13.4825	-9.79246	1.00872	1.72078	-0.982157	0.0103575	-3.27753	0.86321	NaN	2.95338	-0.163338	0.333342	-11.595
-1.42434	-8.55521	-4.71374	NaN	-1.50932	-1.93606	10.333	NaN	NaN	5.1527	-1.84357	-13.6182	-9.97882	0.963316	1.33698	-1.78865	0.129639	-3.0564	0.593152	NaN	2.89732	0.339916	0.308156	-11.6585
-1.34796	-8.47549	-4.67924	NaN	-1.55011	-1.71218	10.3802	NaN	NaN	5.02212	-1.99634	-13.7238	-10.1661	0.868159	0.898533	-2.55797	0.230846	-2.94041	0.349684	NaN	2.72734	0.843826	0.361445	-11.6301
-1.24826	-8.30996	-4.61961	NaN	-1.61881	-1.41041	10.3426	NaN	NaN	4.88305	-1.88667	-13.7898	-10.3175	0.809135	0.523157	-3.07799	0.21302	-2.80587	0.10812	NaN	2.64101	1.22767	0.415875	-11.6032
-1.17285	-8.2474	-4.22064	NaN	-1.60242	-1.02776	10.0635	NaN	NaN	4.73401	-1.90537	-13.7946	-10.3979	0.774859	0.0722812	-3.37918	-0.034177	-2.68354	0.0339807	NaN	2.51419	1.38325	0.454399	-11.5341
-1.10508	-7.96284	-4.47317	NaN	-1.57424	-0.784052	9.99369	NaN	NaN	4.38547	-1.66847	-13.7397	-10.3876	0.755389	0.107166	-3.50353	-0.209316	-2.5323	0.154628	NaN	2.41215	1.55365	0.508019	-11.5079
-0.987865	-7.92977	-4.49025	NaN	-1.71519	-0.488209	9.8359	NaN	NaN	4.02453	-1.45006	-13.7026	-10.3196	0.834678	0.060909	-3.3377	-0.499689	-2.40205	0.412045	NaN	2.27141	1.55075	0.513479	-11.4687
-0.942682	-8.05154	-4.22422	NaN	-1.70947	-0.352749	9.84539	NaN	NaN	3.92381	-1.29609	-13.5078	-10.1114	0.924882	0.239265	-3.12791	-0.648186	-2.21397	0.7131	NaN	2.14875	1.53573	0.514299	-11.444
-0.880183	-8.11977	-4.28721	NaN	-1.78868	-0.31273	9.92512	NaN	NaN	4.03781	-1.35042	-13.1827	-9.87053	0.928179	0.377459	-2.86979	-0.776954	-2.04135	1.05178	NaN	1.9089	1.50936	0.489904	-11.4146
-0.829517	-8.34989	-4.31286	NaN	-1.92193	-0.270791	9.92982	NaN	NaN	4.08289	-1.60576	-12.6922	-9.5022	1.02827	0.726679	-2.70272	-0.951186	-1.87375	1.16395	NaN	1.70145	1.35771	0.426693	-11.3457
-0.833826	-8.67932	-4.40805	NaN	-2.12247	-0.371854	10.1317	NaN	NaN	4.22314	-1.86115	-12.0018	-9.06801	1.09907	0.865326	-2.73992	-0.893479	-1.60844	1.16461	NaN	1.53684	1.3072	0.465195	-11.3221
-0.851118	-9.16495	-4.61409	NaN	-2.31152	-0.548737	10.523	NaN	NaN	4.9141	-2.0401	-11.1489	-8.59308	1.19927	0.809218	-2.91437	-0.608231	-1.30485	1.00213	NaN	1.38616	1.38074	0.578789	-11.3364
-0.910226	-9.85635	-4.7803	NaN	-2.54325	-0.781923	11.0685	NaN	NaN	5.3684	-2.21702	-10.2453	-8.15092	1.30009	0.577766	-3.13898	-0.170682	-1.02817	0.697347	NaN	1.29483	1.57579	0.749508	-11.339
-1.04215	-10.7757	-5.17172	NaN	-2.69589	-0.847389	11.2854	NaN	NaN	5.73634	-2.20478	-9.2806	-7.76587	1.31862	0.415499	-3.32688	0.00606995	-0.889895	0.433326	NaN	1.27513	1.6342	0.652027	-11.3369
-1.16077	-11.6846	-5.49196	NaN	-2.86482	-0.880417	11.4807	NaN	NaN	6.2891	-2.03141	-8.26352	-7.41006	1.25492	0.316389	-3.41456	0.168697	-0.823558	0.265484	NaN	1.16455	1.82555	0.522496	-11.3162
-1.31236	-12.5184	-5.88673	NaN	-2.90402	-0.981749	11.4621	NaN	NaN	6.67913	-1.58326	-7.33825	-7.13891	1.2443	0.370852	-3.37693	0.0921024	-0.707193	0.266251	NaN	1.09643	1.97511	0.392073	-11.3104
-1.60225	-13.3502	-6.17629	NaN	-2.73099	-1.17034	11.4546	NaN	NaN	6.33518	-1.04519	-6.48024	-6.90447	1.20603	0.467511	-3.17034	0.0157389	-0.602407	0.401462	NaN	1.1881	2.3633	0.197264	-11.2959
-1.9151	-14.3893	-6.64642	NaN	-2.66459	-1.35269	11.3274	NaN	NaN	5.9585	-0.279594	-5.87183	-6.7551	1.25692	0.699641	-2.72798	-0.155143	-0.602933	0.654921	NaN	1.35362	2.8052	-0.053494	-11.2125
-2.19561	-15.0628	-7.28513	NaN	-2.61092	-1.6382	11.3278	NaN	NaN	5.70111	0.444908	-5.53309	-6.65996	1.3443	0.71644	-2.01761	-0.258094	-0.641875	0.952223	NaN	1.55408	3.32291	-0.382595	-11.1527
-2.32656	-15.7425	-7.60684	NaN	-2.52484	-1.96383	11.0251	NaN	NaN	6.02453	0.939724	-5.46566	-6.71452	1.32824	0.814434	-1.13577	-0.672137	-0.656712	1.29922	NaN	1.68347	3.44425	-0.630704	-11.2292
-2.3744	-16.2593	-7.85276	NaN	-2.61962	-2.11618	10.8283	NaN	NaN	6.29569	1.10431	-5.7447	-6.85036	1.36524	0.971059	-0.251509	-0.857364	-0.72919	1.44424	NaN	1.78252	3.59314	-0.78624	-11.1528
-2.42458	-16.6322	-8.04334	NaN	-2.70469	-2.25671	10.5199	NaN	NaN	6.21256	0.953885	-6.29071	-6.80692	1.4939	1.0742	0.257716	-0.918963	-0.875408	1.62292	NaN	1.87375	3.5969	-0.733966	-11.3317
-2.45106	-16.6675	-8.03959	NaN	-2.69861	-2.32485	10.1137	NaN	NaN	6.51527	0.461965	-7.07037	-6.99199	1.4238	1.0527	0.403901	-0.864362	-1.0489	1.70619	NaN	1.90699	3.47216	-0.530115	-11.4272
-2.34512	-16.7834	-8.0735	NaN	-2.51926	-2.32253	9.71991	NaN	NaN	6.49961	-0.148275	-8.03755	-7.16893	1.43184	0.834967	0.220366	-0.627824	-1.24013	1.63563	NaN	1.89437	3.1754	-0.29465	-11.532
-2.19413	-16.5015	-8.0189	NaN	-2.39616	-2.2709	9.18917	NaN	NaN	6.129	-0.848441	-9.10105	-7.37084	1.34978	0.576826	-0.389174	-0.311916	-1.33292	1.4835	NaN	1.78398	2.52163	-0.00709791	-11.6118
-2.12998	-16.2277	-7.9202	NaN	-2.18753	-2.23331	8.60732	NaN	NaN	5.95104	-1.46884	-10.2854	-7.77586	1.25302	0.164319	-1.20618	-0.0345544	-1.32842	1.12884	NaN	1.74095	1.70476	0.428873	-11.6075
-1.91252	-15.8846	-7.79535	NaN	-1.82856	-2.14669	7.83959	NaN	NaN	5.50798	-1.85146	-11.5158	-8.30214	1.07194	-0.223719	-2.09847	0.153499	-1.46458	0.844635	NaN	1.58861	0.773546	0.839905	-11.6798
-1.74267	-15.5455	-7.69355	NaN	-1.45037	-2.20774	7.19214	NaN	NaN	4.39646	-2.14087	-12.7251	-8.91163	0.853009	-0.657779	-2.96317	0.367629	-1.62746	0.612681	NaN	1.50964	-0.112253	1.29277	-11.7196
-1.62217	-15.0465	-7.58873	NaN	-1.01078	-2.18171	6.4041	NaN	NaN	3.76924	-2.25762	-13.9009	-9.49906	0.683787	-1.0119	-3.53869	0.327735	-1.86724	0.358803	NaN	1.28993	-1.04506	1.57152	-11.7215
-1.55238	-14.5963	-7.30661	NaN	-0.638833	-2.13473	5.53086	NaN	NaN	3.66807	-2.21389	-15.0213	-10.0808	0.564667	-1.12745	-3.84769	0.118444	-2.08532	0.184866	NaN	1.31723	-2.09482	1.75638	-11.7034
-1.42084	-13.9785	-7.03958	NaN	-0.352579	-2.16723	4.86252	NaN	NaN	3.47384	-2.15481	-15.9902	-10.5527	0.515717	-0.988317	-3.92018	-0.0889048	-2.30716	0.100296	NaN	1.23911	-3.00779	1.96376	-11.6963
-1.24634	-13.3201	-6.78641	NaN	-0.129617	-2.1724	4.13663	NaN	NaN	3.04448	-2.03069	-16.7884	-10.8117	0.514578	-0.680846	-3.76416	-0.508942	-2.63149	0.129067	NaN	0.967672	-3.92816	2.12931	-11.6701
-1.18976	-12.6555	-6.60332	NaN	-0.0600854	-2.39455	3.63322	NaN	NaN	3.14086	-2.13893	-17.2461	-10.8913	0.567808	-0.424418	-3.70463	-0.809674	-2.73787	0.204137	NaN	1.09783	-4.66185	2.33599	-11.7199
-1.01351	-11.9494	-6.43735	NaN	-0.038512	-2.70094	3.23467	NaN	NaN	3.26423	-2.27479	-17.4267	-10.8	0.581681	-0.178695	-3.54361	-1.16667	-2.85277	0.130251	NaN	1.02253	-5.43239	2.55699	-11.6489
-0.857453	-11.2803	-6.22304	NaN	-0.138965	-2.88822	2.90827	NaN	NaN	3.21391	-2.44252	-17.3326	-10.5271	0.671093	0.0826078	-3.32139	-1.47721	-3.01619	0.0152988	NaN	0.951973	-6.16182	2.68488	-11.7003
-0.709073	-10.5884	-6.0647	NaN	-0.229192	-2.98868	2.65423	NaN	NaN	3.10036	-2.6894	-16.9721	-10.1981	0.730563	0.226625	-3.07892	-1.73752	-3.15054	-0.137543	NaN	0.959014	-6.86071	2.70349	-11.7031
-0.433779	-9.8856	-5.97292	NaN	-0.317059	-3.08247	2.4838	NaN	NaN	3.22117	-2.87892	-16.3973	-9.96473	0.698554	0.344985	-2.95506	-1.94242	-3.21834	-0.294475	NaN	1.03577	-7.64168	2.67584	-11.8306
-0.258611	-9.28676	-5.68253	NaN	-0.470382	-3.34784	2.6237	NaN	NaN	3.51671	-2.81925	-15.6136	-9.72217	0.707915	0.455694	-3.17833	-1.81848	-3.02141	-0.484926	NaN	0.949231	-8.18516	2.95861	-11.8153
-0.0154448	-8.64763	-5.56764	NaN	-0.538327	-3.54811	2.91489	NaN	NaN	3.44974	-2.78252	-14.6866	-9.52378	0.726348	0.344024	-3.34537	-1.53984	-2.81618	-0.572358	NaN	1.09953	-8.52496	3.05539	-11.9049
0.0781331	-8.01732	-5.75663	NaN	-0.604042	-3.61905	3.14646	NaN	NaN	3.06204	-2.61701	-13.7259	-9.37072	0.710101	0.343748	-3.39979	-1.31702	-2.66215	-0.54845	NaN	1.27471	-8.69068	2.9622	-11.9378
0.28374	-7.60146	-5.67737	NaN	-0.678916	-3.71164	3.28338	NaN	NaN	2.79853	-2.1851	-12.8553	-9.20298	0.853082	0.51506	-3.37537	-1.24541	-2.45594	-0.404166	NaN	1.46596	-8.85263	2.83826	-11.967
0.411463	-7.28201	-5.58817	NaN	-0.769065	-3.65151	3.54589	NaN	NaN	2.6318	-1.60252	-11.9228	-9.24879	0.739002	0.551292	-3.0498	-1.08421	-2.46202	-0.105048	NaN	1.67236	-8.71482	2.50858	-11.9411
0.484973	-7.10378	-5.6059	NaN	-0.867064	-3.56561	3.81431	NaN	NaN	2.61147	-0.858126	-11.129	-9.31079	0.666558	0.639743	-2.48206	-0.979595	-2.46517	0.302714	NaN	1.85343	-8.59465	2.04835	-12.0367
0.57678	-7.17984	-5.32539	NaN	-0.933076	-3.19672	3.63799	NaN	NaN	2.89759	-0.0718842	-10.5572	-9.21951	0.796859	0.816497	-1.4781	-1.32445	-2.59791	0.702806	NaN	2.20261	-8.65597	1.43489	-12.0501
0.547353	-7.16916	-5.28625	NaN	-1.13017	-2.89397	3.70908	NaN	NaN	3.17529	0.644301	-10.0951	-9.07247	0.900395	1.10964	-0.41317	-1.463	-2.69202	1.04162	NaN	2.3273	-8.41056	1.02697	-12.0813
0.414832	-7.22544	-5.31696	NaN	-1.32238	-2.5766	3.98336	NaN	NaN	3.784	0.963497	-9.84121	-8.86354	1.04907	1.36217	0.629273	-1.32566	-2.72815	1.26286	NaN	2.44241	-7.82987	0.663686	-12.1705
0.279045	-7.14679	-5.52364	NaN	-1.64307	-2.26258	4.3247	NaN	NaN	4.55765	0.928513	-9.82566	-8.66674	1.10596	1.53682	1.41039	-0.986615	-2.74262	1.4235	NaN	2.61095	-7.29205	0.357376	-12.2361
0.139009	-7.29181	-5.50023	NaN	-1.92385	-2.0042	4.56274	NaN	NaN	5.19621	0.707143	-10.0905	-8.47321	1.26856	1.80577	1.90369	-0.700955	-2.69263	1.5118	NaN	2.53659	-6.82139	0.168061	-12.2076
0.075748	-7.51616	-5.35569	NaN	-2.12061	-1.4798	4.55565	NaN	NaN	5.41308	-0.0196357	-10.5315	-8.26138	1.31614	1.75444	2.17397	-0.401987	-2.84042	1.59178	NaN	2.79848	-6.27644	-0.211204	-12.1539
-0.0910437	-7.7244	-5.41026	NaN	-2.47387	-1.734	5.59138	NaN	NaN	5.13422	-0.782193	-11.0868	-8.32885	1.17865	1.3153	1.54342	0.926082	-2.4372	1.50423	NaN	2.61967	-5.29135	0.185698	-12.1254
-0.0503836	-8.06073	-5.35579	NaN	-2.56794	-1.42804	5.78565	NaN	NaN	4.88213	-1.44131	-11.9085	-8.55623	1.0802	0.889547	1.04739	1.62897	-2.50019	1.29487	NaN	2.60445	-4.68731	0.11899	-12.0928
-0.100957	-8.55472	-5.32243	NaN	-2.59495	-0.986819	5.31171	NaN	NaN	5.01821	-1.8858	-12.8311	-8.88782	0.912082	0.45225	0.486403	1.72863	-2.57132	1.04119	NaN	2.36826	-4.73579	0.021279	-12.0707
-0.171175	-9.07845	-5.38105	NaN	-2.68919	-0.69346	5.25734	NaN	NaN	5.33285	-2.11237	-13.7666	-9.38627	0.697751	0.0179598	-0.221155	2.1727	-2.49153	0.75959	NaN	2.27459	-4.63657	0.0380836	-12.028
-0.240807	-9.77862	-5.21669	NaN	-2.8253	-0.287569	4.93664	NaN	NaN	5.88338	-2.09625	-14.7156	-9.99095	0.385097	-0.350878	-0.830798	2.36652	-2.45789	0.569538	NaN	2.08515	-4.79942	0.0629485	-11.975
-0.314935	-10.4291	-5.29934	NaN	-2.63295	0.0524216	4.61715	NaN	NaN	6.37748	-2.0227	-15.6654	-10.6415	0.105968	-0.62554	-1.1835	2.45511	-2.60829	0.434567	NaN	1.80999	-5.08792	0.0863136	-12.0127
-0.54686	-11.081	-5.45887	NaN	-2.2764	-0.0614742	4.43497	NaN	NaN	6.72712	-1.80031	-16.5646	-11.2132	-0.0851092	-0.608611	-1.53114	2.52317	-2.73817	0.502945	NaN	1.70038	-5.47385	0.301461	-12.0256
-0.856039	-11.7377	-5.59424	NaN	-1.91082	-0.469184	4.33441	NaN	NaN	6.10083	-1.72637	-17.218	-11.5787	-0.267595	-0.442568	-1.6864	2.51194	-2.89493	0.654921	NaN	1.58608	-5.89704	0.594588	-11.9639
-1.08909	-12.3279	-5.94749	NaN	-1.51116	-0.855436	3.8323	NaN	NaN	4.97251	-1.8269	-17.7285	-11.6039	-0.308266	-0.100376	-1.498	2.01464	-3.30904	0.820702	NaN	1.4981	-6.59185	0.660339	-11.9367
-1.44224	-12.9449	-6.16311	NaN	-1.31763	-1.72751	3.84874	NaN	NaN	4.3187	-1.9839	-18.0326	-11.3671	-0.26005	-0.0287742	-1.57149	1.92704	-3.4062	0.748229	NaN	1.25363	-7.00576	0.996189	-11.9678
-1.72598	-13.5642	-6.44615	NaN	-1.08586	-2.61049	3.52927	NaN	NaN	3.79652	-2.15708	-18.1513	-11.0435	-0.259245	-0.00306097	-1.55641	1.4408	-3.41814	0.465417	NaN	0.982921	-7.60131	1.30976	-12.0693
-1.83359	-14.0289	-6.59951	NaN	-0.948989	-3.36712	3.37188	NaN	NaN	3.22857	-2.49966	-18.1171	-10.5858	-0.203021	0.079032	-1.56913	1.15132	-3.50963	0.0858115	NaN	0.754358	-7.89002	1.61753	-12.1074
-1.99999	-14.353	-6.76205	NaN	-1.03275	-4.23595	3.29403	NaN	NaN	3.05367	-2.89548	-17.9654	-10.1522	-0.136586	-0.00529441	-1.77587	0.910089	-3.38159	-0.398919	NaN	0.444014	-8.23498	2.11094	-12.169
-1.98769	-14.5026	-6.81464	NaN	-1.02076	-4.81241	3.19481	NaN	NaN	3.20769	-3.02241	-17.7614	-9.78824	-0.10744	0.0713146	-1.97234	0.718839	-3.38776	-0.848823	NaN	0.240071	-8.44152	2.51268	-12.1372
-1.92763	-14.5417	-6.82412	NaN	-1.10505	-5.23628	3.11125	NaN	NaN	3.64995	-3.25315	-17.5073	-9.64864	-0.14757	-0.0892927	-2.1554	0.594093	-3.41852	-1.20286	NaN	0.20024	-8.57268	2.79815	-12.1566
-1.76006	-14.4541	-6.82395	NaN	-1.01986	-5.33361	2.64838	NaN	NaN	4.05326	-2.9807	-17.4137	-9.60941	-0.132	0.10139	-2.26962	0.163884	-3.56171	-1.45838	NaN	0.101226	-8.80352	2.87825	-12.2026
-1.72583	-14.2286	-6.86711	NaN	-1.02609	-5.53088	2.69865	NaN	NaN	3.907	-2.93376	-17.1359	-9.79528	-0.262604	-0.0915861	-2.40916	0.205533	-3.52428	-1.52602	NaN	0.0946726	-8.64289	3.10026	-12.1514
-1.52427	-13.895	-6.94304	NaN	-0.990285	-5.63419	2.69255	NaN	NaN	3.08407	-2.41615	-16.8812	-10.0654	-0.417288	0.182246	-2.6088	0.222566	-3.40254	-1.39147	NaN	-0.0463793	-8.5536	3.33909	-12.0793
-1.31925	-13.5045	-6.9659	NaN	-0.885492	-5.35149	2.34915	NaN	NaN	3.29124	-2.16279	-16.5633	-10.1944	-0.483082	0.338787	-2.53405	0.0141247	-3.37365	-1.08104	NaN	-0.102167	-8.55404	3.23934	-12.0893
-1.03864	-13.0272	-7.00756	NaN	-0.877336	-5.23265	2.36185	NaN	NaN	3.59217	-1.91942	-16.1792	-10.2128	-0.421775	0.429718	-2.69524	0.120534	-3.0629	-0.742401	NaN	-0.145859	-8.36628	3.28885	-12.0946
-0.841032	-12.5362	-7.01526	NaN	-0.873581	-4.78958	2.01623	NaN	NaN	3.4161	-1.74442	-15.7266	-10.2244	-0.413047	0.508158	-2.68666	-0.0302111	-2.9014	-0.485242	NaN	-0.188746	-8.29897	3.13324	-12.1599
-0.574964	-11.9561	-6.96017	NaN	-0.796949	-4.08696	1.73325	NaN	NaN	3.34831	-1.65312	-15.167	-10.0644	-0.368577	0.660895	-2.46999	-0.0829115	-2.9861	-0.334198	NaN	-0.0610303	-8.01722	2.73894	-12.2397
-0.469624	-11.368	-6.87628	NaN	-0.864407	-3.56108	1.58135	NaN	NaN	3.69383	-1.69213	-14.4599	-9.7709	-0.208966	0.644845	-2.43535	-0.054133	-2.86254	-0.299124	NaN	-0.0611851	-7.78987	2.42158	-12.3501
-0.129772	-10.7502	-6.69747	NaN	-0.817281	-3.02561	1.72613	NaN	NaN	3.97963	-1.90211	-13.5478	-9.43889	-0.158353	0.540315	-2.32532	0.232707	-2.96395	-0.274636	NaN	0.0460825	-7.27712	1.9651	-12.2836
-0.0262938	-10.1871	-6.59559	NaN	-0.893792	-2.80711	2.03751	NaN	NaN	3.81854	-1.90842	-12.5145	-8.98137	-0.00428506	0.424201	-2.46684	0.613989	-2.84871	-0.285575	NaN	0.0703544	-6.77682	1.77135	-12.2615
0.277464	-9.74988	-6.34705	NaN	-0.813473	-2.22149	2.02345	NaN	NaN	3.38289	-1.81968	-11.4477	-8.5167	0.140834	0.377015	-2.26641	0.776557	-3.03822	-0.297623	NaN	0.196414	-6.31295	1.22547	-12.2988
0.517114	-9.35947	-6.12246	NaN	-0.698239	-1.73326	2.04226	NaN	NaN	3.2289	-1.55113	-10.3401	-8.13919	0.21568	0.444483	-2.02683	0.91362	-3.10814	-0.320432	NaN	0.224932	-5.86658	0.662361	-12.1937
0.693036	-9.11602	-5.96068	NaN	-0.664578	-1.23689	2.05203	NaN	NaN	3.20161	-1.10012	-9.17617	-7.87429	0.195786	0.596261	-1.61094	0.975902	-3.17969	-0.229805	NaN	0.416908	-5.37081	0.0829734	-12.1952
0.766068	-9.00952	-5.77263	NaN	-0.677211	-0.759075	2.09918	NaN	NaN	3.30388	-0.280729	-8.0724	-7.64607	0.182627	0.928999	-0.930948	0.903896	-3.34188	-0.0312808	NaN	0.438149	-4.73368	-0.524439	-12.2146
0.791472	-9.02635	-5.72257	NaN	-0.752347	-0.363452	2.17341	NaN	NaN	3.58084	0.449286	-7.04785	-7.45656	0.209345	1.02358	0.0346852	0.752671	-3.49587	0.192447	NaN	0.221656	-4.19649	-1.07416	-12.1208
0.654173	-9.11659	-5.69388	NaN	-0.830752	-0.192461	2.20454	NaN	NaN	3.91902	1.30999	-6.27278	-7.18158	0.387521	1.24292	1.05447	0.396865	-3.47224	0.404688	NaN	0.205163	-4.04778	-1.44905	-11.9802
0.46665	-9.29779	-5.68503	NaN	-0.949759	-0.23828	2.23935	NaN	NaN	4.2055	2.13922	-5.84231	-6.93083	0.573804	1.57966	1.9887	-0.00126708	-3.42756	0.612876	NaN	0.319848	-4.03407	-1.62512	-11.9772
0.315743	-9.51313	-5.56737	NaN	-0.901866	-0.10673	2.06427	NaN	NaN	4.23508	2.60508	-5.75153	-6.54922	0.838386	1.92301	3.04251	-0.448831	-3.81535	0.795503	NaN	0.690047	-3.97246	-2.00583	-12.0184
0.154999	-9.72479	-5.53429	NaN	-0.983617	-0.433545	2.3774	NaN	NaN	4.23164	2.77275	-5.97479	-6.13349	1.09938	2.01389	3.70496	-0.411918	-3.98576	0.844657	NaN	0.888862	-3.82866	-1.9433	-12.0602
-0.0268906	-9.95407	-5.51649	NaN	-0.906396	-0.943732	2.6241	NaN	NaN	4.07925	2.17539	-6.58025	-5.88196	1.12052	1.89098	4.12823	-0.331246	-4.16932	0.768077	NaN	1.06059	-3.86518	-1.84077	-12.123
-0.21416	-10.1312	-5.59368	NaN	-0.986872	-1.61342	3.05982	NaN	NaN	3.54432	1.47858	-7.45593	-5.60545	1.19586	1.72299	4.0136	0.0516846	-4.19405	0.523653	NaN	0.995724	-3.91106	-1.44316	-12.1735
-0.321327	-10.3511	-5.71384	NaN	-0.970036	-2.05935	3.20988	NaN	NaN	2.98492	0.507361	-8.57598	-5.43216	1.25238	1.34593	3.60302	0.372217	-4.38342	0.18731	NaN	0.850837	-4.07586	-1.10957	-12.193
-0.400108	-10.5381	-5.82197	NaN	-0.767866	-2.43042	3.18591	NaN	NaN	2.95471	-0.478552	-9.89701	-5.49208	1.15901	0.974233	2.8419	0.628631	-4.69351	-0.150135	NaN	0.555893	-4.36868	-0.774578	-12.2547
-0.473157	-10.7238	-5.91702	NaN	-0.591365	-2.75351	2.96706	NaN	NaN	2.93571	-1.45985	-11.2892	-5.82784	0.991572	0.473627	1.92876	0.705032	-4.99379	-0.525999	NaN	0.290154	-4.81813	-0.503932	-12.2566
-0.551154	-10.8653	-6.01581	NaN	-0.534409	-3.0997	2.85064	NaN	NaN	2.87282	-1.97624	-12.7755	-6.29875	0.819698	0.0609263	0.794062	0.840962	-5.22633	-0.835305	NaN	0.047764	-5.28421	-0.0893356	-12.3513
-0.570617	-10.978	-6.01468	NaN	-0.460465	-3.2474	2.6158	NaN	NaN	2.74757	-2.20264	-14.3235	-6.66476	0.869843	-0.199032	-0.106032	0.777935	-5.56984	-1.14666	NaN	-0.276046	-5.66011	0.252445	-12.3188
-0.583532	-11.0595	-6.00558	NaN	-0.505479	-3.31016	2.28737	NaN	NaN	3.13156	-2.34518	-15.6636	-7.23639	0.616837	-0.208489	-0.81143	0.479561	-5.81834	-1.49371	NaN	-0.631891	-6.1447	0.599391	-12.3147
-0.640055	-11.1159	-5.94309	NaN	-0.473942	-3.14162	1.86142	NaN	NaN	3.54434	-2.2301	-16.8756	-7.62167	0.51663	0.115662	-1.20102	0.0201724	-6.11925	-1.78751	NaN	-0.844015	-6.54816	0.741871	-12.3214
-0.585792	-11.1071	-5.81737	NaN	-0.52133	-2.96461	1.54553	NaN	NaN	3.64498	-2.01052	-17.9081	-7.83417	0.555738	0.678843	-1.32434	-0.535886	-6.34951	-2.01711	NaN	-0.95487	-6.71495	0.847843	-12.2774
-0.504552	-11.1068	-5.68844	NaN	-0.538959	-2.7165	1.27759	NaN	NaN	3.45987	-1.95905	-18.5453	-7.90449	0.544851	1.10938	-1.16189	-1.15386	-6.53955	-2.16976	NaN	-1.1344	-6.67699	0.965331	-12.2535
-0.507409	-11.1014	-5.56065	NaN	-0.647182	-2.33128	1.00062	NaN	NaN	3.41708	-2.12184	-18.7399	-7.86271	0.430807	1.39736	-0.847597	-1.80627	-6.7609	-2.19928	NaN	-1.14523	-6.65557	1.03221	-12.2381
-0.484542	-11.1762	-5.48482	NaN	-0.893564	-1.93511	0.917594	NaN	NaN	3.91428	-1.8107	-18.8328	-7.56049	0.532688	2.24732	-0.718849	-2.29378	-6.9421	-2.1546	NaN	-1.18133	-6.56064	1.11548	-12.1743
-0.402934	-11.3216	-5.4075	NaN	-1.19779	-1.51186	0.996031	NaN	NaN	4.4592	-2.0506	-18.3574	-7.24477	0.597834	2.41269	-0.41401	-2.62001	-6.93975	-2.11876	NaN	-1.19666	-6.30831	1.15208	-12.1532
-0.28283	-11.5716	-5.32087	NaN	-1.44115	-1.05802	1.17136	NaN	NaN	4.63365	-2.88195	-17.309	-6.8017	0.680666	1.869	-0.00493897	-2.76446	-6.7556	-2.06667	NaN	-1.22041	-5.89127	0.988799	-12.1703
-0.302282	-11.9367	-5.16296	NaN	-1.48674	-0.626382	1.43302	NaN	NaN	4.69703	-3.12243	-16.1258	-6.36396	0.765582	1.55454	0.223522	-2.7147	-6.50452	-1.97665	NaN	-1.11279	-5.23708	0.663354	-12.1335
-0.296584	-12.435	-5.03982	NaN	-1.17012	-0.210759	1.51854	NaN	NaN	4.66005	-3.1349	-14.7344	-5.91182	0.865035	1.40442	0.516696	-2.72675	-6.36217	-1.88046	NaN	-1.03506	-4.57206	0.162321	-12.2123
-0.322156	-12.9689	-5.00837	NaN	-0.710461	-0.149807	1.98178	NaN	NaN	4.21897	-2.79658	-13.2084	-5.49257	0.972279	1.5476	0.638099	-2.40088	-6.10738	-1.78194	NaN	-0.907312	-3.51738	-0.325519	-12.156
-0.44213	-13.4549	-5.10981	NaN	-0.377355	-0.39186	2.68995	NaN	NaN	3.20226	-2.38395	-11.5039	-5.19542	0.882205	1.59942	0.655791	-1.86781	-5.79668	-1.62357	NaN	-0.725189	-2.24154	-0.851076	-12.0974
-0.652513	-13.9251	-5.20593	NaN	0.0776644	-0.605093	2.98602	NaN	NaN	2.47706	-1.70434	-9.80008	-4.88154	0.901308	1.80046	0.958012	-1.81123	-5.58246	-1.53498	NaN	-0.536114	-1.06191	-1.59069	-12.1132
-1.02717	-14.0702	-5.331	NaN	0.37054	-1.20226	3.89082	NaN	NaN	1.99422	-0.767764	-8.15209	-4.48792	1.10649	2.26749	1.08381	-1.31633	-5.36678	-1.42742	NaN	-0.263635	0.642458	-2.17207	-12.3069
-0.0366928	-4.32823	-2.2918	NaN	0.632594	1.40334	11.0259	NaN	NaN	3.67607	1.37636	10.5703	4.43076	0.729053	0.142813	-1.55379	4.81683	-4.36655	1.53742	NaN	-9.02186	17.8574	2.61554	-8.28045
0.4683	-2.74597	-1.48568	NaN	1.03611	2.38088	9.90688	NaN	NaN	2.04009	1.42764	10.4804	4.51202	0.797898	0.165503	-1.57512	4.48368	-4.74169	1.5447	NaN	-9.22385	16.6927	3.0386	-7.87261
0.730375	-1.45074	-0.85931	NaN	1.6979	3.03762	8.99553	NaN	NaN	0.216365	1.46849	10.418	4.62002	0.845171	0.148847	-1.62318	4.2682	-5.13547	1.617	NaN	-9.45498	15.6006	3.44187	-7.59359
1.03196	-0.611987	-0.230078	NaN	2.03256	3.4687	8.36079	NaN	NaN	-1.57044	1.49404	10.438	4.80579	0.937576	0.178287	-1.62732	4.21771	-5.48571	1.68425	NaN	-9.64435	14.7316	3.66121	-7.42715
1.28088	0.606928	0.542234	NaN	2.42142	4.27279	7.36633	NaN	NaN	-2.99476	1.55789	10.4849	5.09234	1.0608	0.299769	-1.25749	3.90789	-6.40471	1.71458	NaN	-9.30093	13.6141	3.18277	-6.88409
1.46955	1.30673	0.89494	NaN	2.42631	4.19644	7.1041	NaN	NaN	-3.0748	1.58682	10.7043	5.30604	1.05632	0.242786	-1.31165	3.96856	-6.48406	1.75396	NaN	-9.54745	12.9265	3.49511	-6.67106
1.53605	1.68479	0.996882	NaN	2.32364	4.09714	6.79193	NaN	NaN	-2.17679	1.5917	10.8871	5.50317	1.09426	0.26455	-1.24475	3.86277	-6.6629	1.66848	NaN	-9.68428	12.1618	3.66191	-6.21109
1.56151	1.56968	0.894234	NaN	2.03373	3.79093	6.83298	NaN	NaN	-1.44996	1.58036	11.1082	5.68826	1.14083	0.183555	-1.23761	3.92514	-6.65777	1.57735	NaN	-9.66776	11.8407	3.94423	-5.83794
1.54855	1.39819	0.668729	NaN	1.70536	3.44259	7.12966	NaN	NaN	-0.592851	1.5495	11.2887	5.74705	1.15671	0.0573302	-1.19833	4.13926	-6.65547	1.51141	NaN	-9.75544	11.722	4.01966	-5.50846
1.41504	1.1631	0.411364	NaN	1.40627	3.14847	7.44023	NaN	NaN	0.265336	1.5648	11.543	5.88833	1.09268	-0.00101812	-1.21879	4.39736	-6.68447	1.46234	NaN	-9.79666	11.5941	4.02292	-4.94377
1.26375	0.53531	-0.00794965	NaN	1.2747	2.75946	7.87837	NaN	NaN	1.22839	1.57561	11.8006	6.02416	1.01903	0.0696797	-1.19872	4.63216	-6.62475	1.3794	NaN	-9.77325	11.8277	3.98682	-4.52666
1.01805	-0.243462	-0.372772	NaN	1.27503	2.36771	8.2675	NaN	NaN	1.41665	1.59063	12.0779	6.10505	0.86087	0.16876	-1.15607	4.83538	-6.60319	1.29007	NaN	-9.74768	12.2553	3.89137	-4.11673
0.684643	-0.99285	-0.74483	NaN	1.17669	2.05475	8.53333	NaN	NaN	1.17479	1.61272	12.3646	6.24609	0.798733	0.266341	-1.07236	4.94304	-6.56188	1.16865	NaN	-9.74339	12.6042	3.81516	-3.61574
0.381382	-1.63989	-1.01584	NaN	1.11941	1.83486	8.78388	NaN	NaN	1.30646	1.6779	12.5999	6.26207	0.729689	0.36547	-0.943278	5.10623	-6.56768	1.01444	NaN	-9.63657	13.049	3.65136	-3.11048
0.105454	-2.1788	-1.23747	NaN	1.19826	1.46097	9.09887	NaN	NaN	1.72335	1.67629	12.8576	6.3072	0.690638	0.305508	-0.754573	5.28327	-6.51336	0.893896	NaN	-9.65913	13.4855	3.5937	-2.56228
-0.0751053	-2.51071	-1.32423	NaN	1.22421	0.972439	9.44159	NaN	NaN	1.69221	1.80887	13.0746	6.21104	0.543415	0.646605	-0.663834	5.50691	-6.44764	0.940874	NaN	-9.49057	13.9977	3.58053	-1.85795
-0.0796653	-2.56776	-1.25181	NaN	1.09613	0.482021	9.84843	NaN	NaN	1.1342	1.9125	13.3457	6.18984	0.438352	0.790344	-0.618462	5.80686	-6.30492	1.08436	NaN	-9.43497	14.7957	3.59456	-1.39688
-0.0680355	-2.4081	-1.00226	NaN	1.08813	0.137875	9.96826	NaN	NaN	1.05293	1.96441	13.6236	6.25657	0.363178	0.841916	-0.609856	5.91345	-6.20971	1.27493	NaN	-9.31344	15.1943	3.59326	-0.600758
-0.17157	-2.03488	-1.03422	NaN	0.775448	-0.96673	10.8447	NaN	NaN	1.12332	1.92137	13.8772	6.15831	0.21062	0.705699	-1.07754	6.36352	-5.27629	1.51862	NaN	-9.64638	15.4539	4.56395	0.609603
0.0709864	-1.36515	-0.561126	NaN	0.938929	-0.8596	10.6257	NaN	NaN	1.07354	1.95141	14.0915	6.29294	0.193096	0.722005	-1.15227	6.44447	-5.40291	1.72799	NaN	-9.7467	15.5599	4.57766	1.66685
0.276623	-0.547067	-0.0672995	NaN	1.16494	-0.649727	10.1683	NaN	NaN	0.660762	1.95449	14.2731	6.52866	0.251859	0.702239	-1.16157	6.31561	-5.55446	1.84605	NaN	-9.82034	15.3225	4.58098	2.83949
0.598487	0.539709	0.773661	NaN	1.68381	0.345778	9.41961	NaN	NaN	-0.400937	2.0578	14.4391	6.82875	0.280093	0.862112	-0.838848	6.29653	-6.53	1.83314	NaN	-9.54748	15.3929	3.69503	3.86248
0.862646	1.59831	1.23911	NaN	1.94778	0.689346	8.88496	NaN	NaN	-1.33616	2.09229	14.5862	7.08683	0.296014	0.839216	-0.720444	6.08936	-6.7482	1.74252	NaN	-9.71523	15.0794	3.52268	4.81571
1.24854	2.63233	1.59213	NaN	2.33552	0.788409	8.37208	NaN	NaN	-2.39616	2.07262	14.6883	7.34787	0.33589	0.796438	-0.651262	5.83786	-6.88647	1.65638	NaN	-9.99126	14.6605	3.53786	5.826
1.58753	3.73236	2.00283	NaN	2.51709	0.924289	7.94703	NaN	NaN	-3.40487	2.07664	14.7397	7.62404	0.438693	0.831499	-0.625187	5.69096	-7.10169	1.64652	NaN	-10.096	14.5259	3.45444	6.50674
1.89804	4.81002	2.42043	NaN	2.64297	0.919493	7.68348	NaN	NaN	-4.04889	2.02917	14.7568	7.89905	0.57364	0.773188	-0.634681	5.59875	-7.22669	1.67908	NaN	-10.1715	14.4418	3.49355	6.93248
2.25565	5.90744	2.75675	NaN	2.82836	0.748818	7.58746	NaN	NaN	-4.6172	1.94807	14.7769	7.98763	0.539673	0.634323	-0.528809	5.51782	-7.34027	1.65418	NaN	-10.2725	14.371	3.61963	7.61842
2.60973	6.8281	3.02716	NaN	2.91752	0.373387	7.80347	NaN	NaN	-5.23384	1.84927	14.8861	8.1443	0.57946	0.543792	-0.576794	5.69321	-7.33227	1.61025	NaN	-10.4002	14.3758	3.86577	8.18633
2.89132	7.57188	3.28956	NaN	2.94659	-0.0138407	7.73205	NaN	NaN	-6.06802	1.79335	14.9171	8.25439	0.659315	0.442245	-0.587765	5.56937	-7.38217	1.51712	NaN	-10.4745	13.9979	3.85603	8.6155
3.07064	8.20438	3.42162	NaN	2.92748	-0.501726	8.10787	NaN	NaN	-6.3635	1.68983	15.0348	8.21415	0.543831	0.263499	-0.551338	5.75595	-7.33221	1.38413	NaN	-10.5246	13.8722	4.09245	9.29331
3.29387	8.65344	3.61207	NaN	3.01987	-0.830032	8.1204	NaN	NaN	-6.12337	1.79182	15.1543	8.29418	0.530436	0.416012	-0.400166	5.67577	-7.42537	1.23666	NaN	-10.6715	13.5102	3.84284	9.7217
3.42584	8.93915	3.62874	NaN	2.96262	-1.17885	8.34058	NaN	NaN	-6.03159	1.82297	15.3881	8.45092	0.498134	0.478141	-0.215849	5.67072	-7.41639	1.11985	NaN	-10.5973	13.306	3.7209	10.1147
3.49178	9.12577	3.6345	NaN	2.90079	-1.36916	8.27898	NaN	NaN	-5.82781	1.84953	15.6219	8.64773	0.48742	0.559336	-0.00363455	5.47977	-7.38333	1.01357	NaN	-10.6654	13.0985	3.73819	10.5208
3.55865	9.19363	3.54339	NaN	2.93686	-1.53645	8.31523	NaN	NaN	-5.871	1.81906	15.8582	8.79451	0.506733	0.560707	0.173844	5.37263	-7.40322	1.02546	NaN	-10.6159	13.187	3.53298	10.7129
3.61395	9.28459	3.53801	NaN	2.86053	-1.61515	8.36456	NaN	NaN	-6.14837	1.96771	16.1548	8.94205	0.502287	0.761078	0.37096	5.31246	-7.39194	1.07051	NaN	-10.6244	13.5212	3.36834	10.7717
3.6243	9.32333	3.66564	NaN	2.80408	-1.57668	8.2691	NaN	NaN	-6.11557	2.03336	16.4315	9.04027	0.504643	0.868945	0.554645	5.12654	-7.44675	1.15965	NaN	-10.4327	13.9025	2.9505	10.6657
3.64748	9.3176	3.72519	NaN	2.78327	-1.46049	8.41156	NaN	NaN	-6.02391	2.11032	16.7233	9.13337	0.489924	0.929779	0.713822	5.21548	-7.62617	1.2912	NaN	-10.2578	14.6447	2.64479	10.5307
3.64988	9.20044	3.77144	NaN	2.70417	-1.35135	8.46623	NaN	NaN	-6.06137	2.10508	17.0177	9.19424	0.458015	0.843847	0.797111	5.18418	-7.67451	1.37954	NaN	-10.0671	15.2311	2.47094	10.5511
3.61521	9.0271	3.7192	NaN	2.57133	-1.25249	8.67264	NaN	NaN	-6.12765	2.17517	17.3208	9.27171	0.454913	0.813948	0.793745	5.29122	-7.51607	1.41105	NaN	-10.0775	15.899	2.50543	10.528
3.46224	8.77118	3.60414	NaN	2.58304	-1.10198	8.72555	NaN	NaN	-6.20757	2.18999	17.6322	9.37297	0.396512	0.753964	0.770763	5.29363	-7.42734	1.45899	NaN	-10.0575	16.5004	2.63392	10.498
3.44979	8.42832	3.54157	NaN	2.8209	-0.967258	8.74122	NaN	NaN	-6.26855	2.18918	18.012	9.63674	0.454898	0.705048	0.788754	5.33176	-7.48783	1.47352	NaN	-10.0381	17.1246	2.602	10.4724
3.38583	8.05471	3.423	NaN	2.85502	-0.947048	8.74071	NaN	NaN	-6.73189	2.21643	18.3876	9.79819	0.368309	0.697937	0.774688	5.30855	-7.37733	1.41311	NaN	-10.0396	17.5478	2.62658	10.5901
3.26894	7.68721	3.29682	NaN	2.79788	-0.918149	8.69057	NaN	NaN	-6.75243	2.21784	18.778	9.97002	0.283905	0.66185	0.698129	5.27651	-7.22826	1.38484	NaN	-10.0664	18.0347	2.66604	10.0626
3.16124	7.36627	3.11876	NaN	2.7035	-0.934477	8.7767	NaN	NaN	-6.33392	2.17878	19.1636	10.1186	0.219975	0.606842	0.569486	5.36432	-7.07372	1.37243	NaN	-10.1225	18.5854	2.71197	9.9694
2.93776	6.7636	2.72468	NaN	2.28734	-1.35147	9.22162	NaN	NaN	-5.81344	2.12504	19.5114	10.1314	0.0592515	0.371592	0.309522	5.45059	-6.33371	1.34694	NaN	-10.4211	19.0502	3.39923	9.99343
2.86157	6.30339	2.59698	NaN	2.10911	-1.23595	9.28054	NaN	NaN	-4.91101	2.15499	19.8029	10.2334	0.0245229	0.271028	0.21667	5.52304	-6.2131	1.30636	NaN	-10.5061	19.6128	3.4321	9.97843
2.76245	5.75299	2.44425	NaN	2.14427	-1.13358	9.20439	NaN	NaN	-4.10382	2.20896	20.0925	10.3541	-0.0379227	0.194338	0.14504	5.45558	-6.13317	1.24215	NaN	-10.5469	20.0218	3.33024	9.99694
2.66007	5.18434	2.30386	NaN	2.3255	-1.19788	9.3578	NaN	NaN	-3.96022	2.27092	20.3506	10.4572	-0.107078	0.121869	0.0608904	5.56832	-6.13652	1.21021	NaN	-10.606	20.508	3.11736	10.3062
2.55655	4.6466	2.00466	NaN	2.35196	-1.35903	9.80685	NaN	NaN	-4.38372	2.29953	20.5353	10.4632	-0.205245	0.0582707	-0.00657441	5.90378	-6.18666	1.21277	NaN	-10.6207	21.2261	3.00581	10.4214
2.39682	4.13732	1.74104	NaN	2.34186	-1.57155	9.82714	NaN	NaN	-4.77076	2.35656	20.6231	10.4359	-0.265924	-0.136994	-0.0753362	5.81198	-6.10729	1.17368	NaN	-10.7488	21.4884	3.1263	10.5957
2.26403	3.68499	1.44233	NaN	2.33716	-1.77306	9.9291	NaN	NaN	-4.42106	2.45518	20.6825	10.3655	-0.332853	-0.284706	-0.151702	5.82197	-5.9761	1.08021	NaN	-10.8795	21.7634	3.24236	10.8169
2.16408	3.34224	1.20386	NaN	2.36567	-1.79916	9.83476	NaN	NaN	-4.30154	2.48328	20.7574	10.4149	-0.361956	-0.349225	-0.156731	5.78065	-6.03875	1.00667	NaN	-11.0217	22.0482	3.10024	10.8292
2.12314	3.13126	1.05053	NaN	2.34309	-1.75359	9.90433	NaN	NaN	-4.26003	2.43853	20.8105	10.5111	-0.40816	-0.399666	-0.165199	5.92013	-6.10077	0.933081	NaN	-11.1313	22.5428	2.84289	10.7056
2.11486	2.92637	0.788062	NaN	2.20782	-1.79111	10.1387	NaN	NaN	-4.40685	2.34474	20.9184	10.63	-0.458166	-0.477821	-0.169763	6.08285	-5.88532	0.811945	NaN	-11.2812	23.1889	2.79011	10.576
2.24145	2.70325	0.728325	NaN	2.23697	-1.60531	9.8611	NaN	NaN	-4.22347	2.36199	20.9884	10.8155	-0.437056	-0.375262	-0.129498	5.92574	-5.8508	0.736252	NaN	-11.5048	23.6362	2.63553	10.4805
2.28625	2.59267	0.697199	NaN	2.15084	-1.49398	9.94529	NaN	NaN	-4.24637	2.25469	21.1074	10.8335	-0.610871	-0.417216	-0.115089	6.00849	-5.74313	0.698527	NaN	-11.5947	24.3228	2.63562	10.3966
2.4268	2.56366	0.886905	NaN	2.07917	-0.973407	9.59554	NaN	NaN	-4.57038	2.20612	21.2367	10.9207	-0.726593	-0.413807	-0.0176581	5.95022	-5.82206	0.634707	NaN	-11.7273	24.7148	2.44509	10.4435
2.44823	2.27617	1.00617	NaN	2.01057	-0.564361	9.50137	NaN	NaN	-4.26903	2.18157	21.372	10.9719	-0.785304	-0.432708	-0.00384873	6.03431	-5.72155	0.579941	NaN	-11.9128	24.8979	2.38281	10.6597
2.40356	1.81893	1.00089	NaN	1.85515	-0.0813379	9.32886	NaN	NaN	-4.06044	2.19204	21.508	11.1094	-0.854084	-0.426877	0.0181992	6.04931	-5.73598	0.533748	NaN	-12.0484	24.9841	2.22433	10.7514
2.24921	1.36054	1.01126	NaN	1.69496	0.449909	9.2105	NaN	NaN	-3.5316	2.18893	21.691	11.2815	-0.861249	-0.48819	0.0338308	6.12068	-5.68349	0.438356	NaN	-12.1038	25.2103	2.13196	10.7376
2.00629	0.773051	0.859635	NaN	1.4962	0.844732	9.18594	NaN	NaN	-2.92667	2.17796	21.9155	11.459	-0.948323	-0.510096	0.0880448	6.10016	-5.54557	0.315016	NaN	-12.0768	25.5067	2.10303	10.7053
1.65595	0.0586953	0.546685	NaN	1.19822	1.0505	9.41032	NaN	NaN	-1.92626	2.12986	22.0802	11.5241	-1.0059	-0.685252	0.066139	6.18987	-5.30275	0.292653	NaN	-11.9512	26.0588	2.33102	10.5001
1.31716	-0.792722	0.284767	NaN	1.05879	1.30191	9.54443	NaN	NaN	-1.03165	2.14852	22.2699	11.5919	-1.03012	-0.740893	0.0621908	6.30722	-5.23062	0.308434	NaN	-11.7967	26.7015	2.38928	10.2224
0.93741	-1.7516	0.00897317	NaN	0.816954	1.58617	9.6023	NaN	NaN	-0.173085	2.25427	22.4137	11.5025	-1.18447	-0.49837	0.11122	6.36116	-5.21577	0.320786	NaN	-11.6368	27.346	2.36882	9.59421
0.568078	-2.83639	-0.264539	NaN	0.729071	1.68314	9.80054	NaN	NaN	0.626875	2.15652	22.5754	11.3746	-1.39887	-0.659393	0.152182	6.48104	-5.13171	0.385026	NaN	-11.5291	27.9504	2.31663	9.37664
0.296827	-4.08732	-0.612558	NaN	1.19055	1.38918	9.90021	NaN	NaN	1.16853	2.17743	22.7635	11.4051	-1.4882	-0.521271	0.2159	6.45345	-5.09637	0.465294	NaN	-11.5155	28.3142	2.18467	9.36223
0.0697842	-5.35912	-1.08538	NaN	1.34538	0.719553	10.3551	NaN	NaN	1.01584	2.19603	22.8637	11.3426	-1.63862	-0.503049	0.270896	6.5975	-4.91168	0.50514	NaN	-11.4517	28.7554	2.2126	9.43739
-0.0563749	-6.36627	-1.4946	NaN	1.32618	0.11601	10.6166	NaN	NaN	0.291718	2.18614	22.9955	11.3416	-1.72891	-0.481056	0.318653	6.62059	-4.76176	0.531299	NaN	-11.4092	29.104	2.1444	9.56583
-0.228946	-7.24054	-2.1858	NaN	1.04464	-0.941048	12.1281	NaN	NaN	0.362806	2.09136	23.1114	11.1307	-1.94761	-0.751479	0.220282	7.47653	-4.31998	0.567513	NaN	-11.1644	30.3211	2.26916	9.2743
-0.253761	-7.95101	-2.70801	NaN	0.892504	-1.35351	12.3716	NaN	NaN	1.03436	2.16297	23.2236	11.0796	-2.04154	-0.712749	0.196786	7.57691	-4.2482	0.654788	NaN	-11.0529	30.7638	2.11346	9.13907
-0.286514	-8.49928	-3.17256	NaN	0.650513	-1.38672	12.4058	NaN	NaN	1.89248	2.19707	23.24	11.0124	-2.05481	-0.682964	0.145076	7.65978	-4.29221	0.783007	NaN	-10.9034	31.1579	1.88709	8.87484
-0.242759	-8.77137	-3.48086	NaN	0.433648	-1.34146	12.4722	NaN	NaN	2.21517	2.34007	23.2657	10.9667	-2.08105	-0.590666	0.0456862	7.74202	-4.37899	0.945752	NaN	-10.7465	31.3711	1.66389	8.60063
-0.213367	-8.85276	-3.60806	NaN	0.422865	-1.1457	12.4053	NaN	NaN	2.42499	2.38415	23.2423	10.902	-2.12965	-0.638974	-0.0457664	7.79363	-4.50845	1.05366	NaN	-10.6482	31.357	1.52148	8.40105
-0.131987	-8.80781	-3.60168	NaN	0.630147	-0.988549	12.3707	NaN	NaN	2.27555	2.37545	23.2062	10.8456	-2.1885	-0.689228	-0.129935	7.86357	-4.63244	1.12685	NaN	-10.4677	31.1772	1.45669	8.37829
-0.0598227	-8.12574	-3.52593	NaN	1.00298	-0.778339	11.9848	NaN	NaN	1.45773	2.27676	23.2004	10.886	-2.20613	-0.951412	-0.185093	7.71916	-4.77079	1.13007	NaN	-10.4627	30.7496	1.41529	8.3624
-0.0237416	-7.57049	-3.19187	NaN	1.32333	-0.603919	11.6792	NaN	NaN	-0.0702673	2.3367	23.1913	10.934	-2.2048	-0.824584	-0.237658	7.70819	-4.95159	1.10999	NaN	-10.5062	30.4623	1.36566	8.25247
0.113338	-6.8952	-2.99532	NaN	1.51729	-0.741462	11.5369	NaN	NaN	-1.37574	2.2452	23.1439	10.9236	-2.23904	-1.02792	-0.292209	7.61936	-5.01088	1.0357	NaN	-10.5676	30.1169	1.50447	8.21388
0.292108	-6.05088	-2.74292	NaN	1.534	-0.811014	11.4402	NaN	NaN	-2.06397	2.2636	23.1666	10.9356	-2.30761	-0.890262	-0.355201	7.59901	-5.02307	0.90086	NaN	-10.6281	29.8155	1.71602	8.31252
0.50894	-5.04302	-2.46214	NaN	1.60009	-0.992229	11.4784	NaN	NaN	-2.13503	2.2428	23.2094	10.8986	-2.36498	-0.95701	-0.42144	7.63945	-5.01785	0.797279	NaN	-10.7105	29.5816	1.99014	8.569
0.72066	-4.05663	-2.15757	NaN	1.72551	-1.16056	11.5271	NaN	NaN	-2.12496	2.24721	23.3728	10.9447	-2.45442	-0.986265	-0.527021	7.75447	-5.0362	0.775608	NaN	-10.8524	29.4409	2.21903	9.14653
1.0151	-3.08989	-1.84018	NaN	1.68059	-1.31384	11.6428	NaN	NaN	-2.4629	2.25386	23.4776	10.9023	-2.55454	-0.961227	-0.536674	7.88295	-5.04914	0.703756	NaN	-11.0975	29.3591	2.3064	9.52347
1.3067	-2.1722	-1.4803	NaN	1.61071	-1.44206	11.6809	NaN	NaN	-2.84757	2.28204	23.7381	11.2459	-2.47329	-0.872357	-0.645515	7.95894	-5.01764	0.686309	NaN	-11.4125	29.1032	2.35323	10.1607
1.51746	-1.3801	-1.32765	NaN	1.4552	-1.79686	12.0507	NaN	NaN	-2.55435	2.31057	23.9862	11.3319	-2.58991	-0.959613	-0.64047	7.99962	-4.83188	0.626544	NaN	-11.5176	29.0093	2.68079	10.7576
1.65879	-0.774013	-1.08184	NaN	1.38955	-1.82014	12.1657	NaN	NaN	-2.55231	2.36464	24.172	11.6168	-2.52752	-0.92624	-0.616618	8.01815	-4.92877	0.671803	NaN	-11.7741	28.9666	2.86319	11.3036
1.77451	-0.287466	-0.923094	NaN	1.34832	-1.82759	12.3642	NaN	NaN	-2.82298	2.40958	24.3031	11.718	-2.58262	-0.947815	-0.47599	8.01538	-4.97094	0.59155	NaN	-11.8321	28.9908	3.1039	11.8485
1.81751	0.0660543	-0.775035	NaN	1.2771	-1.8408	12.5131	NaN	NaN	-3.05178	2.34941	24.3705	11.9824	-2.40597	-1.11772	-0.364052	7.94286	-4.9709	0.476021	NaN	-11.9062	28.9324	3.29189	12.2947
1.7315	0.220957	-0.692699	NaN	1.29951	-1.88376	12.6842	NaN	NaN	-2.95735	2.42447	24.4708	12.0454	-2.42657	-0.902535	-0.305378	7.90675	-5.09632	0.398084	NaN	-11.9377	28.8032	3.41894	12.7874
1.53903	0.178794	-0.594087	NaN	1.23435	-1.92113	12.864	NaN	NaN	-3.06914	2.36922	24.5472	12.0471	-2.45033	-1.00608	-0.272659	7.85745	-5.27444	0.386478	NaN	-11.978	28.6251	3.48234	13.2029
1.29112	0.0584039	-0.654179	NaN	1.1073	-2.05669	13.0907	NaN	NaN	-3.11729	2.45211	24.5817	11.9677	-2.51343	-0.831491	-0.27786	7.7923	-5.3484	0.364928	NaN	-11.9625	28.3613	3.56745	13.6132
1.03499	-0.112978	-0.773301	NaN	0.978632	-2.34275	13.4952	NaN	NaN	-2.68881	2.44972	24.587	11.9069	-2.56118	-0.918454	-0.311765	7.78243	-5.26097	0.337464	NaN	-11.9462	28.0906	3.69748	13.9245
0.902633	-0.447514	-1.00042	NaN	1.003	-2.66674	13.8649	NaN	NaN	-2.20493	2.34119	24.6423	11.9251	-2.58375	-1.11292	-0.377279	7.81742	-5.20515	0.372226	NaN	-11.8926	27.8764	3.73317	14.0478
0.835781	-0.810369	-1.267	NaN	1.14092	-3.20158	14.4016	NaN	NaN	-2.33112	2.35842	24.7128	11.9462	-2.61908	-1.04333	-0.385305	7.93855	-5.16229	0.40654	NaN	-11.7786	27.8777	3.72628	13.9445
0.845778	-1.18425	-1.61489	NaN	1.13079	-3.74102	14.9216	NaN	NaN	-2.70415	2.32977	24.7521	11.8773	-2.69552	-1.14652	-0.363298	8.05658	-5.06939	0.471182	NaN	-11.6143	28.0296	3.63336	13.7298
0.848089	-1.38909	-1.82999	NaN	1.09475	-4.11766	15.1701	NaN	NaN	-3.00578	2.29196	24.8004	11.7886	-2.79913	-1.27018	-0.292557	8.06665	-4.99589	0.549713	NaN	-11.6006	28.2054	3.39448	13.4539
0.915065	-1.46227	-2.02851	NaN	1.0838	-4.36995	15.3764	NaN	NaN	-2.87866	2.30704	24.8709	11.6431	-2.91083	-1.2668	-0.227501	8.10133	-4.88578	0.643708	NaN	-11.6568	28.3757	3.2186	13.4409
0.919714	-1.4522	-2.18187	NaN	0.908424	-4.59124	15.8538	NaN	NaN	-2.53447	2.32014	24.977	11.4796	-3.04729	-1.30454	-0.20103	8.32068	-4.64888	0.778184	NaN	-11.6409	28.7196	3.32671	13.5559
0.915301	-1.48991	-2.28256	NaN	0.761377	-4.5688	16.0406	NaN	NaN	-2.24174	2.33572	25.0845	11.3815	-3.15345	-1.33123	-0.170496	8.39308	-4.47783	0.942551	NaN	-11.7037	28.9593	3.39066	13.6671
0.923627	-1.43108	-2.26374	NaN	0.668347	-4.38126	16.1	NaN	NaN	-2.04764	2.27097	25.3379	11.3432	-3.40425	-1.45545	-0.270989	8.51724	-4.36759	1.19498	NaN	-11.7308	29.237	3.40831	13.6213
0.96738	-1.34314	-2.02997	NaN	0.587635	-3.98789	15.9759	NaN	NaN	-2.04212	2.37219	25.4189	11.2805	-3.47633	-1.29326	-0.209832	8.54645	-4.27683	1.33968	NaN	-11.8082	29.4548	3.24241	13.5767
0.96379	-1.3592	-1.90972	NaN	0.407137	-3.56008	15.9224	NaN	NaN	-2.18155	2.37052	25.5368	11.3745	-3.42684	-1.23322	-0.189302	8.64475	-4.14409	1.45136	NaN	-11.8578	29.613	3.10498	13.6252
0.942475	-1.30509	-1.67734	NaN	0.245631	-2.96267	15.6853	NaN	NaN	-1.94361	2.36817	25.6423	11.4235	-3.40607	-1.20982	-0.176731	8.66274	-4.11746	1.56188	NaN	-11.8776	29.6051	2.97825	13.7544
0.864923	-1.37756	-1.45676	NaN	0.240127	-2.3229	15.4733	NaN	NaN	-1.58673	2.35773	25.6579	11.4134	-3.42187	-1.38165	-0.133036	8.74387	-4.25607	1.66232	NaN	-11.962	29.65	2.81658	13.8769
0.798167	-1.52086	-1.34051	NaN	0.394414	-1.9556	15.3678	NaN	NaN	-1.56763	2.43294	25.6747	11.3529	-3.48305	-1.23315	-0.160232	8.82016	-4.43327	1.77329	NaN	-11.9862	29.6593	2.83312	14.0374
0.726165	-1.69994	-1.34292	NaN	0.505233	-1.85521	15.4243	NaN	NaN	-2.07165	2.44998	25.6746	11.245	-3.5619	-1.22123	-0.311414	9.00975	-4.54158	1.82755	NaN	-11.9958	29.7221	3.01778	14.1556
0.550023	-1.96526	-1.42638	NaN	0.787582	-1.86603	15.2494	NaN	NaN	-2.29142	2.43672	25.6428	11.131	-3.5862	-1.30314	-0.281895	8.96937	-4.639	1.69675	NaN	-12.1149	29.5343	3.12623	14.4166
0.440297	-2.36276	-1.72019	NaN	1.04891	-2.41732	15.5174	NaN	NaN	-2.87396	2.48431	25.7652	11.1956	-3.6431	-1.38262	-0.376547	9.09219	-4.44559	1.60257	NaN	-12.2252	29.5057	3.34739	14.6041
0.436788	-2.72025	-2.07222	NaN	1.11769	-2.88022	15.6259	NaN	NaN	-2.94595	2.39695	25.8742	11.2825	-3.64129	-1.5781	-0.405491	9.19456	-4.4103	1.54684	NaN	-12.2483	29.5477	3.36956	14.6084
0.49645	-3.06582	-2.28648	NaN	1.04979	-3.1484	15.464	NaN	NaN	-2.95684	2.46301	25.8471	11.2054	-3.6378	-1.42532	-0.331184	9.12902	-4.42482	1.4973	NaN	-12.376	29.4384	3.31611	14.6843
0.551194	-3.33782	-2.54526	NaN	0.899774	-3.30052	15.3418	NaN	NaN	-2.31053	2.4403	25.8877	11.091	-3.75409	-1.44862	-0.3167	9.18853	-4.41712	1.55114	NaN	-12.5373	29.3946	3.20612	14.6795
0.61583	-3.50739	-2.53041	NaN	0.739756	-3.13254	15.1836	NaN	NaN	-1.38621	2.43542	25.9842	11.0661	-3.87652	-1.36328	-0.314313	9.4291	-4.43819	1.65906	NaN	-12.6575	29.344	2.94793	14.7495
0.683913	-3.63124	-2.4513	NaN	0.585874	-2.63314	14.7485	NaN	NaN	-0.595866	2.36977	26.0088	11.1345	-3.86141	-1.53078	-0.234745	9.56032	-4.4065	1.65351	NaN	-12.7253	29.1359	2.70626	14.941
0.720513	-3.75329	-2.21406	NaN	0.452573	-2.15888	14.4378	NaN	NaN	0.0302771	2.40433	26.0551	11.0598	-4.00194	-1.39264	-0.135962	9.68602	-4.20808	1.60443	NaN	-12.7293	29.0098	2.68945	15.0599
0.723813	-3.92237	-1.91487	NaN	0.739718	-1.66105	13.9474	NaN	NaN	0.205883	2.41424	26.159	11.3679	-3.83136	-1.3553	-0.0822276	9.79985	-4.20646	1.5927	NaN	-12.7077	28.9384	2.64316	15.0789
0.655846	-4.03448	-1.76065	NaN	0.955321	-1.46815	13.6001	NaN	NaN	-0.734048	2.41672	26.2646	11.5661	-3.79791	-1.31277	0.0239341	9.80625	-4.22581	1.555	NaN	-12.6234	28.7835	2.78577	14.8435
0.55597	-4.08488	-1.66905	NaN	1.13283	-0.979513	12.8259	NaN	NaN	-1.86349	2.44566	26.3233	11.6985	-3.7863	-1.3175	0.22974	9.65613	-4.56442	1.49202	NaN	-12.6694	28.3916	2.68891	15.0426
0.511112	-4.18141	-1.65656	NaN	1.34091	-0.777869	12.3188	NaN	NaN	-2.45258	2.47817	26.4359	11.829	-3.79445	-1.25926	0.276025	9.60231	-4.7327	1.39326	NaN	-12.6853	28.1671	2.77234	15.0487
0.669633	-4.20762	-1.51398	NaN	1.77269	-0.300454	10.795	NaN	NaN	-2.06249	2.53902	26.4702	12.0313	-3.70827	-1.11993	0.373564	8.93128	-5.16288	1.23486	NaN	-12.9037	27.3016	2.6992	15.2326
0.713864	-4.21064	-1.65544	NaN	1.93809	-0.965427	11.5904	NaN	NaN	-2.59085	2.54916	26.4817	11.9667	-3.83827	-1.20199	0.297446	9.58042	-4.95512	1.1114	NaN	-12.8622	27.7561	3.00747	15.0362
0.912562	-4.18502	-1.71801	NaN	2.14897	-1.23682	11.3811	NaN	NaN	-3.13134	2.55225	26.4692	12.0116	-3.88252	-1.22092	0.312854	9.66187	-4.95734	0.961543	NaN	-12.9847	27.546	3.04663	15.1885
1.10613	-4.1187	-1.64565	NaN	2.26435	-1.45951	10.8591	NaN	NaN	-3.53857	2.56049	26.3932	12.0414	-3.96121	-1.17713	0.294367	9.52139	-5.01812	0.872733	NaN	-13.0699	27.0581	3.01804	15.5369
1.30867	-3.9236	-1.67624	NaN	2.30297	-1.66846	10.5092	NaN	NaN	-3.23047	2.50371	26.2853	12.0071	-4.00088	-1.18959	0.242046	9.54378	-5.05203	0.893192	NaN	-13.0395	26.8316	3.03471	15.6657
1.48805	-3.7352	-1.62513	NaN	2.1946	-1.79448	10.1484	NaN	NaN	-2.92892	2.36509	26.2115	11.9791	-4.03916	-1.33174	0.174631	9.50973	-5.02808	0.939397	NaN	-13.0307	26.6122	3.06732	15.7943
1.66426	-3.54008	-1.53544	NaN	2.04696	-1.65455	9.66387	NaN	NaN	-2.41291	2.38883	26.1119	11.9511	-4.0468	-1.23763	0.0833868	9.46176	-5.06993	1.02553	NaN	-13.0134	26.4539	2.96093	15.7586
1.80661	-3.26553	-1.35108	NaN	2.04161	-1.27985	9.10534	NaN	NaN	-2.03632	2.37053	26.0073	11.8768	-4.1001	-1.25286	0.0506083	9.46797	-5.21421	1.13305	NaN	-13.0199	26.2421	2.72457	15.8693
1.89806	-3.31816	-1.02457	NaN	2.24904	-1.34282	9.02134	NaN	NaN	-2.0203	2.28803	25.9151	11.7573	-4.15874	-1.45439	0.00344317	9.58319	-5.08814	1.17362	NaN	-12.8951	26.0801	2.78564	16.0049
2.02522	-3.08665	-0.775097	NaN	2.53487	-1.19704	8.34112	NaN	NaN	-2.86134	2.35119	25.8354	11.7029	-4.19573	-1.35345	0.0287596	9.43215	-5.25079	1.23077	NaN	-12.9078	25.6512	2.67486	16.2017
2.0782	-2.56389	-0.44754	NaN	2.65664	-1.27995	8.085	NaN	NaN	-4.02706	2.35417	25.8647	11.6996	-4.22582	-1.34812	-7.71e-05	9.52695	-5.30515	1.30865	NaN	-12.9052	25.4536	2.6696	16.3391
2.10325	-2.34062	-0.361559	NaN	2.64784	-1.45161	7.78148	NaN	NaN	-4.47712	2.30768	25.9067	11.8061	-4.16538	-1.53612	-0.0367504	9.44127	-5.26775	1.3468	NaN	-12.8644	25.0926	2.8448	16.5971
2.13932	-2.15219	-0.347438	NaN	2.68973	-1.59059	7.56261	NaN	NaN	-3.94913	2.42064	25.9426	11.8391	-4.14726	-1.40915	-0.0589384	9.46338	-5.33678	1.36107	NaN	-12.8169	24.8641	2.85819	16.6837
2.13978	-1.88936	-0.247312	NaN	2.83106	-1.75033	7.3727	NaN	NaN	-3.60643	2.43729	26.0199	11.8085	-4.22726	-1.4401	-0.002703	9.50152	-5.41622	1.34359	NaN	-12.7692	24.6749	2.87863	16.6445
2.21675	-1.7122	-0.258763	NaN	2.94426	-1.91568	7.13303	NaN	NaN	-3.83426	2.38817	25.9835	11.798	-4.21387	-1.50971	0.113086	9.48062	-5.44713	1.27106	NaN	-12.8116	24.4311	2.82318	16.6722
2.27289	-1.48508	-0.243589	NaN	2.96895	-2.13308	6.93598	NaN	NaN	-4.35823	2.46854	25.9701	11.7049	-4.25251	-1.22544	0.223809	9.45225	-5.44207	1.24908	NaN	-12.7509	24.1555	2.71314	16.7191
2.40675	-1.19218	-0.14798	NaN	2.88911	-2.33217	6.8324	NaN	NaN	-4.42875	2.46647	25.9412	11.5441	-4.36984	-1.15163	0.278433	9.49906	-5.39381	1.3091	NaN	-12.7635	23.9649	2.61952	16.7436
2.49075	-0.85066	-0.0407152	NaN	2.7898	-2.52536	6.91304	NaN	NaN	-4.11608	2.45265	25.9851	11.4051	-4.50622	-1.08592	0.265839	9.68263	-5.35227	1.41935	NaN	-12.6391	23.7537	2.48153	17.0079
2.56122	-0.471494	0.0813114	NaN	2.66693	-2.71708	6.99515	NaN	NaN	-3.90803	2.47983	25.9837	11.3701	-4.49467	-1.02616	0.241573	9.79941	-5.36177	1.64155	NaN	-12.6118	23.5683	2.44596	17.0287
2.58033	-0.0985218	0.224574	NaN	2.56337	-2.79716	7.05052	NaN	NaN	-3.73272	2.45216	26.0039	11.3851	-4.44074	-1.05192	0.256506	9.95945	-5.46791	1.84528	NaN	-12.5822	23.5	2.41891	17.234
2.56465	0.306864	0.445535	NaN	2.55011	-2.75561	6.88134	NaN	NaN	-3.89019	2.42624	25.9833	11.3959	-4.43742	-1.0855	0.274863	9.99886	-5.67372	1.96617	NaN	-12.624	23.208	2.29287	17.0753
2.63173	0.733014	0.617704	NaN	2.55027	-2.6777	6.71684	NaN	NaN	-4.50953	2.43984	25.9486	11.3431	-4.43801	-1.1297	0.321196	10.0487	-5.84207	1.96227	NaN	-12.6461	22.8395	2.09808	17.2895
2.67433	1.17378	0.840218	NaN	2.57181	-2.52764	6.38886	NaN	NaN	-4.70267	2.48986	25.8661	11.2439	-4.43842	-1.06709	0.288249	10.0201	-6.00655	1.89648	NaN	-12.6211	22.3225	1.9163	17.8704
2.77084	1.51822	0.914389	NaN	2.5722	-2.47454	6.34587	NaN	NaN	-5.03805	2.50591	25.8289	11.1546	-4.48469	-1.03019	0.230766	10.1277	-6.03596	1.77452	NaN	-12.5281	22.0666	1.8093	17.9667
2.86106	1.81979	1.00607	NaN	2.50332	-2.45788	6.44161	NaN	NaN	-5.26787	2.57446	25.761	11.0268	-4.51303	-0.988527	0.0790144	10.3293	-6.03128	1.71019	NaN	-12.4947	21.7749	1.91699	18.176
2.94482	2.05119	1.16944	NaN	2.45222	-2.20004	6.04593	NaN	NaN	-5.17143	2.63859	25.6723	10.952	-4.52565	-0.94605	-0.0345018	10.2292	-6.17019	1.65685	NaN	-12.6015	21.2254	1.92266	18.4161
2.92772	2.25412	1.28342	NaN	2.43527	-2.05447	6.00832	NaN	NaN	-4.89053	2.72184	25.6236	10.9105	-4.57308	-0.91238	-0.206836	10.3345	-6.29377	1.72204	NaN	-12.6063	20.8669	1.90322	18.6266
2.84358	2.44165	1.42292	NaN	2.46851	-1.92714	5.75162	NaN	NaN	-4.56829	2.74846	25.496	10.8778	-4.55608	-0.868373	-0.32053	10.1815	-6.44115	1.78889	NaN	-12.6108	20.2426	1.8225	18.872
2.70805	2.60128	1.44547	NaN	2.28706	-1.97831	5.84101	NaN	NaN	-4.42472	2.7975	25.318	10.867	-4.5309	-0.93206	-0.549064	10.1418	-6.45104	1.87961	NaN	-12.6516	19.6872	1.96914	19.0876
2.64889	2.71051	1.58072	NaN	2.21315	-1.71408	5.57762	NaN	NaN	-4.05961	2.78217	25.0516	10.8314	-4.44663	-0.89317	-0.744388	10.0755	-6.73881	1.92748	NaN	-12.5857	18.9446	1.76754	19.3126
2.63617	2.64071	1.68231	NaN	2.27286	-1.50195	5.43671	NaN	NaN	-3.72476	2.83418	24.7851	10.6642	-4.52748	-0.856449	-0.830471	10.077	-7.14641	1.91763	NaN	-12.5208	18.2938	1.51902	19.6296
2.54608	2.67323	1.71299	NaN	2.32909	-1.53952	5.53333	NaN	NaN	-3.63191	2.7877	24.4265	10.4547	-4.57274	-0.893593	-0.978697	10.1206	-7.2416	1.8259	NaN	-12.4639	17.8002	1.48533	19.5663
2.45338	2.72527	1.73943	NaN	2.26438	-1.72651	5.82286	NaN	NaN	-3.8737	2.71294	24.1328	10.2447	-4.68554	-0.958842	-1.04249	10.2003	-7.19336	1.69642	NaN	-12.5088	17.5011	1.65096	19.6431
2.39624	2.66179	1.72199	NaN	2.18598	-1.79056	5.98494	NaN	NaN	-3.84219	2.64114	23.7808	10.0312	-4.76677	-0.984441	-1.07742	10.2343	-7.14756	1.58521	NaN	-12.4807	17.2839	1.62431	19.3685
2.30638	2.56364	1.6398	NaN	2.23099	-1.86712	6.06255	NaN	NaN	-3.3499	2.57769	23.4638	9.85373	-4.84499	-0.874717	-1.12614	10.1805	-7.10152	1.49739	NaN	-12.4809	16.8791	1.62287	19.3659
2.27793	2.5103	1.69095	NaN	2.16552	-1.84115	6.06674	NaN	NaN	-2.98976	2.53258	23.1254	9.71973	-4.8826	-0.846353	-1.17756	10.1155	-7.06096	1.45478	NaN	-12.5312	16.3308	1.6875	19.5445
2.18661	2.43585	1.65327	NaN	2.10814	-1.86367	6.20543	NaN	NaN	-2.79915	2.43569	22.7577	9.57351	-4.9233	-0.763695	-1.26675	10.0909	-7.00993	1.55209	NaN	-12.5231	15.8407	1.72075	19.6835
2.12196	2.42089	1.67679	NaN	2.07444	-1.80113	6.3813	NaN	NaN	-2.78885	2.39986	22.3881	9.40168	-4.95352	-0.609786	-1.40826	10.1989	-7.06382	1.70329	NaN	-12.3777	15.4381	1.51127	19.6225
2.07924	2.40683	1.67103	NaN	2.09008	-1.79166	6.36749	NaN	NaN	-2.65981	2.3504	22.0048	9.19857	-5.04028	-0.586693	-1.51112	10.1006	-7.12015	1.84429	NaN	-12.4274	14.9149	1.37933	19.8593
2.04968	2.38956	1.58385	NaN	2.03667	-1.90105	6.56947	NaN	NaN	-2.81123	2.23122	21.6672	9.01677	-5.09427	-0.703651	-1.57202	10.0913	-7.07671	1.8955	NaN	-12.4458	14.6642	1.31615	19.6015
2.04279	2.40898	1.53972	NaN	2.02439	-1.96986	6.73707	NaN	NaN	-2.81699	2.19547	21.2656	8.63573	-5.31239	-0.683212	-1.6451	10.0911	-7.01935	1.91646	NaN	-12.4095	14.5287	1.25776	19.4764
2.07364	2.45476	1.46835	NaN	1.97647	-2.09393	6.95608	NaN	NaN	-2.89676	2.1778	20.9458	8.30788	-5.43562	-0.707476	-1.74734	10.1	-6.78114	1.8746	NaN	-12.3785	14.4491	1.25339	19.0232
2.16134	2.55848	1.52581	NaN	1.96334	-1.93107	7.07891	NaN	NaN	-3.13882	2.19535	20.614	7.97442	-5.45876	-0.743129	-1.77067	10.2986	-6.80941	1.85437	NaN	-12.2241	14.4808	0.997333	18.6278
2.21112	2.64182	1.58791	NaN	1.96228	-1.77862	7.24237	NaN	NaN	-3.34908	2.22109	20.2843	7.57094	-5.54669	-0.65916	-1.82629	10.5366	-6.85986	1.99269	NaN	-12.1388	14.4334	0.91483	18.114
2.27834	2.73374	1.59796	NaN	1.85251	-1.8481	7.5565	NaN	NaN	-3.24171	2.26869	20.0243	7.23318	-5.67777	-0.695122	-1.90545	10.6458	-6.74386	2.18926	NaN	-11.8553	14.1641	1.23729	17.2488
2.42508	2.7242	1.72423	NaN	1.83141	-1.47198	6.86998	NaN	NaN	-2.88518	2.45217	19.7569	7.10301	-5.62224	-0.636039	-1.77148	10.1166	-6.92546	2.32643	NaN	-11.5738	13.3234	1.26437	16.8478
2.42162	2.84012	1.78881	NaN	1.67633	-1.48283	7.84282	NaN	NaN	-2.97071	2.57891	19.4848	6.81879	-5.71214	-0.584026	-1.79942	10.7861	-6.84171	2.49335	NaN	-11.2896	13.7193	1.46355	16.0226
2.42611	2.75276	1.99898	NaN	1.90457	-1.01563	6.91942	NaN	NaN	-2.6237	2.69929	19.1956	6.93458	-5.66611	-0.357581	-1.69761	10.1236	-7.40425	2.6861	NaN	-11.0476	12.7994	1.37143	15.6609
2.31482	2.6513	1.97588	NaN	1.96083	-1.15771	7.18711	NaN	NaN	-2.80892	2.67367	18.8605	7.00149	-5.44022	-0.221742	-1.76004	10.054	-7.48524	2.72459	NaN	-10.9892	12.4081	1.78819	15.1523
2.16002	2.58887	2.085	NaN	2.1208	-0.987011	7.02837	NaN	NaN	-3.07447	2.6195	18.5055	6.99826	-5.42098	-0.150227	-1.69872	9.87296	-7.93208	2.63092	NaN	-10.8173	11.9237	1.76545	14.9065
2.01126	2.49513	2.06471	NaN	2.21471	-0.975675	6.9264	NaN	NaN	-3.22763	2.55958	18.1029	7.05041	-5.32959	0.0282752	-1.67571	9.62324	-8.24032	2.46207	NaN	-10.8073	11.6166	1.78353	14.9476
1.90226	2.48538	1.99999	NaN	2.36342	-1.16795	6.81655	NaN	NaN	-3.12115	2.42808	17.6808	7.05099	-5.25694	0.176785	-1.73374	9.20485	-8.35623	2.23585	NaN	-10.8389	11.2515	1.78652	15.1222
1.85956	2.60235	1.87615	NaN	2.31948	-1.3978	6.97392	NaN	NaN	-3.03679	2.2592	17.1697	6.96942	-5.17762	0.128876	-1.94142	9.04466	-8.37055	2.0756	NaN	-10.8008	11.0627	1.73571	15.4038
1.94124	2.73681	1.83549	NaN	2.22902	-1.55413	6.80734	NaN	NaN	-3.08142	2.23758	16.6649	6.82142	-5.14454	0.191288	-2.14159	8.61353	-8.42178	1.9517	NaN	-10.7972	10.6799	1.66488	15.6268
2.01274	2.96328	1.7787	NaN	2.05891	-1.80245	7.08506	NaN	NaN	-2.76383	2.1212	16.125	6.51597	-5.17364	0.186078	-2.42594	8.47368	-8.33362	1.93861	NaN	-10.8166	10.6102	1.81879	15.6038
2.10908	3.25578	1.82614	NaN	1.928	-1.78375	7.07073	NaN	NaN	-2.17421	2.08996	15.5007	6.13818	-5.15659	0.191583	-2.5924	8.21241	-8.37084	1.98667	NaN	-10.8596	10.2687	1.83102	15.4671
2.1889	3.52474	1.83217	NaN	1.75776	-1.90199	7.29464	NaN	NaN	-1.84517	2.01788	14.925	5.73571	-5.13858	0.0531882	-2.70875	7.96428	-8.23846	2.14786	NaN	-10.7995	9.84448	1.99882	15.0774
2.262	3.80703	2.04009	NaN	1.51023	-1.75141	7.56878	NaN	NaN	-1.72966	1.95623	14.3501	5.31153	-5.14818	0.0584775	-2.77298	7.93128	-8.19342	2.35427	NaN	-10.6901	9.56751	2.02369	14.4184
2.23053	4.07141	2.1722	NaN	1.23401	-1.57342	7.87026	NaN	NaN	-1.46703	1.91436	13.8144	4.88451	-5.13274	0.00587299	-2.83582	7.83881	-7.90151	2.55526	NaN	-10.541	9.18492	2.2012	13.7013
2.22412	4.24923	2.45005	NaN	1.04332	-1.02827	7.72994	NaN	NaN	-1.09338	1.86415	13.3267	4.52887	-5.12081	-0.0162968	-2.75234	7.61786	-7.77259	2.69866	NaN	-10.4167	8.64142	2.15791	12.759
2.1666	4.28163	2.72869	NaN	0.849523	-0.454795	7.60475	NaN	NaN	-0.88474	1.80288	12.9216	4.2668	-5.05565	0.142464	-2.7656	7.46364	-7.66431	2.88358	NaN	-10.0674	8.24857	2.13447	11.4908
2.0319	4.24572	2.90816	NaN	0.714588	-0.14774	7.82757	NaN	NaN	-0.869021	1.74429	12.5594	3.90019	-5.07441	0.10854	-2.81182	7.48179	-7.4049	3.08255	NaN	-9.84571	8.17991	2.2347	10.1523
1.85041	3.83093	3.02405	NaN	0.602939	0.0358625	8.02442	NaN	NaN	-0.975713	1.6419	12.3199	3.65125	-5.09709	0.0934804	-2.91621	7.43169	-7.14017	3.24764	NaN	-9.58981	8.11037	2.421	8.80075
1.63428	3.43557	2.98453	NaN	0.642789	0.120939	8.2335	NaN	NaN	-0.922623	1.55712	12.1277	3.41835	-5.08974	0.0610388	-3.07468	7.49231	-7.03693	3.34959	NaN	-9.37703	7.95068	2.49658	7.66427
1.52019	2.98269	2.7297	NaN	0.915045	0.14875	8.21891	NaN	NaN	-0.879078	1.5179	12.0274	3.25687	-5.0998	0.0176573	-3.22236	7.47198	-7.07001	3.34763	NaN	-9.21696	7.5877	2.51245	6.8163
1.33245	2.43994	2.44145	NaN	1.06639	-0.0943464	8.38775	NaN	NaN	-0.983258	1.51817	11.9413	3.02587	-5.12545	-0.133609	-3.41994	7.46139	-6.89019	3.25559	NaN	-9.11797	7.23763	2.64961	6.17626
1.23695	1.94053	2.22288	NaN	1.18661	-0.254692	8.56605	NaN	NaN	-1.01082	1.55713	11.9346	2.77199	-5.17733	-0.214924	-3.56012	7.57196	-6.78881	3.11742	NaN	-9.02412	7.05426	2.63115	5.76151
1.11348	1.4862	2.03181	NaN	1.12509	-0.579109	9.05206	NaN	NaN	-0.802381	1.61079	11.9415	2.44609	-5.27145	-0.281481	-3.80249	7.8244	-6.46036	3.0311	NaN	-8.89014	7.11389	2.76905	5.37012
1.02727	1.01055	1.75543	NaN	1.15499	-0.872503	9.24701	NaN	NaN	-0.395044	1.78668	12.0224	2.22927	-5.34766	-0.4098	-4.0252	7.87163	-6.18376	3.03519	NaN	-8.85884	7.11877	2.75054	5.02811
1.00879	0.662557	1.46336	NaN	1.20719	-1.09653	9.31858	NaN	NaN	-0.198201	1.95722	12.0609	2.0569	-5.36768	-0.476467	-4.13054	7.81747	-6.00148	3.08251	NaN	-8.84269	7.19599	2.62812	4.51526
1.02919	0.438019	1.29344	NaN	1.16785	-1.20001	9.35075	NaN	NaN	-0.0238898	2.04017	12.1186	1.96764	-5.38833	-0.710247	-4.18672	7.75728	-5.90808	3.16911	NaN	-8.78505	7.29993	2.52313	3.99111
1.00243	0.356205	1.0475	NaN	1.10164	-1.32285	9.22265	NaN	NaN	0.0736345	2.24182	12.1052	1.90526	-5.35833	-0.59819	-4.15947	7.46261	-5.75644	3.20135	NaN	-8.80771	7.14321	2.57845	3.53024
0.97228	0.260918	0.979386	NaN	1.0022	-1.45657	9.31795	NaN	NaN	0.0921446	2.28214	12.112	1.90739	-5.278	-0.651484	-4.1723	7.33417	-5.47572	3.22347	NaN	-8.87705	7.11155	2.7578	3.04623
0.989484	0.360759	1.02188	NaN	0.911973	-1.3896	9.22723	NaN	NaN	0.17872	2.24172	12.0086	1.82881	-5.30133	-0.66082	-4.19754	7.16532	-5.29894	3.29065	NaN	-8.84004	6.79281	2.83936	2.7971
1.03056	0.570811	1.14682	NaN	0.900344	-1.05906	9.05135	NaN	NaN	-0.0382769	2.15761	11.8462	1.73494	-5.25675	-0.624526	-4.18862	7.13317	-5.30844	3.32703	NaN	-8.7186	6.52191	2.7611	2.43308
1.17473	0.77741	1.30778	NaN	1.0249	-0.739758	8.73186	NaN	NaN	-0.261339	2.03511	11.6799	1.62144	-5.20844	-0.601229	-4.22605	7.00104	-5.33703	3.3776	NaN	-8.51581	6.11232	2.75011	2.27258
1.31354	1.00443	1.47824	NaN	1.1549	-0.567463	8.59916	NaN	NaN	-0.710318	1.91418	11.5145	1.4339	-5.21529	-0.601406	-4.3887	7.03988	-5.29762	3.49	NaN	-8.33013	5.73931	2.9265	2.01387
1.49	1.31549	1.64873	NaN	1.27207	-0.303771	8.30768	NaN	NaN	-1.17982	1.8373	11.3912	1.26847	-5.22378	-0.623173	-4.52977	7.03745	-5.30574	3.56969	NaN	-8.1899	5.22737	3.19605	1.73417
1.63909	1.37204	1.8972	NaN	1.35375	0.0614001	8.00797	NaN	NaN	-1.25812	1.79909	11.2372	1.09033	-5.20501	-0.564416	-4.69713	7.14366	-5.3415	3.61619	NaN	-8.07337	4.63234	3.42263	1.45688
1.77083	1.44851	2.1154	NaN	1.44578	0.336619	7.64928	NaN	NaN	-1.0291	1.80609	11.1409	0.94473	-5.1668	-0.567858	-4.81917	7.13466	-5.23701	3.58049	NaN	-8.0213	3.78998	3.6838	1.33193
1.76298	1.56552	2.19334	NaN	1.61209	0.321529	7.57185	NaN	NaN	-0.82903	1.78851	11.1871	0.700064	-5.35052	-0.663909	-5.03238	7.2758	-4.9836	3.64147	NaN	-8.12085	2.92935	4.1135	1.35806
1.74327	1.57375	2.35222	NaN	1.74271	0.500275	7.40616	NaN	NaN	-0.999383	1.85044	11.2132	0.639276	-5.36379	-0.674831	-5.15023	7.50601	-4.95043	3.69857	NaN	-7.96428	2.17848	4.35239	1.14234
1.75078	1.53672	2.42118	NaN	1.9519	0.657526	6.91204	NaN	NaN	-0.919679	1.91597	11.1335	0.720071	-5.18107	-0.628204	-5.18185	7.39304	-5.00607	3.71587	NaN	-7.97804	1.33755	4.59143	0.99442
1.73339	1.4631	2.43404	NaN	2.13669	0.637694	6.61854	NaN	NaN	-0.818773	1.9584	11.2592	0.633852	-5.32312	-0.878356	-5.21437	7.36905	-4.92925	3.66173	NaN	-7.92558	0.760257	4.88041	0.847395
1.73596	1.46221	2.48042	NaN	2.22548	0.649549	6.21708	NaN	NaN	-0.769418	2.20904	11.2569	0.799718	-5.0828	-0.818807	-5.18427	7.25177	-4.91118	3.63747	NaN	-7.86948	0.151886	5.16659	0.75613
1.8115	1.46848	2.49909	NaN	2.31796	0.658685	5.81576	NaN	NaN	-0.843817	2.29883	11.3982	1.00893	-4.99644	-0.713777	-5.18805	7.14915	-5.11445	3.64725	NaN	-7.86317	-0.475335	5.29669	0.658958
1.89263	1.59736	2.65413	NaN	2.412	0.762966	5.32155	NaN	NaN	-0.896619	2.34879	11.445	1.31777	-4.7958	-0.795628	-5.04927	6.95723	-5.46591	3.63898	NaN	-7.82651	-1.1009	5.3078	0.520679
-2.66794	-16.3478	-8.68357	NaN	-5.20537	-10.9866	4.87879	NaN	NaN	2.871	0.391617	-8.04103	-8.02428	-0.298321	-2.86121	-5.87859	3.72609	3.85329	0.258124	NaN	3.34969	4.37896	11.8373	-7.61326
-2.40612	-14.8718	-8.09397	NaN	-5.06546	-10.6471	4.72381	NaN	NaN	2.71294	0.129347	-8.49276	-8.14508	-0.51237	-3.01127	-6.19064	4.20248	3.64282	0.0145288	NaN	3.42293	3.84819	12.3376	-7.50509
-2.17901	-13.3625	-7.50698	NaN	-4.74853	-10.4577	4.48633	NaN	NaN	2.88466	-0.1044	-9.09044	-8.30838	-0.595647	-3.17367	-6.602	4.51678	3.56535	-0.251034	NaN	3.43445	3.01845	12.6427	-7.50352
-1.87264	-11.9517	-7.00959	NaN	-4.29508	-9.99009	3.9862	NaN	NaN	3.13957	-0.219771	-9.82939	-8.53236	-0.646623	-3.22894	-6.80508	4.51095	3.31448	-0.54585	NaN	3.30598	2.04606	12.5055	-7.47491
-1.51823	-10.5791	-6.48454	NaN	-3.837	-9.17232	3.37183	NaN	NaN	3.42277	-0.266286	-10.7715	-8.76433	-0.50846	-3.03457	-6.65075	4.24282	2.58571	-0.712058	NaN	2.95679	1.21865	11.9663	-7.62358
-1.26394	-9.22016	-6.11787	NaN	-3.51025	-8.99813	3.14828	NaN	NaN	3.8375	-0.327889	-11.5081	-9.241	-0.6775	-3.07428	-6.86556	4.23825	2.43118	-0.739214	NaN	2.90584	0.550345	11.9013	-7.61255
[truncated: 24,362 more rows]

## Sheet: Kinematics_K1_22Apr_test2
L Finger Sweep'	'L Wrist Sweep'	'L Elbow Sweep'	'L Shoulder Sweep'	'L Finger Dihedral'	'L Wrist Dihedral'	'L Arm Dihedral'	'L Root Twist'	'L Wrist Twist'	'L Tip Twist'	'R Finger Sweep'	'R Wrist Sweep'	'R Elbow Sweep'	'R Shoulder Sweep'	'R Finger Dihedral'	'R Wrist Dihedral'	'R Arm Dihedral'	'R Root Twist'	'R Wrist Twist'	'R Tip Twist'	'Tail Yaw'	'Tail Roll'	'Tail Pitch'	'Tail Spread'
-2.85565	-26.0413	NaN	NaN	5.21471	NaN	NaN	NaN	NaN	1.79845	-1.41517	-17.4804	4.47416	NaN	5.22144	11.2894	-2.95951	NaN	NaN	1.57192	10.1803	12.9194	-11.2177	-8.20869
-1.93065	-25.9433	NaN	NaN	5.44638	NaN	NaN	NaN	NaN	1.4601	-1.23718	-17.4448	4.50508	NaN	4.92026	10.8748	-2.84677	NaN	NaN	2.41681	10.0167	12.3222	-10.7251	-8.25239
-1.76458	-25.9141	NaN	NaN	5.6444	NaN	NaN	NaN	NaN	1.03275	-1.78096	-17.5158	3.60078	NaN	4.28306	10.4393	-2.86415	NaN	NaN	2.98921	10.4133	11.5071	-10.3462	-8.11376
-1.76508	-25.7469	NaN	NaN	5.60243	NaN	NaN	NaN	NaN	0.573587	-2.98909	-17.6472	3.24823	NaN	4.53563	9.19717	-2.40071	NaN	NaN	3.2459	10.2527	10.8061	-9.316	-8.14644
-1.59783	-25.4543	NaN	NaN	5.37206	NaN	NaN	NaN	NaN	0.342939	-2.83122	-17.6874	2.98195	NaN	4.29194	8.26599	-1.83246	NaN	NaN	2.57072	11.1018	10.4906	-8.86321	-7.95533
-1.44578	-25.2339	NaN	NaN	5.32788	NaN	NaN	NaN	NaN	0.194928	-1.50961	-17.6021	2.78739	NaN	3.35755	7.83441	-1.72201	NaN	NaN	1.69027	11.3527	10.4248	-8.58959	-8.08723
-2.21168	-24.9138	NaN	NaN	5.19227	NaN	NaN	NaN	NaN	0.614781	-1.48078	-17.6395	2.54498	NaN	3.84352	7.28889	-1.61838	NaN	NaN	1.91576	11.9401	10.0417	-8.24653	-8.01749
-2.12746	-24.6592	NaN	NaN	5.27481	NaN	NaN	NaN	NaN	0.669805	-1.49454	-17.3861	3.04027	NaN	3.81892	7.17018	-1.32761	NaN	NaN	2.14181	12.2342	9.72981	-7.85815	-8.00469
-2.07297	-24.4738	NaN	NaN	5.22143	NaN	NaN	NaN	NaN	0.593694	-1.50143	-17.1241	2.92836	NaN	3.77829	6.98604	-1.45212	NaN	NaN	2.12711	12.7214	8.68431	-7.36622	-7.71191
-1.95802	-24.0308	NaN	NaN	5.13635	NaN	NaN	NaN	NaN	0.769577	-0.950196	-16.7912	2.69668	NaN	3.66542	6.93226	-1.333	NaN	NaN	1.82431	13.0586	8.30617	-7.09269	-7.52395
-2.72626	-23.782	NaN	NaN	5.33163	NaN	NaN	NaN	NaN	0.747127	-1.9543	-16.3519	3.04653	NaN	4.18142	7.30187	-1.68892	NaN	NaN	1.81496	13.0485	8.4091	-7.19831	-7.38944
-2.78135	-23.8013	NaN	NaN	5.34808	NaN	NaN	NaN	NaN	0.59769	-2.2201	-15.8527	3.35706	NaN	4.46646	7.34536	-1.56903	NaN	NaN	1.89775	13.3722	8.64548	-7.15131	-7.41875
-2.74519	-23.6794	NaN	NaN	5.80903	NaN	NaN	NaN	NaN	0.259928	-1.79112	-15.3191	3.41871	NaN	4.33029	8.26171	-1.85945	NaN	NaN	1.8606	13.3661	9.16537	-7.75647	-7.54466
-2.2147	-23.4317	NaN	NaN	5.76564	NaN	NaN	NaN	NaN	0.1993	-1.56371	-14.7809	3.567	NaN	4.4099	8.68547	-2.00468	NaN	NaN	1.93819	13.4789	9.09713	-7.66875	-7.57133
-2.24479	-23.4732	NaN	NaN	5.6849	NaN	NaN	NaN	NaN	0.529022	-1.75437	-14.2262	4.16975	NaN	4.50069	9.10582	-1.961	NaN	NaN	2.20409	13.525	8.6631	-7.37651	-7.51905
-2.32698	-23.5327	NaN	NaN	5.57398	NaN	NaN	NaN	NaN	0.705157	-1.08521	-14.1076	4.39458	NaN	4.07284	9.50762	-2.31535	NaN	NaN	2.76997	13.1393	7.26189	-6.68705	-7.33405
-2.37825	-23.5133	NaN	NaN	5.63977	NaN	NaN	NaN	NaN	0.901943	-0.331821	-14.0296	4.57	NaN	3.93359	10.0633	-2.37761	NaN	NaN	3.38684	13.1793	6.11971	-6.43155	-7.26986
-2.41887	-23.4622	NaN	NaN	5.81827	NaN	NaN	NaN	NaN	0.705317	0.0399742	-14.3103	4.92614	NaN	3.84423	10.622	-2.27274	NaN	NaN	3.84322	13.0543	5.71388	-6.3105	-7.33478
-2.42442	-23.303	-9.35266	3.65196	5.88842	5.98013	3.58492	-1.28408	-6.96761	0.277148	-0.137601	-14.6768	4.80398	NaN	4.08136	10.8256	-2.06259	NaN	NaN	4.20151	12.9131	5.72416	-6.1715	-7.47275
-2.35575	-23.1358	-9.44724	3.52285	5.72781	5.79405	3.67116	-1.24348	-6.7971	-0.0527453	-0.410793	-15.2405	4.55772	NaN	4.14029	10.7817	-1.67207	NaN	NaN	4.30341	12.8978	5.67013	-6.19097	-7.52815
-2.04226	-23.0488	-8.85972	3.90322	5.61331	5.23681	3.79584	-1.18241	-6.45331	-0.194237	-0.650353	-15.8433	4.43975	NaN	3.99184	10.4224	-1.44029	NaN	NaN	4.13429	12.6575	5.33665	-6.17037	-8.12804
-1.96853	-22.9622	-8.49097	4.29949	5.47865	5.26483	3.71768	-1.20214	-6.44026	-0.0119534	-0.458531	-16.5644	4.11403	NaN	3.53899	9.97462	-1.05304	NaN	NaN	3.75136	12.6873	5.03805	-6.18014	-8.17576
-1.17236	-23.0317	-7.67819	4.85236	5.33432	5.27445	3.59937	-1.42877	-6.29626	0.309622	-1.16393	-17.2467	3.31943	NaN	3.61951	9.33072	-0.75182	NaN	NaN	4.12854	12.5484	4.92839	-6.21758	-8.2033
-2.17941	-24.3701	-8.26615	6.27485	4.94981	5.87225	3.02042	-1.30101	-6.46867	0.764133	-0.749426	-18.1036	3.10719	NaN	3.22859	8.8734	-0.746061	NaN	NaN	4.72333	12.4414	4.57574	-6.14299	-8.33331
-1.22346	-23.0294	-8.93114	4.0885	4.66015	6.35588	2.62486	-1.33411	-6.42434	0.824081	-0.856864	-18.8338	2.65628	NaN	3.01275	8.59394	-0.665614	NaN	NaN	5.44005	12.31	4.51549	-6.30386	-7.99046
-1.40824	-23.0145	-9.46362	3.5574	4.07694	5.78498	3.06048	-0.51659	-6.35098	0.976469	-1.21867	-19.5679	2.16907	NaN	2.757	7.65362	-0.0535113	NaN	NaN	6.15922	12.1876	4.5504	-5.75843	-8.17399
-1.35014	-23.1138	-9.04888	3.65478	4.40627	7.30794	1.9564	-1.30731	-6.1859	1.07389	-1.41776	-20.0583	1.90229	NaN	2.91202	8.4838	-0.62151	NaN	NaN	6.77763	12.1825	5.37773	-6.82308	-8.23998
-1.37509	-23.5289	-9.01936	3.96847	4.12476	6.96031	2.07379	-0.907508	-6.07334	1.1158	-1.881	-20.3744	1.63954	NaN	2.95675	7.87375	-0.294086	NaN	NaN	6.96682	12.3155	5.15554	-6.59523	-8.02692
-1.32603	-23.9689	-9.23436	3.92603	4.46412	7.10561	1.57309	-0.9916	-5.97286	0.851303	-1.75434	-20.5487	1.64722	NaN	2.94809	7.92557	-0.66339	NaN	NaN	6.47434	11.8113	4.72952	-6.72273	-8.10544
-1.55157	-24.3668	-9.4435	3.78228	4.66005	6.26806	2.26659	-0.597689	-6.17391	0.422324	-1.71335	-21.1762	0.94254	NaN	2.73671	7.52466	0.0692239	NaN	NaN	5.73272	12.0738	4.78859	-6.50555	-8.03137
-1.58954	-25.3888	-8.65652	5.09981	4.81099	5.27089	2.52801	-0.38097	-6.17734	0.052367	-1.77016	-20.9773	0.974841	NaN	2.7245	7.34219	0.122596	NaN	NaN	5.30225	11.8717	4.49667	-6.29065	-8.07373
-1.58468	-25.7112	-9.42261	4.72537	4.86584	4.8839	2.31375	-0.306414	-6.37256	0.215297	-1.53987	-20.6917	1.04276	NaN	2.72655	7.56712	-0.0154641	NaN	NaN	5.00382	11.8276	4.37444	-6.32187	-8.04616
-1.6286	-25.9353	-9.80109	4.53559	4.84823	4.37698	2.48756	-0.323502	-6.56879	0.822456	-1.42117	-20.5326	0.974768	NaN	2.66971	7.92052	0.0259933	NaN	NaN	4.90367	11.8268	4.45451	-6.30992	-7.82955
-1.70592	-26.069	-9.76332	4.66208	4.79475	4.09093	2.76338	-0.284518	-6.82973	1.47727	-1.4031	-20.2256	0.564992	NaN	2.72513	8.06303	0.446253	NaN	NaN	5.01642	11.5862	4.71845	-6.51227	-7.93422
-1.73731	-26.1142	-9.92158	4.58088	4.44014	3.89582	2.74592	-0.25898	-6.8466	1.95543	-1.56505	-19.4911	0.968937	NaN	2.95355	8.34733	0.430888	NaN	NaN	5.24621	11.6665	4.71403	-6.36225	-7.91975
-1.68877	-26.0206	-9.74315	4.74067	4.39458	4.18348	2.36792	-0.520785	-6.72096	2.09298	-1.34957	-19.2649	1.62028	NaN	3.21853	9.07718	0.0681006	NaN	NaN	5.72097	11.6008	4.58734	-6.66766	-8.04647
-1.6293	-25.909	-9.86844	4.57823	3.9679	3.78447	2.69229	-0.205248	-6.49802	2.04272	-1.46753	-19.1841	1.62125	NaN	3.39644	8.94412	0.459488	NaN	NaN	6.15893	11.54	4.47025	-6.25836	-8.07817
-1.64131	-25.8268	-9.83022	4.625	3.97314	3.91102	2.61707	-0.210474	-6.25224	1.71927	-0.886564	-19.3544	1.25443	NaN	3.04525	8.9829	0.708979	NaN	NaN	5.92308	11.9614	4.28916	-5.95889	-7.93286
-1.5987	-25.6429	-9.90177	4.5068	4.15032	4.05555	2.5348	-0.219348	-6.11055	1.65917	-1.05735	-19.3017	1.25432	NaN	3.17422	8.49027	1.11324	NaN	NaN	5.06316	12.1412	4.16225	-5.75171	-7.90375
-1.52127	-25.539	-9.8749	4.58088	4.35312	4.54083	2.17622	-0.390693	-6.12248	1.20927	-1.73992	-19.1434	1.23391	NaN	3.56407	7.95403	1.36548	NaN	NaN	3.9569	12.0796	3.86413	-5.82935	-8.04356
-1.53603	-25.3821	-10.3814	4.11113	3.75975	2.74457	3.33372	0.851972	-6.15994	0.862609	-1.79876	-19.1166	0.425072	NaN	2.83574	5.65409	2.7521	NaN	NaN	3.36926	12.1508	2.90171	-4.31084	-7.94017
-1.42298	-25.2581	-10.2446	4.22714	4.17774	3.31962	2.47437	0.48866	-6.11637	0.645793	-1.7926	-18.8779	0.767115	NaN	2.63659	5.19774	2.54901	NaN	NaN	3.3695	12.289	2.27897	-4.31497	-8.01835
-2.03917	-25.0849	-10.1578	4.35612	4.53819	3.79108	1.54012	0.202084	-5.95212	0.570286	-1.67994	-18.6358	0.322365	NaN	2.4271	4.7604	2.33372	NaN	NaN	3.87469	12.2883	1.67324	-4.26925	-8.1213
-1.9447	-25.115	-10.16	4.52219	4.65422	4.03376	1.05719	0.0790131	-5.91335	0.305999	-1.44937	-18.3243	-1.44779	NaN	2.15458	4.90548	2.04612	NaN	NaN	4.48019	12.1755	1.49931	-4.21842	-8.04309
-1.92623	-25.1852	-10.1854	4.58383	4.77732	4.01874	0.708176	0.128865	-5.8833	0.240923	-1.16776	-18.0265	-1.46247	NaN	2.03688	4.89784	1.96235	NaN	NaN	4.88074	11.9932	1.40113	-4.14546	-8.03518
-1.92348	-25.1016	-10.1415	4.55837	4.70628	3.88824	0.658675	0.192149	-5.83715	0.316018	-1.1391	-17.7273	-1.49532	NaN	2.17691	5.11566	2.02712	NaN	NaN	4.8655	11.7983	1.20264	-4.12162	-7.98738
-1.91135	-25.0683	-10.0175	4.65373	4.86638	3.84704	0.440058	0.145761	-5.42731	0.219966	-0.982132	-17.3856	0.17459	NaN	2.33341	5.62747	1.90393	NaN	NaN	4.88036	11.5232	0.583043	-4.12299	-8.06851
-1.99597	-24.9676	-10.1102	4.61133	4.56592	3.30945	0.687992	0.404026	-5.22063	-0.0660924	-1.19039	-17.2045	0.098612	NaN	2.15344	6.34488	1.86536	NaN	NaN	5.10235	11.4544	-0.0733706	-3.6906	-7.99943
-1.97044	-24.8134	-10.1516	4.50669	4.52131	3.13464	0.621174	0.403612	-5.23772	-0.0578316	-1.22305	-17.1078	0.299822	NaN	2.42944	7.11814	1.72462	NaN	NaN	4.86788	11.3117	-0.32518	-3.54273	-8.01603
-1.89003	-24.4487	-10.3999	4.04904	4.4718	2.81991	0.676827	0.453639	-4.93302	-0.0692857	-0.857175	-17.1021	0.361292	11.425	2.27814	7.73597	1.69585	1.41247	-6.96166	4.44841	11.2135	-0.804432	-3.41775	-8.00102
-1.85309	-24.2082	-10.4283	3.9282	4.45936	2.75612	0.409968	0.341782	-4.71226	-0.104317	-0.898751	-17.1721	0.529301	11.4232	2.35327	8.2699	1.45829	1.31147	-7.27475	4.03205	11.192	-1.36949	-3.42864	-8.03165
-1.74797	-24.3696	-10.1202	4.45937	4.22986	2.44692	0.516258	0.285428	-4.63253	-0.0790393	-0.938295	-17.3032	0.688247	11.3431	2.32143	8.43326	1.55407	1.28361	-7.70148	3.99869	11.3052	-1.58842	-3.32994	-8.11825
-1.74278	-25.3977	-10.0537	6.94463	4.02664	2.24684	0.366536	0.692387	-5.18831	0.166855	-1.01988	-17.6139	0.672243	11.2721	2.28194	8.43123	1.46092	1.18487	-8.07886	4.40738	11.4955	-1.66187	-3.17788	-8.22384
-1.68464	-24.0418	-10.5006	5.34342	3.83061	1.77581	0.45215	0.73886	-5.11892	0.621238	-0.966998	-18.1301	0.554349	11.2266	2.13622	8.00667	1.58238	1.34854	-8.43237	4.98193	11.7423	-1.18227	-2.89865	-8.27353
-1.66559	-23.4463	-10.7136	4.72739	3.7528	1.51927	0.48007	0.687901	-4.98395	0.854639	-1.05064	-18.5617	0.371102	11.0563	2.05717	7.68704	1.59664	1.281	-8.7623	5.5436	11.8288	-0.864868	-2.79864	-8.24269
-1.65215	-23.2272	-10.617	4.78295	3.51444	1.36675	0.690644	0.745241	-4.85474	0.808978	-1.27957	-19.0583	0.0726277	10.8263	2.04544	7.34956	1.7759	1.23297	-8.82128	5.96951	11.8972	-0.61608	-2.68802	-8.13802
-1.37696	-22.8436	-9.9697	4.91379	3.67589	1.07473	1.00095	0.655395	-4.52817	0.503675	-1.43085	-18.9438	-1.33646	11.1577	2.05598	7.2398	1.76788	1.23819	-8.82693	6.26396	11.9179	-0.479742	-2.80216	-8.05534
-1.34809	-22.613	-9.90883	4.93452	3.58349	0.744912	1.33257	0.798137	-4.26488	0.176068	-1.63935	-19.8114	-2.13354	11.0016	1.951	6.85054	1.92866	1.4026	-8.65032	6.58219	11.9163	-0.752757	-2.57761	-8.00251
-1.36862	-22.3669	-9.89256	4.82926	3.52495	0.679759	1.73847	0.745985	-4.07559	0.0536748	-1.78782	-20.181	-2.39628	10.9609	2.03762	6.59357	2.19758	1.27446	-8.1715	6.58028	11.8202	-0.357955	-2.70036	-8.08818
-1.36285	-22.1605	-9.94172	4.71316	3.43098	0.670053	1.87932	0.790999	-3.93772	-0.117066	-1.85779	-20.4602	-2.52388	10.9595	1.91698	6.43613	2.22036	1.18448	-7.89632	6.64727	11.6451	-0.348072	-2.77905	-8.10719
-1.40898	-22.0797	-10.0036	4.54998	3.07749	0.393324	2.26771	1.02811	-3.90365	-0.176437	-1.87186	-20.7181	-2.72566	10.8433	1.70379	6.07015	2.42812	1.42938	-7.76416	6.68587	11.5855	-0.637606	-2.62682	-8.11231
-1.40366	-22.0668	-10.1665	4.45232	2.81566	0.423295	2.56626	1.05708	-3.94847	0.320692	-1.8701	-20.9251	-2.80136	10.8687	1.6011	6.09853	2.45114	1.33431	-7.69692	7.00558	11.4852	-0.787894	-2.69685	-8.04381
-1.54879	-22.1545	-10.0655	3.42877	2.59942	0.782676	3.03294	0.605781	-3.69553	0.635225	-1.89195	-20.4915	-2.32854	10.7995	1.61835	6.37402	2.66694	1.09417	-7.68905	7.24401	11.3382	-0.595224	-3.00772	-8.10763
-1.67851	-22.424	-9.97281	4.7736	2.06225	0.940953	3.29007	1.17882	-4.14006	1.26155	-1.94292	-21.046	-2.80515	10.7855	1.62711	6.29018	2.74472	1.21614	-7.68165	7.50243	11.3758	-0.746937	-3.04325	-8.11521
-1.70552	-22.7735	-9.95607	3.78477	1.70204	1.35076	3.40489	0.779229	-3.70786	1.59972	-1.93792	-20.5573	-2.29801	10.4322	1.68619	6.49933	2.59645	1.15788	-7.59257	7.2943	11.1205	-0.168073	-3.32081	-8.15802
-1.81262	-23.1923	-9.85939	3.55107	1.35881	1.74351	3.71134	0.850824	-3.79101	1.73076	-2.00103	-20.9487	-2.80346	10.3494	1.75583	6.36638	2.83906	1.18766	-7.64037	7.14736	10.9534	0.504646	-3.41943	-8.21948
-1.90172	-23.7394	-9.82313	3.52606	0.873172	2.10992	4.04396	1.15666	-4.1015	2.0445	-1.97531	-20.8997	-2.91561	10.3023	1.83208	6.20495	3.07267	1.25057	-7.69365	7.00626	10.8732	0.911259	-3.4008	-8.22254
-2.1536	-24.3155	-9.78618	3.51482	0.980235	2.43472	4.37588	1.30121	-4.49113	2.31001	-1.94678	-20.7772	-2.99529	10.2238	1.76596	6.22923	3.24149	1.19711	-7.77459	6.85041	10.7569	1.61063	-3.59086	-8.32534
-2.59374	-26.6783	-10.1363	5.13276	1.02812	3.08402	4.41479	1.22602	-5.01336	2.571	-1.90891	-20.642	-2.98546	10.2035	1.89133	6.4094	3.23629	1.09497	-7.83307	6.7004	10.7258	2.61158	-3.8425	-8.25659
-2.3371	-27.5124	-10.4296	5.02815	1.09742	3.10087	4.63909	1.24965	-5.43577	2.73689	-1.86644	-20.5592	-2.9906	10.2545	1.83339	6.53067	3.16863	1.17257	-7.90316	6.68442	10.828	3.64642	-3.95026	-8.19819
-2.5104	-26.6826	-10.9897	3.12123	1.35392	3.05898	5.06224	1.24981	-5.8634	2.6897	-1.8697	-20.3557	-2.90028	10.2121	1.95578	6.78828	3.21598	1.07912	-7.95336	6.61242	10.7498	4.6065	-4.10254	-8.10061
-2.64605	-27.2167	-10.737	3.31181	2.10909	3.89071	4.84673	0.56265	-6.14191	3.05825	-1.84106	-20.2165	-2.71031	10.367	2.24538	7.7551	2.81206	0.349641	-7.94898	6.61606	10.8165	5.72154	-5.0293	-8.21739
-2.86473	-27.8407	-11.5492	2.95905	1.89397	3.40046	5.18586	0.970576	-6.42516	3.06264	-1.81905	-20.2079	-2.83464	10.3326	2.47683	7.45112	2.92008	0.553335	-7.93327	6.62341	10.8753	6.04934	-4.89622	-8.23688
-2.84573	-28.3531	-11.0051	3.34905	1.87602	2.92069	5.60955	0.823532	-6.37248	3.15925	-1.92965	-20.0321	-2.84472	10.2329	2.66877	7.2861	2.92864	0.522139	-7.98371	6.49204	11.1352	6.69202	-4.99569	-8.17522
-2.82572	-28.7643	-12.0446	2.69862	1.65698	2.21726	5.99903	1.22946	-6.46358	3.43122	-1.93833	-19.9763	-2.89386	10.2656	2.60752	6.70295	3.08873	0.842277	-8.07336	5.95671	11.2947	6.98772	-4.67672	-8.11991
-2.7307	-28.9904	-11.3841	3.26203	1.94453	1.69152	6.49228	1.09453	-6.31888	3.51112	-1.87924	-19.81	-2.9147	10.1628	2.51383	6.61143	3.10781	0.74162	-8.23304	5.65587	11.4443	7.63555	-4.98259	-8.12913
-2.85604	-29.1292	-11.5367	3.18608	1.95147	1.63188	6.42454	0.949567	-6.19593	3.30657	-1.68233	-19.7149	-2.79478	10.1863	2.51576	6.15411	3.10878	0.703535	-8.14853	5.38156	11.6004	8.109	-5.26365	-8.15775
-2.6137	-29.2134	-11.6861	3.021	1.93634	1.06852	6.78204	1.09582	-6.12335	3.18337	-2.56791	-19.3906	-2.906	10.2313	2.63751	5.65392	3.22088	0.822968	-8.08365	5.19166	11.7784	8.86723	-5.33634	-8.21678
-2.30384	-29.3104	-11.7545	3.15348	2.43698	1.15293	6.7279	0.940495	-6.093	3.31573	-2.62008	-19.1963	-2.83714	10.6845	2.59988	5.58845	3.11651	0.759526	-8.09811	5.13442	12.0818	9.49335	-5.58205	-7.83635
-2.39593	-29.1	-11.0918	3.41013	2.05003	1.25379	6.84323	0.743434	-5.87472	3.1237	-2.50348	-19.0543	-2.80889	10.7407	2.54847	5.47399	3.12409	0.767466	-7.98156	5.09377	12.4249	9.83652	-5.81406	-7.77682
-2.5855	-28.9222	-10.9978	3.53715	2.02071	1.54498	6.5647	0.615225	-5.67712	3.19991	-2.19875	-18.8838	-2.78418	10.7692	2.47034	5.54306	2.82969	0.826676	-7.82127	5.03996	12.6769	9.90739	-6.08871	-7.75886
-2.68086	-28.9012	-11.7886	3.16233	1.75156	1.71246	6.68296	0.841624	-5.81216	3.16165	-2.19426	-18.6656	-2.8813	10.6449	2.43187	5.15539	3.14893	1.15138	-7.71377	4.91426	13.0177	10.4399	-6.10546	-7.74297
-2.84892	-28.6312	-11.8303	3.12463	1.71589	2.00127	6.4909	0.766694	-5.73354	2.86358	-1.35667	-18.6517	-2.72769	10.763	2.56028	5.05272	3.0266	1.15661	-7.57763	4.42959	13.1302	10.986	-6.38703	-8.05828
-2.55337	-28.5653	-12.0467	2.98085	1.73113	2.05023	6.47699	0.850884	-5.76066	2.63213	-1.89418	-18.1505	-2.6872	10.8166	2.16727	4.88007	3.04408	1.26078	-7.55241	3.62927	13.2236	11.4928	-6.38686	-8.10339
-2.15701	-28.4532	-11.6502	3.27989	2.13226	2.14421	6.89044	0.8433	-6.00905	2.6399	-1.59855	-17.9246	-2.63077	10.7073	2.54661	4.48453	3.6761	1.52712	-7.6947	3.3032	14.3169	12.0418	-6.65476	-8.01307
-2.94896	-28.0981	-11.3486	3.46897	2.49546	2.94178	5.75809	0.493108	-5.80729	2.64814	-1.33965	-17.4461	-2.09411	11.127	2.88838	4.82696	2.62283	0.944596	-7.77612	3.07338	13.3847	11.3676	-6.7615	-7.87256
-3.03123	-27.8923	-11.1032	3.69261	2.84736	2.99242	5.67888	0.222738	-5.71287	2.36358	-1.82385	-16.8251	-1.82072	11.2269	2.30135	5.04529	2.49242	0.75007	-7.95777	2.88621	13.4162	11.18	-6.8562	-7.84003
-3.13018	-27.397	-10.7419	3.76564	3.02649	2.84527	5.84438	0.0141937	-5.63502	2.01442	-1.16693	-16.4784	-1.59276	11.3389	2.92272	5.04643	2.50118	0.484827	-8.07108	3.12015	13.4915	11.2185	-6.9331	-7.79447
-3.20606	-26.8002	-10.5927	3.53639	2.27226	1.28485	7.21633	0.635475	-5.60268	2.02748	-1.43674	-15.8962	-1.67189	11.0685	2.41888	4.17858	3.59495	1.34072	-8.17475	3.1158	14.4147	11.0494	-6.18095	-7.69687
-2.95117	-25.8088	-9.86973	3.61033	2.80565	2.05476	6.42208	0.0372123	-5.48235	2.18884	-1.47881	-15.2974	-1.17759	11.3824	3.48915	5.14005	2.60733	0.406652	-8.14625	3.0494	13.5805	11.0027	-6.6781	-7.69434
-2.77445	-25.0602	-9.82106	3.43891	2.28825	0.989534	7.42579	0.236117	-5.46476	2.32622	-0.972572	-14.9148	-1.36044	11.1766	3.11172	5.02034	3.02891	1.06259	-8.15115	2.65025	-1.42391	10.4516	-6.27669	-7.73689
-2.78269	-24.4657	-9.32805	3.75837	2.18864	0.419058	7.96338	0.218705	-5.18063	2.10223	-0.359983	-14.466	-1.27489	11.0401	2.57847	5.13957	2.94496	1.1404	-8.00171	1.60449	-1.33076	10.8604	-6.11445	-7.87155
-2.59591	-23.5391	-9.20609	6.03199	2.47661	1.05202	7.76058	0.0360824	-5.23803	1.71003	-0.173897	-13.9727	-1.08427	11.1234	2.86179	5.45848	2.74141	0.661242	-7.85856	0.526335	-1.38402	11.1665	-6.61907	-7.97495
-3.96737	-22.3983	-8.98556	6.19728	3.12363	2.52421	6.64428	-0.797444	-4.8307	0.893556	0.371245	-13.5166	-0.765143	NaN	3.21308	6.22208	1.88158	NaN	NaN	-0.0806496	-1.28191	11.1158	-6.83119	-11.7204
-3.60545	-21.8275	-9.20972	3.18175	3.06978	1.1075	7.88912	-0.342681	-4.20565	-0.159224	-1.4664	-12.7208	-0.849181	10.8007	3.60796	4.96377	2.7969	0.318525	-7.33509	-0.239078	12.2478	12.0359	-5.96265	-11.3699
-3.38253	-21.2628	-9.09281	3.20475	3.50467	1.09187	8.17882	-0.667363	-3.84427	-1.22772	-1.22598	-12.3059	-1.03801	10.8143	3.64732	4.90285	2.98189	0.181391	-7.17238	-0.175149	12.106	12.268	-6.13475	-11.4187
-3.23516	-20.7972	-8.77028	3.60898	4.00931	1.69997	7.68659	-1.19062	-3.63422	-2.10615	-1.80541	-11.6693	-0.907484	10.862	3.73264	4.85879	2.80708	-0.233461	-6.77746	-0.28513	12.0491	12.2575	-6.78062	-11.3556
[truncated: 26,196 more rows]

## Sheet: Kinematics_K1_22Apr_test3
L Finger Sweep'	'L Wrist Sweep'	'L Elbow Sweep'	'L Shoulder Sweep'	'L Finger Dihedral'	'L Wrist Dihedral'	'L Arm Dihedral'	'L Root Twist'	'L Wrist Twist'	'L Tip Twist'	'R Finger Sweep'	'R Wrist Sweep'	'R Elbow Sweep'	'R Shoulder Sweep'	'R Finger Dihedral'	'R Wrist Dihedral'	'R Arm Dihedral'	'R Root Twist'	'R Wrist Twist'	'R Tip Twist'	'Tail Yaw'	'Tail Roll'	'Tail Pitch'	'Tail Spread'
[truncated: 22,330 more rows]

[truncated: 5 more sheets: Kinematics_K1_24Apr_test1, Kinematics_K1_24Apr_test2, Kinematics_K2_27Apr_test1, Kinematics_K2_27Apr_test2, Kinematics_K2_29Apr_test1]
